# Supplementary material for: Causal association between plasma metabolites and diverse autoimmune diseases: a two-sample bidirectional mendelian randomization study
Source: Front Immunol. 2024 Nov 7;15:1437688. doi: 10.3389/fimmu.2024.1437688 (PMC11578997; doi:10.3389/fimmu.2024.1437688)
Supplement: Supplementary file 2 [file Table1.xls]

## Sheet: Sheet1
	Contents	Description	ADs/ADs datasets
	Table S1	Selection of IVs for plasma metabolites and information on SNPs	IBD_GCST004131
	Table S2		IBD_Finngen
	Table S3		RA_GCST90132223
	Table S4		RA_Finngen
	Table S5		SLE_GCST003156
	Table S6		SLE_GCST90014462
	Table S7		T1D_GCST010681
	Table S8		T1D_Finngen
	Table S9		MS_IEU
	Table S10		MS_Finngen
	Table S11	Selection of IVs for ADs and information on SNPs	IBD_GCST004131
	Table S12		IBD_Finngen
	Table S13		RA_GCST90132223
	Table S14		RA_Finngen
	Table S15		SLE_GCST003156
	Table S16		SLE_GCST90014462
	Table S17		T1D_GCST010681
	Table S18		T1D_Finngen
	Table S19		MS_IEU
	Table S20		MS_Finngen
	Table S21	Original data of the sensitivity analysis results between ADs and all plasma metabolites after the forward MR analysis.	IBD_GCST004131
	Table S22		IBD_Finngen
	Table S23		RA_GCST90132223
	Table S24		RA_Finngen
	Table S25		T1D_GCST010681
	Table S26		T1D_Finngen
	Table S27		MS_IEU
	Table S28		MS_Finngen
	Table S29	Original data of the sensitivity analysis results between ADs and all plasma metabolites after the reverse MR analysis.	IBD_GCST004131
	Table S30		IBD_Finngen
	Table S31		RA_GCST90132223
	Table S32		RA_Finngen
	Table S33		SLE_GCST003156
	Table S34		SLE_GCST90014462
	Table S35		T1D_GCST010681
	Table S36		T1D_Finngen
	Table S37	Metabolic pathway analysis_forward	RA_pathway_results
	Table S38	Metabolic pathway analysis_reverse	RA_pathway_results
	Table S39		SLE_pathway_results
	Table S40		T1D_pathway_results

## Sheet: Table S1
exposure	outcome	SNP	effect_allele.exposure	other_allele.exposure	beta.exposure	eaf.exposure	se.exposure	pval.exposure	F.value	action	mr_keep	steiger_dir	steiger_pval
2'-O-methylcytidine	IBD_GCST004131	rs10001499	A	G	0.041	0.292814	0.0085	1.49e-06	23.2664	2	TRUE	TRUE	2.80969e-05
2'-O-methylcytidine	IBD_GCST004131	rs12336276	A	C	0.1551	0.0876242	0.0138	1.854e-29	126.318	2	TRUE	TRUE	1.49817e-22
2'-O-methylcytidine	IBD_GCST004131	rs12698868	T	C	0.0613	0.114617	0.012	3.611e-07	26.0951	2	TRUE	TRUE	8.70681e-06
2'-O-methylcytidine	IBD_GCST004131	rs1417734	A	G	-0.0416	0.270029	0.0088	2.623e-06	22.3471	2	TRUE	TRUE	7.72495e-05
2'-O-methylcytidine	IBD_GCST004131	rs150335737	A	G	-0.1665	0.0109983	0.0346	1.476e-06	23.1567	2	TRUE	TRUE	0.000133367
2'-O-methylcytidine	IBD_GCST004131	rs2287363	A	C	-0.2938	0.425732	0.0074	1e-300	1576.3	2	TRUE	TRUE	9.40072e-254
2'-O-methylcytidine	IBD_GCST004131	rs56287244	A	G	-0.1593	0.0151495	0.0333	1.702e-06	22.8846	2	TRUE	TRUE	3.63258e-05
2'-O-methylcytidine	IBD_GCST004131	rs60878108	T	C	-0.0868	0.0480388	0.0178	1.141e-06	23.7793	2	TRUE	TRUE	5.91666e-05
2'-O-methylcytidine	IBD_GCST004131	rs62510210	T	C	-0.1071	0.0389938	0.0218	9.37e-07	24.136	2	TRUE	TRUE	1.70303e-05
2'-O-methylcytidine	IBD_GCST004131	rs6704070	T	C	0.0587	0.494527	0.0077	3.404e-14	58.1159	2	TRUE	TRUE	2.2445e-11
2'-O-methylcytidine	IBD_GCST004131	rs72745002	T	C	-0.073	0.0720676	0.0153	1.748e-06	22.7647	2	TRUE	TRUE	0.000388664
2'-O-methylcytidine	IBD_GCST004131	rs7516584	T	C	0.0443	0.220361	0.0094	2.682e-06	22.2102	2	TRUE	TRUE	7.333e-05
2'-O-methylcytidine	IBD_GCST004131	rs75536638	T	G	0.0418	0.276364	0.0087	1.524e-06	23.0842	2	TRUE	TRUE	2.21764e-05
gamma-glutamylglycine	IBD_GCST004131	rs10005144	A	G	-0.0404	0.372231	0.0086	2.332e-06	22.0681	2	TRUE	TRUE	6.5887e-05
gamma-glutamylglycine	IBD_GCST004131	rs10081373	T	C	-0.0435	0.577079	0.0085	2.843e-07	26.1903	2	TRUE	TRUE	6.38112e-05
gamma-glutamylglycine	IBD_GCST004131	rs1047891	A	C	0.2708	0.312856	0.0088	3.44e-207	946.961	2	TRUE	TRUE	3.73229e-154
gamma-glutamylglycine	IBD_GCST004131	rs11671426	A	G	0.0975	0.0457262	0.0206	2.077e-06	22.4014	2	TRUE	TRUE	0.00031912
gamma-glutamylglycine	IBD_GCST004131	rs116871747	T	C	-0.1311	0.0220465	0.0283	3.574e-06	21.4601	2	TRUE	TRUE	4.75777e-05
gamma-glutamylglycine	IBD_GCST004131	rs12312144	A	C	0.0513	0.170084	0.0111	3.886e-06	21.3594	2	TRUE	TRUE	4.82175e-05
gamma-glutamylglycine	IBD_GCST004131	rs12540619	T	C	0.0396	0.509696	0.0085	3.05e-06	21.7046	2	TRUE	TRUE	8.47452e-05
gamma-glutamylglycine	IBD_GCST004131	rs148436875	T	C	0.185	0.0175645	0.0371	6.174e-07	24.8654	2	TRUE	TRUE	8.89457e-06
gamma-glutamylglycine	IBD_GCST004131	rs1992855	T	C	-0.0411	0.441783	0.0084	9.231e-07	23.9401	2	TRUE	TRUE	0.000185087
gamma-glutamylglycine	IBD_GCST004131	rs2297442	T	C	0.0418	0.298067	0.0091	4.004e-06	21.0994	2	TRUE	TRUE	0.000125685
gamma-glutamylglycine	IBD_GCST004131	rs34284160	T	C	0.0504	0.194706	0.0106	1.973e-06	22.6073	2	TRUE	TRUE	6.48571e-05
gamma-glutamylglycine	IBD_GCST004131	rs35594	A	G	-0.0476	0.286126	0.0092	2.262e-07	26.7694	2	TRUE	TRUE	1.15475e-05
gamma-glutamylglycine	IBD_GCST004131	rs4681612	A	G	-0.042	0.32968	0.0089	2.454e-06	22.2699	2	TRUE	TRUE	0.000477146
gamma-glutamylglycine	IBD_GCST004131	rs4758521	T	C	0.0422	0.322696	0.009	2.622e-06	21.9857	2	TRUE	TRUE	3.5344e-05
gamma-glutamylglycine	IBD_GCST004131	rs5751901	T	C	0.0402	0.364381	0.0086	3.134e-06	21.8502	2	TRUE	TRUE	2.77393e-05
gamma-glutamylglycine	IBD_GCST004131	rs7185637	A	G	-0.0997	0.917362	0.0154	1.049e-10	41.913	2	TRUE	TRUE	1.39525e-08
gamma-glutamylglycine	IBD_GCST004131	rs78869344	T	C	0.1188	0.0299333	0.0255	3.194e-06	21.7046	2	TRUE	TRUE	0.00455264
gamma-glutamylglycine	IBD_GCST004131	rs9987289	A	G	0.0778	0.91292	0.015	2.219e-07	26.9015	2	TRUE	TRUE	1.21769e-05
sphingomyelin (d18:2/16:0, d18:1/16:1)*	IBD_GCST004131	rs10010908	T	C	-0.0317	0.246233	0.0069	4.283e-06	21.1067	2	TRUE	TRUE	0.000125444
sphingomyelin (d18:2/16:0, d18:1/16:1)*	IBD_GCST004131	rs10773470	A	G	-0.0349	0.204056	0.0074	2.474e-06	22.2427	2	TRUE	TRUE	0.000496738
sphingomyelin (d18:2/16:0, d18:1/16:1)*	IBD_GCST004131	rs112152918	A	G	-0.0368	0.179691	0.0078	2.082e-06	22.259	2	TRUE	TRUE	0.000222681
sphingomyelin (d18:2/16:0, d18:1/16:1)*	IBD_GCST004131	rs117086661	T	C	0.084	0.0283811	0.0176	1.781e-06	22.7789	2	TRUE	TRUE	0.000339188
sphingomyelin (d18:2/16:0, d18:1/16:1)*	IBD_GCST004131	rs117534762	A	G	-0.0834	0.0275871	0.0177	2.539e-06	22.2017	2	TRUE	TRUE	0.000201731
sphingomyelin (d18:2/16:0, d18:1/16:1)*	IBD_GCST004131	rs12820092	T	C	0.0394	0.148526	0.0082	1.763e-06	23.0869	2	TRUE	TRUE	3.07051e-05
sphingomyelin (d18:2/16:0, d18:1/16:1)*	IBD_GCST004131	rs1321940	A	G	-0.031	0.620192	0.0061	3.144e-07	25.8264	2	TRUE	TRUE	5.24828e-06
sphingomyelin (d18:2/16:0, d18:1/16:1)*	IBD_GCST004131	rs147888549	A	G	-0.0631	0.0552141	0.0135	3.071e-06	21.847	2	TRUE	TRUE	7.79894e-05
sphingomyelin (d18:2/16:0, d18:1/16:1)*	IBD_GCST004131	rs174464	A	G	-0.0435	0.739142	0.0067	7.495e-11	42.153	2	TRUE	TRUE	1.46874e-07
sphingomyelin (d18:2/16:0, d18:1/16:1)*	IBD_GCST004131	rs261290	T	C	0.0287	0.665644	0.0063	4.505e-06	20.7531	2	TRUE	TRUE	0.000175344
sphingomyelin (d18:2/16:0, d18:1/16:1)*	IBD_GCST004131	rs4751059	T	C	-0.0284	0.371859	0.0061	3.376e-06	21.6759	2	TRUE	TRUE	0.00103799
sphingomyelin (d18:2/16:0, d18:1/16:1)*	IBD_GCST004131	rs4878538	A	G	-0.031	0.444294	0.0059	1.549e-07	27.607	2	TRUE	TRUE	1.67034e-05
sphingomyelin (d18:2/16:0, d18:1/16:1)*	IBD_GCST004131	rs4902244	A	G	-0.0407	0.161837	0.008	3.437e-07	25.8827	2	TRUE	TRUE	3.73504e-05
sphingomyelin (d18:2/16:0, d18:1/16:1)*	IBD_GCST004131	rs9514524	T	C	-0.0313	0.251414	0.0068	4.935e-06	21.1871	2	TRUE	TRUE	0.00037305
X-23641	IBD_GCST004131	rs10026884	A	G	-0.058	0.34617	0.0123	2.219e-06	22.2354	2	TRUE	TRUE	4.3449e-05
X-23641	IBD_GCST004131	rs11190	A	C	0.1314	0.387481	0.0119	1.732e-28	121.926	2	TRUE	TRUE	1.55948e-23
X-23641	IBD_GCST004131	rs113316287	T	C	0.1175	0.0581305	0.0249	2.386e-06	22.2678	2	TRUE	TRUE	1.69225e-05
X-23641	IBD_GCST004131	rs12356193	A	G	0.0733	0.162173	0.0158	3.542e-06	21.5226	2	TRUE	TRUE	4.58814e-05
X-23641	IBD_GCST004131	rs13069038	T	C	0.0778	0.839707	0.0158	8.243e-07	24.2463	2	TRUE	TRUE	3.2906e-05
X-23641	IBD_GCST004131	rs6026864	A	G	-0.0599	0.631454	0.0122	8.737e-07	24.1065	2	TRUE	TRUE	4.60864e-05
X-23641	IBD_GCST004131	rs73109948	T	C	-0.0671	0.206239	0.0143	2.568e-06	22.0178	2	TRUE	TRUE	1.8866e-05
X-23641	IBD_GCST004131	rs738408	T	C	-0.1125	0.234073	0.0137	2.484e-16	67.4317	2	TRUE	TRUE	3.98601e-13
X-23641	IBD_GCST004131	rs74495513	A	G	0.114	0.0652216	0.0235	1.239e-06	23.5328	2	TRUE	TRUE	0.000287014
X-23641	IBD_GCST004131	rs74937322	A	G	0.2609	0.0122457	0.0506	2.497e-07	26.5856	2	TRUE	TRUE	2.55158e-06
X-23641	IBD_GCST004131	rs7542137	T	C	-0.1256	0.582019	0.0116	2.03e-27	117.237	2	TRUE	TRUE	2.58235e-22
X-23641	IBD_GCST004131	rs7584317	A	G	-0.153	0.446959	0.0117	4.877e-39	171.006	2	TRUE	TRUE	4.06763e-27
X-23641	IBD_GCST004131	rs80254170	A	G	0.1203	0.0793544	0.0214	1.792e-08	31.6012	2	TRUE	TRUE	3.40013e-05
2'-deoxyuridine	IBD_GCST004131	rs10059267	A	G	-0.2065	0.0170185	0.0383	6.705e-08	29.0698	2	TRUE	TRUE	5.22416e-05
2'-deoxyuridine	IBD_GCST004131	rs131805	T	C	0.2189	0.768428	0.011	1.318e-87	396.01	2	TRUE	TRUE	1.20789e-65
2'-deoxyuridine	IBD_GCST004131	rs148330441	T	C	-0.1497	0.0251661	0.0316	2.152e-06	22.4424	2	TRUE	TRUE	1.54364e-05
2'-deoxyuridine	IBD_GCST004131	rs17690784	A	G	0.0646	0.126068	0.0141	4.642e-06	20.9907	2	TRUE	TRUE	9.27641e-05
2'-deoxyuridine	IBD_GCST004131	rs4686466	A	G	0.0559	0.794433	0.0119	2.818e-06	22.0663	2	TRUE	TRUE	4.92106e-05
2'-deoxyuridine	IBD_GCST004131	rs61822989	T	C	-0.122	0.0314084	0.0267	4.823e-06	20.8784	2	TRUE	TRUE	7.02272e-05
2'-deoxyuridine	IBD_GCST004131	rs6845129	T	C	0.1744	0.0195004	0.0327	9.809e-08	28.4444	2	TRUE	TRUE	2.94639e-05
2'-deoxyuridine	IBD_GCST004131	rs7159478	A	C	-0.0445	0.530308	0.0095	3.077e-06	21.9418	2	TRUE	TRUE	2.92697e-05
2'-deoxyuridine	IBD_GCST004131	rs75396136	A	C	0.2042	0.0133141	0.0442	3.861e-06	21.3436	2	TRUE	TRUE	4.86428e-05
2'-deoxyuridine	IBD_GCST004131	rs7751693	A	G	0.1238	0.0355486	0.0263	2.49e-06	22.158	2	TRUE	TRUE	2.79066e-05
2'-deoxyuridine	IBD_GCST004131	rs9895693	T	G	-0.0518	0.721467	0.0107	1.283e-06	23.4365	2	TRUE	TRUE	2.47585e-05
glycine	IBD_GCST004131	rs10081373	T	C	-0.0418	0.576937	0.0068	6.923e-10	37.7863	2	TRUE	TRUE	8.27369e-07
glycine	IBD_GCST004131	rs1047891	A	C	0.2514	0.312578	0.007	3.51e-286	1289.84	2	TRUE	TRUE	6.80635e-210
glycine	IBD_GCST004131	rs11659185	A	G	-0.0311	0.471523	0.0067	3.351e-06	21.5462	2	TRUE	TRUE	4.28378e-05
glycine	IBD_GCST004131	rs12540619	T	C	0.0342	0.509574	0.0068	4.166e-07	25.295	2	TRUE	TRUE	1.99338e-05
glycine	IBD_GCST004131	rs148436875	T	C	0.1456	0.0176045	0.0302	1.445e-06	23.2439	2	TRUE	TRUE	1.76387e-05
glycine	IBD_GCST004131	rs1992855	T	C	-0.0385	0.441746	0.0067	7.923e-09	33.0196	2	TRUE	TRUE	6.48043e-06
glycine	IBD_GCST004131	rs2297442	T	C	0.0405	0.298206	0.0072	2.29e-08	31.6406	2	TRUE	TRUE	1.86523e-06
glycine	IBD_GCST004131	rs4693503	T	G	0.0316	0.37199	0.0069	3.976e-06	20.9737	2	TRUE	TRUE	9.16263e-05
glycine	IBD_GCST004131	rs61881118	A	G	-0.0451	0.155068	0.0094	1.579e-06	23.0196	2	TRUE	TRUE	1.58011e-05
glycine	IBD_GCST004131	rs74487661	A	C	-0.0828	0.0472134	0.0161	2.66e-07	26.449	2	TRUE	TRUE	0.000101498
glycine	IBD_GCST004131	rs77145371	A	G	0.0804	0.0767839	0.0128	3.541e-10	39.4541	2	TRUE	TRUE	2.0748e-08
glycine	IBD_GCST004131	rs77533050	T	C	0.0525	0.10515	0.0108	1.064e-06	23.6304	2	TRUE	TRUE	8.0465e-05
glycine	IBD_GCST004131	rs901553	T	C	-0.0319	0.375647	0.0069	3.662e-06	21.3739	2	TRUE	TRUE	7.25588e-05
glycine	IBD_GCST004131	rs9662836	A	C	0.032	0.639711	0.0069	3.068e-06	21.5081	2	TRUE	TRUE	0.000149821
glycine	IBD_GCST004131	rs981566	A	G	-0.0398	0.820775	0.0086	3.695e-06	21.4175	2	TRUE	TRUE	5.5461e-05
glycine	IBD_GCST004131	rs9987289	A	G	0.0732	0.912991	0.0121	1.432e-09	36.5975	2	TRUE	TRUE	2.54382e-07
pregnanediol-3-glucuronide	IBD_GCST004131	rs10491431	A	C	0.1438	0.148207	0.0186	1.109e-14	59.7712	2	TRUE	TRUE	9.96402e-12
pregnanediol-3-glucuronide	IBD_GCST004131	rs138143261	A	G	0.2186	0.0203055	0.047	3.273e-06	21.6324	2	TRUE	TRUE	0.000178173
pregnanediol-3-glucuronide	IBD_GCST004131	rs139880169	A	G	0.2673	0.0173989	0.0539	7.17e-07	24.5935	2	TRUE	TRUE	4.03882e-05
pregnanediol-3-glucuronide	IBD_GCST004131	rs2362866	A	G	-0.0887	0.658101	0.0139	2.057e-10	40.7209	2	TRUE	TRUE	4.36731e-08
pregnanediol-3-glucuronide	IBD_GCST004131	rs296379	A	G	0.1198	0.834996	0.0179	2.161e-11	44.7927	2	TRUE	TRUE	8.67466e-08
pregnanediol-3-glucuronide	IBD_GCST004131	rs3124236	A	C	0.0907	0.864179	0.0195	3.278e-06	21.6344	2	TRUE	TRUE	0.000137749
pregnanediol-3-glucuronide	IBD_GCST004131	rs4148415	T	C	-0.1076	0.349675	0.0138	7.62e-15	60.7948	2	TRUE	TRUE	5.39285e-11
pregnanediol-3-glucuronide	IBD_GCST004131	rs4149056	T	C	-0.261	0.165619	0.0178	6.508e-49	215.001	2	TRUE	TRUE	1.16802e-36
pregnanediol-3-glucuronide	IBD_GCST004131	rs60507856	A	G	0.1044	0.10685	0.0218	1.634e-06	22.9344	2	TRUE	TRUE	0.000247301
pregnanediol-3-glucuronide	IBD_GCST004131	rs62418519	T	C	-0.271	0.0137904	0.0553	9.648e-07	24.0153	2	TRUE	TRUE	1.54691e-05
pregnanediol-3-glucuronide	IBD_GCST004131	rs6564886	T	C	0.0931	0.879002	0.0203	4.782e-06	21.0333	2	TRUE	TRUE	0.000976087
pregnanediol-3-glucuronide	IBD_GCST004131	rs6664988	A	G	-0.1057	0.112089	0.0217	1.048e-06	23.7263	2	TRUE	TRUE	0.000418552
pregnanediol-3-glucuronide	IBD_GCST004131	rs749997	A	G	0.0786	0.243473	0.0155	4.002e-07	25.7147	2	TRUE	TRUE	8.74917e-06
pregnanediol-3-glucuronide	IBD_GCST004131	rs75042296	A	G	0.0749	0.213572	0.0163	4.361e-06	21.1149	2	TRUE	TRUE	3.32309e-05
pregnanediol-3-glucuronide	IBD_GCST004131	rs77475797	T	C	0.2273	0.0218131	0.0451	4.565e-07	25.4007	2	TRUE	TRUE	1.42923e-05
pregnanediol-3-glucuronide	IBD_GCST004131	rs9506727	A	G	0.0668	0.356576	0.014	1.753e-06	22.7665	2	TRUE	TRUE	3.8847e-05
isobutyrylcarnitine (C4)	IBD_GCST004131	rs11073253	T	C	-0.0572	0.287882	0.0124	3.998e-06	21.2789	2	TRUE	TRUE	0.000419759
isobutyrylcarnitine (C4)	IBD_GCST004131	rs1171614	T	C	-0.1088	0.770064	0.0134	4.357e-16	65.9247	2	TRUE	TRUE	1.01864e-11
isobutyrylcarnitine (C4)	IBD_GCST004131	rs11733478	T	C	0.1022	0.0713321	0.0217	2.493e-06	22.1811	2	TRUE	TRUE	6.41426e-05
isobutyrylcarnitine (C4)	IBD_GCST004131	rs139697629	A	G	0.2978	0.0105506	0.0552	7.011e-08	29.1052	2	TRUE	TRUE	1.4051e-06
isobutyrylcarnitine (C4)	IBD_GCST004131	rs144752016	A	C	-0.2058	0.0176557	0.0432	1.91e-06	22.6946	2	TRUE	TRUE	5.83647e-05
isobutyrylcarnitine (C4)	IBD_GCST004131	rs146773030	T	C	-0.1937	0.0216668	0.0399	1.202e-06	23.5675	2	TRUE	TRUE	0.0002999
isobutyrylcarnitine (C4)	IBD_GCST004131	rs17014016	A	G	0.0856	0.447733	0.0112	2.538e-14	58.4133	2	TRUE	TRUE	1.60457e-11
isobutyrylcarnitine (C4)	IBD_GCST004131	rs17300525	T	C	0.0871	0.112295	0.0179	1.075e-06	23.6772	2	TRUE	TRUE	2.21342e-05
isobutyrylcarnitine (C4)	IBD_GCST004131	rs219558	T	G	0.0551	0.339266	0.012	4.503e-06	21.0834	2	TRUE	TRUE	0.000143045
isobutyrylcarnitine (C4)	IBD_GCST004131	rs4350602	T	C	0.0852	0.726558	0.0125	8.87e-12	46.4579	2	TRUE	TRUE	3.6611e-09
isobutyrylcarnitine (C4)	IBD_GCST004131	rs55665473	A	G	-0.0637	0.246829	0.0129	8.368e-07	24.3837	2	TRUE	TRUE	8.11273e-05
isobutyrylcarnitine (C4)	IBD_GCST004131	rs680780	T	C	0.0983	0.0786094	0.0209	2.497e-06	22.1215	2	TRUE	TRUE	4.35156e-05
isobutyrylcarnitine (C4)	IBD_GCST004131	rs7111570	T	C	0.6786	0.0247521	0.0369	2.244e-75	338.201	2	TRUE	TRUE	1.32788e-60
isobutyrylcarnitine (C4)	IBD_GCST004131	rs80254170	A	G	0.3819	0.0805777	0.0201	1.098e-80	361	2	TRUE	TRUE	5.72656e-58
isobutyrylcarnitine (C4)	IBD_GCST004131	rs869452	T	C	0.072	0.449009	0.0112	1.133e-10	41.3265	2	TRUE	TRUE	4.64225e-06
guaiacol sulfate	IBD_GCST004131	rs1015102	A	G	0.0676	0.213029	0.0146	3.389e-06	21.4382	2	TRUE	TRUE	0.000174371
guaiacol sulfate	IBD_GCST004131	rs11955406	T	C	-0.1932	0.0195427	0.0411	2.546e-06	22.0969	2	TRUE	TRUE	0.000395935
guaiacol sulfate	IBD_GCST004131	rs143550070	T	G	0.2441	0.0162752	0.0534	4.943e-06	20.8955	2	TRUE	TRUE	0.00133073
guaiacol sulfate	IBD_GCST004131	rs2441948	A	G	-0.056	0.52602	0.0123	4.837e-06	20.7284	2	TRUE	TRUE	6.68321e-05
guaiacol sulfate	IBD_GCST004131	rs2472297	T	C	0.0718	0.242535	0.0138	1.926e-07	27.0702	2	TRUE	TRUE	5.97507e-06
guaiacol sulfate	IBD_GCST004131	rs35875210	A	G	-0.071	0.244148	0.0139	2.962e-07	26.0908	2	TRUE	TRUE	0.000135239
guaiacol sulfate	IBD_GCST004131	rs3805946	T	C	-0.0586	0.490499	0.012	1.06e-06	23.8469	2	TRUE	TRUE	8.85007e-05
guaiacol sulfate	IBD_GCST004131	rs4410790	T	C	-0.0722	0.623893	0.0123	4.615e-09	34.4559	2	TRUE	TRUE	1.26223e-07
guaiacol sulfate	IBD_GCST004131	rs74228825	A	G	0.1703	0.0271983	0.0371	4.529e-06	21.0708	2	TRUE	TRUE	0.000128483
guaiacol sulfate	IBD_GCST004131	rs74673213	A	G	-0.1684	0.0290196	0.0363	3.42e-06	21.5214	2	TRUE	TRUE	0.000205998
guaiacol sulfate	IBD_GCST004131	rs78033918	A	G	-0.1921	0.0225752	0.0409	2.591e-06	22.0601	2	TRUE	TRUE	8.57808e-05
1-palmitoyl-2-docosahexaenoyl-GPE (16:0/22:6)*	IBD_GCST004131	rs10162642	A	G	-0.1307	0.205735	0.013	1.018e-23	101.08	2	TRUE	TRUE	4.32932e-17
1-palmitoyl-2-docosahexaenoyl-GPE (16:0/22:6)*	IBD_GCST004131	rs10492308	T	C	0.0928	0.079448	0.0195	1.935e-06	22.6478	2	TRUE	TRUE	5.48457e-05
1-palmitoyl-2-docosahexaenoyl-GPE (16:0/22:6)*	IBD_GCST004131	rs117659768	A	G	-0.0964	0.069637	0.0206	2.993e-06	21.8988	2	TRUE	TRUE	0.000113372
1-palmitoyl-2-docosahexaenoyl-GPE (16:0/22:6)*	IBD_GCST004131	rs11774212	T	C	-0.0499	0.511667	0.0106	2.495e-06	22.161	2	TRUE	TRUE	0.000125653
1-palmitoyl-2-docosahexaenoyl-GPE (16:0/22:6)*	IBD_GCST004131	rs11940819	A	G	0.0506	0.359771	0.0111	4.779e-06	20.7805	2	TRUE	TRUE	0.00014814
1-palmitoyl-2-docosahexaenoyl-GPE (16:0/22:6)*	IBD_GCST004131	rs12140308	T	C	-0.0568	0.265745	0.0122	3.446e-06	21.6759	2	TRUE	TRUE	0.000139553
1-palmitoyl-2-docosahexaenoyl-GPE (16:0/22:6)*	IBD_GCST004131	rs12914626	T	C	-0.1653	0.697754	0.0114	2.661e-47	210.25	2	TRUE	TRUE	1.07762e-34
1-palmitoyl-2-docosahexaenoyl-GPE (16:0/22:6)*	IBD_GCST004131	rs138886222	A	G	0.1028	0.0592716	0.0225	4.748e-06	20.8747	2	TRUE	TRUE	0.000164782
1-palmitoyl-2-docosahexaenoyl-GPE (16:0/22:6)*	IBD_GCST004131	rs157595	A	G	-0.073	0.604275	0.0109	2.047e-11	44.8531	2	TRUE	TRUE	3.26172e-07
1-palmitoyl-2-docosahexaenoyl-GPE (16:0/22:6)*	IBD_GCST004131	rs1663258	T	C	0.0707	0.859423	0.0151	2.732e-06	21.9222	2	TRUE	TRUE	2.71918e-05
1-palmitoyl-2-docosahexaenoyl-GPE (16:0/22:6)*	IBD_GCST004131	rs261291	T	C	-0.3175	0.342627	0.0107	4.83e-192	880.481	2	TRUE	TRUE	4.55124e-150
1-palmitoyl-2-docosahexaenoyl-GPE (16:0/22:6)*	IBD_GCST004131	rs60087942	T	G	-0.0609	0.202512	0.013	2.999e-06	21.9456	2	TRUE	TRUE	2.27171e-05
1-palmitoyl-2-docosahexaenoyl-GPE (16:0/22:6)*	IBD_GCST004131	rs61868071	A	G	0.1072	0.0579341	0.0227	2.373e-06	22.3017	2	TRUE	TRUE	0.000229442
1-palmitoyl-2-docosahexaenoyl-GPE (16:0/22:6)*	IBD_GCST004131	rs7012814	A	G	-0.0562	0.465436	0.0106	9.869e-08	28.11	2	TRUE	TRUE	9.90966e-06
1-palmitoyl-2-docosahexaenoyl-GPE (16:0/22:6)*	IBD_GCST004131	rs75430137	A	G	0.1079	0.0560529	0.023	2.612e-06	22.0083	2	TRUE	TRUE	0.000319683
1-palmitoyl-GPE (16:0)	IBD_GCST004131	rs10162642	A	G	-0.0463	0.205951	0.0099	2.884e-06	21.8722	2	TRUE	TRUE	0.000390756
1-palmitoyl-GPE (16:0)	IBD_GCST004131	rs10808546	T	C	-0.0377	0.448517	0.008	2.62e-06	22.2077	2	TRUE	TRUE	0.000130714
1-palmitoyl-GPE (16:0)	IBD_GCST004131	rs11211023	T	C	-0.0396	0.367084	0.0084	2.182e-06	22.2245	2	TRUE	TRUE	2.96661e-05
1-palmitoyl-GPE (16:0)	IBD_GCST004131	rs117147468	A	G	0.118	0.0238168	0.0254	3.336e-06	21.5822	2	TRUE	TRUE	0.000791275
1-palmitoyl-GPE (16:0)	IBD_GCST004131	rs117380097	T	C	-0.1531	0.0157136	0.0328	2.992e-06	21.7873	2	TRUE	TRUE	0.000111373
1-palmitoyl-GPE (16:0)	IBD_GCST004131	rs12318075	T	G	-0.0563	0.171057	0.0104	6.062e-08	29.3056	2	TRUE	TRUE	1.68151e-05
1-palmitoyl-GPE (16:0)	IBD_GCST004131	rs12905240	T	C	0.0595	0.160358	0.0111	7.594e-08	28.7335	2	TRUE	TRUE	6.8197e-06
1-palmitoyl-GPE (16:0)	IBD_GCST004131	rs12914626	T	C	-0.0721	0.698191	0.0087	1.012e-16	68.6803	2	TRUE	TRUE	2.23791e-11
1-palmitoyl-GPE (16:0)	IBD_GCST004131	rs190543502	T	C	-0.1393	0.0279752	0.0243	9.583e-09	32.8617	2	TRUE	TRUE	1.29454e-06
1-palmitoyl-GPE (16:0)	IBD_GCST004131	rs213536	T	C	0.0556	0.131964	0.0119	3.07e-06	21.8301	2	TRUE	TRUE	0.000304069
1-palmitoyl-GPE (16:0)	IBD_GCST004131	rs261291	T	C	-0.1119	0.342528	0.0083	2.567e-41	181.762	2	TRUE	TRUE	1.32515e-31
1-palmitoyl-GPE (16:0)	IBD_GCST004131	rs35267712	A	C	0.0528	0.142908	0.0111	1.868e-06	22.6267	2	TRUE	TRUE	3.0977e-05
1-palmitoyl-GPE (16:0)	IBD_GCST004131	rs5117	T	C	-0.0601	0.217246	0.0096	4.291e-10	39.1928	2	TRUE	TRUE	1.46493e-07
1-palmitoyl-GPE (16:0)	IBD_GCST004131	rs61781296	T	C	0.095	0.251029	0.0092	3.817e-25	106.628	2	TRUE	TRUE	5.70703e-18
1-palmitoyl-GPE (16:0)	IBD_GCST004131	rs6547409	T	C	-0.0859	0.0544741	0.0176	9.947e-07	23.8211	2	TRUE	TRUE	1.17916e-05
1-palmitoyl-GPE (16:0)	IBD_GCST004131	rs77372218	T	C	-0.1363	0.0188369	0.0297	4.309e-06	21.061	2	TRUE	TRUE	0.00015165
5alpha-androstan-3alpha,17beta-diol monosulfate (2)	IBD_GCST004131	rs10448182	T	C	-0.0658	0.235046	0.0142	3.729e-06	21.4721	2	TRUE	TRUE	6.41429e-05
5alpha-androstan-3alpha,17beta-diol monosulfate (2)	IBD_GCST004131	rs113298172	T	C	-0.2176	0.0181114	0.0458	1.987e-06	22.5729	2	TRUE	TRUE	0.00012412
5alpha-androstan-3alpha,17beta-diol monosulfate (2)	IBD_GCST004131	rs114739365	A	C	0.1937	0.0205552	0.0419	3.722e-06	21.3713	2	TRUE	TRUE	8.82153e-05
5alpha-androstan-3alpha,17beta-diol monosulfate (2)	IBD_GCST004131	rs118037357	A	G	-0.0787	0.151013	0.0167	2.363e-06	22.2084	2	TRUE	TRUE	2.43517e-05
5alpha-androstan-3alpha,17beta-diol monosulfate (2)	IBD_GCST004131	rs143784002	T	C	0.1743	0.0310039	0.0335	1.934e-07	27.0711	2	TRUE	TRUE	5.8159e-06
5alpha-androstan-3alpha,17beta-diol monosulfate (2)	IBD_GCST004131	rs144701180	A	G	0.1889	0.0236004	0.0381	7.357e-07	24.5818	2	TRUE	TRUE	2.05369e-05
5alpha-androstan-3alpha,17beta-diol monosulfate (2)	IBD_GCST004131	rs146779946	T	C	-0.1357	0.0504225	0.0266	3.562e-07	26.0253	2	TRUE	TRUE	3.46051e-06
5alpha-androstan-3alpha,17beta-diol monosulfate (2)	IBD_GCST004131	rs161064	A	G	-0.0612	0.422254	0.012	3.155e-07	26.01	2	TRUE	TRUE	2.67094e-06
5alpha-androstan-3alpha,17beta-diol monosulfate (2)	IBD_GCST004131	rs17123528	T	C	-0.2442	0.0125014	0.0507	1.454e-06	23.1993	2	TRUE	TRUE	1.21752e-05
5alpha-androstan-3alpha,17beta-diol monosulfate (2)	IBD_GCST004131	rs2050989	A	C	0.255	0.988818	0.0538	2.13e-06	22.4655	2	TRUE	TRUE	3.77692e-05
5alpha-androstan-3alpha,17beta-diol monosulfate (2)	IBD_GCST004131	rs212100	T	C	0.3131	0.830474	0.0155	6.41e-91	408.04	2	TRUE	TRUE	1.19972e-71
5alpha-androstan-3alpha,17beta-diol monosulfate (2)	IBD_GCST004131	rs62323907	A	G	0.1294	0.051494	0.0278	3.145e-06	21.666	2	TRUE	TRUE	0.000148558
5alpha-androstan-3alpha,17beta-diol monosulfate (2)	IBD_GCST004131	rs647737	T	C	-0.0689	0.724048	0.0134	2.803e-07	26.438	2	TRUE	TRUE	6.55113e-06
5alpha-androstan-3alpha,17beta-diol monosulfate (2)	IBD_GCST004131	rs6509349	T	C	0.0601	0.498115	0.0119	4.221e-07	25.5067	2	TRUE	TRUE	1.83459e-05
5alpha-androstan-3alpha,17beta-diol monosulfate (2)	IBD_GCST004131	rs6569706	A	G	-0.0936	0.683592	0.0126	1.226e-13	55.1837	2	TRUE	TRUE	6.82612e-12
5alpha-androstan-3alpha,17beta-diol monosulfate (2)	IBD_GCST004131	rs71417334	T	C	0.0647	0.229284	0.014	3.634e-06	21.3576	2	TRUE	TRUE	5.71779e-05
5alpha-androstan-3alpha,17beta-diol monosulfate (2)	IBD_GCST004131	rs74801972	A	G	-0.1614	0.0336001	0.0327	7.772e-07	24.3619	2	TRUE	TRUE	7.6722e-06
5alpha-androstan-3alpha,17beta-diol monosulfate (2)	IBD_GCST004131	rs77405250	T	C	0.1315	0.0523419	0.0276	1.817e-06	22.7004	2	TRUE	TRUE	1.6228e-05
5alpha-androstan-3alpha,17beta-diol monosulfate (2)	IBD_GCST004131	rs895487	T	C	0.0572	0.48694	0.0118	1.245e-06	23.4978	2	TRUE	TRUE	0.000100461
3-indoleglyoxylic acid	IBD_GCST004131	rs11076256	T	C	0.1236	0.078762	0.0165	7.667e-14	56.1137	2	TRUE	TRUE	1.44388e-10
3-indoleglyoxylic acid	IBD_GCST004131	rs11515530	T	C	-0.1506	0.245856	0.0101	5.445e-50	222.335	2	TRUE	TRUE	1.56998e-37
3-indoleglyoxylic acid	IBD_GCST004131	rs142926543	T	C	-0.0907	0.0565656	0.0192	2.335e-06	22.3158	2	TRUE	TRUE	6.07346e-05
3-indoleglyoxylic acid	IBD_GCST004131	rs1946728	T	C	0.1461	0.0238583	0.0298	9.245e-07	24.0363	2	TRUE	TRUE	2.33935e-05
3-indoleglyoxylic acid	IBD_GCST004131	rs34575466	T	C	-0.0869	0.0568694	0.0183	2.029e-06	22.5495	2	TRUE	TRUE	1.66105e-05
3-indoleglyoxylic acid	IBD_GCST004131	rs5751777	T	C	0.2013	0.592895	0.0088	4.36e-117	523.266	2	TRUE	TRUE	1.25657e-92
3-indoleglyoxylic acid	IBD_GCST004131	rs75606574	A	G	0.089	0.115037	0.0141	2.997e-10	39.8421	2	TRUE	TRUE	2.35835e-07
3-indoleglyoxylic acid	IBD_GCST004131	rs78075415	T	C	-0.0717	0.122996	0.0134	8.286e-08	28.6305	2	TRUE	TRUE	6.05671e-05
3-indoleglyoxylic acid	IBD_GCST004131	rs896554	T	C	0.0455	0.411822	0.0089	3.207e-07	26.1362	2	TRUE	TRUE	2.38933e-05
sphingomyelin (d18:1/17:0, d17:1/18:0, d19:1/16:0)	IBD_GCST004131	rs10429833	T	C	-0.0548	0.871076	0.0111	8.249e-07	24.3733	2	TRUE	TRUE	4.12707e-05
sphingomyelin (d18:1/17:0, d17:1/18:0, d19:1/16:0)	IBD_GCST004131	rs111661128	A	G	-0.1058	0.0349644	0.022	1.582e-06	23.1274	2	TRUE	TRUE	0.000113608
sphingomyelin (d18:1/17:0, d17:1/18:0, d19:1/16:0)	IBD_GCST004131	rs115167564	T	G	0.152	0.0149886	0.0312	1.075e-06	23.7344	2	TRUE	TRUE	1.57709e-05
sphingomyelin (d18:1/17:0, d17:1/18:0, d19:1/16:0)	IBD_GCST004131	rs12073304	A	C	-0.0624	0.0886641	0.0129	1.39e-06	23.3986	2	TRUE	TRUE	0.000337519
sphingomyelin (d18:1/17:0, d17:1/18:0, d19:1/16:0)	IBD_GCST004131	rs17101394	A	G	0.0945	0.166358	0.01	3.398e-21	89.3025	2	TRUE	TRUE	7.88512e-15
sphingomyelin (d18:1/17:0, d17:1/18:0, d19:1/16:0)	IBD_GCST004131	rs3957706	A	G	-0.0987	0.0297199	0.0215	4.321e-06	21.0745	2	TRUE	TRUE	0.000110354
sphingomyelin (d18:1/17:0, d17:1/18:0, d19:1/16:0)	IBD_GCST004131	rs438568	A	G	0.0634	0.621082	0.0077	1.401e-16	67.7949	2	TRUE	TRUE	1.32698e-13
sphingomyelin (d18:1/17:0, d17:1/18:0, d19:1/16:0)	IBD_GCST004131	rs72717723	T	G	0.1746	0.0138822	0.0332	1.437e-07	27.6575	2	TRUE	TRUE	1.29652e-05
sphingomyelin (d18:1/17:0, d17:1/18:0, d19:1/16:0)	IBD_GCST004131	rs7762169	A	G	0.0378	0.689318	0.0081	3.366e-06	21.7778	2	TRUE	TRUE	4.95843e-05
sphingomyelin (d18:1/17:0, d17:1/18:0, d19:1/16:0)	IBD_GCST004131	rs7763972	T	C	0.0521	0.125834	0.0112	3.123e-06	21.6391	2	TRUE	TRUE	4.199e-05
sphingomyelin (d18:1/17:0, d17:1/18:0, d19:1/16:0)	IBD_GCST004131	rs9876177	A	G	0.0357	0.416326	0.0075	2.165e-06	22.6576	2	TRUE	TRUE	0.000126844
alanine	IBD_GCST004131	rs1044145	T	C	0.0332	0.545803	0.0057	5.98e-09	33.9255	2	TRUE	TRUE	1.17345e-05
alanine	IBD_GCST004131	rs1046615	A	G	-0.0291	0.301134	0.0062	2.383e-06	22.0294	2	TRUE	TRUE	4.86012e-05
alanine	IBD_GCST004131	rs1076585	A	C	-0.0373	0.159852	0.008	3.393e-06	21.7389	2	TRUE	TRUE	4.92915e-05
alanine	IBD_GCST004131	rs113832494	A	G	0.0533	0.0725419	0.011	1.39e-06	23.4784	2	TRUE	TRUE	1.56801e-05
alanine	IBD_GCST004131	rs13033621	A	C	-0.0299	0.270921	0.0065	3.778e-06	21.16	2	TRUE	TRUE	0.000344235
alanine	IBD_GCST004131	rs13124633	A	G	0.0312	0.226353	0.0068	3.944e-06	21.0519	2	TRUE	TRUE	8.66868e-05
alanine	IBD_GCST004131	rs13317023	A	G	-0.0635	0.0480303	0.0129	7.673e-07	24.2308	2	TRUE	TRUE	4.06901e-05
alanine	IBD_GCST004131	rs147209422	T	C	0.072	0.0388396	0.0152	2.056e-06	22.4377	2	TRUE	TRUE	5.89599e-05
alanine	IBD_GCST004131	rs1574285	T	G	-0.028	0.573989	0.0058	1.588e-06	23.3056	2	TRUE	TRUE	0.00107363
alanine	IBD_GCST004131	rs2657879	A	G	-0.0343	0.193539	0.0072	2.212e-06	22.6946	2	TRUE	TRUE	3.60957e-05
alanine	IBD_GCST004131	rs76010521	A	G	0.0516	0.0830286	0.0106	1.208e-06	23.6967	2	TRUE	TRUE	1.30829e-05
alanine	IBD_GCST004131	rs76251920	T	C	0.1357	0.0107493	0.0258	1.435e-07	27.6643	2	TRUE	TRUE	1.16226e-05
alanine	IBD_GCST004131	rs77161010	A	C	0.0383	0.163677	0.0077	6.607e-07	24.7409	2	TRUE	TRUE	8.01092e-05
3-hydroxymyristate	IBD_GCST004131	rs1044145	T	C	0.0492	0.545576	0.0106	3.623e-06	21.5436	2	TRUE	TRUE	0.000910884
3-hydroxymyristate	IBD_GCST004131	rs117407942	A	G	0.246	0.0108268	0.0515	1.781e-06	22.8169	2	TRUE	TRUE	0.000145494
3-hydroxymyristate	IBD_GCST004131	rs12859068	T	C	0.08	0.113723	0.0166	1.419e-06	23.2254	2	TRUE	TRUE	0.000284182
3-hydroxymyristate	IBD_GCST004131	rs220367	T	C	-0.0802	0.891057	0.0171	2.562e-06	21.9966	2	TRUE	TRUE	2.66687e-05
3-hydroxymyristate	IBD_GCST004131	rs4997859	T	C	0.05	0.570611	0.0108	3.431e-06	21.4335	2	TRUE	TRUE	4.07764e-05
3-hydroxymyristate	IBD_GCST004131	rs7305098	T	G	0.0511	0.374224	0.0111	4.174e-06	21.1932	2	TRUE	TRUE	6.62689e-05
pro-hydroxy-pro	IBD_GCST004131	rs10445391	A	G	-0.0846	0.0921318	0.0179	2.295e-06	22.3375	2	TRUE	TRUE	0.000106781
pro-hydroxy-pro	IBD_GCST004131	rs11033131	A	G	0.176	0.0237317	0.0341	2.511e-07	26.6389	2	TRUE	TRUE	8.9164e-05
pro-hydroxy-pro	IBD_GCST004131	rs116925149	A	G	0.1208	0.0450733	0.0251	1.551e-06	23.1626	2	TRUE	TRUE	0.000801839
pro-hydroxy-pro	IBD_GCST004131	rs117037339	A	G	0.1772	0.0197406	0.0371	1.778e-06	22.8129	2	TRUE	TRUE	0.00130028
pro-hydroxy-pro	IBD_GCST004131	rs2009011	T	C	-0.1294	0.0387512	0.0264	9.719e-07	24.0249	2	TRUE	TRUE	0.000431946
pro-hydroxy-pro	IBD_GCST004131	rs41286100	T	C	-0.1055	0.0567836	0.0223	2.278e-06	22.3818	2	TRUE	TRUE	3.20602e-05
pro-hydroxy-pro	IBD_GCST004131	rs4608824	T	C	-0.0526	0.695504	0.0113	2.974e-06	21.6678	2	TRUE	TRUE	5.24055e-05
pro-hydroxy-pro	IBD_GCST004131	rs62316592	A	C	-0.1513	0.0306249	0.031	1.03e-06	23.8207	2	TRUE	TRUE	2.48445e-05
pro-hydroxy-pro	IBD_GCST004131	rs6925923	A	G	-0.0577	0.229922	0.0123	2.797e-06	22.006	2	TRUE	TRUE	4.04275e-05
pro-hydroxy-pro	IBD_GCST004131	rs73209822	A	G	0.1673	0.0208096	0.0354	2.328e-06	22.335	2	TRUE	TRUE	0.000136863
pro-hydroxy-pro	IBD_GCST004131	rs77874472	A	C	-0.1859	0.0201551	0.04	3.359e-06	21.5993	2	TRUE	TRUE	3.66736e-05
pro-hydroxy-pro	IBD_GCST004131	rs9820513	A	G	-0.0508	0.318985	0.011	3.886e-06	21.3276	2	TRUE	TRUE	5.90467e-05
X-21467	IBD_GCST004131	rs10468248	T	C	0.0723	0.285302	0.0136	1.127e-07	28.2617	2	TRUE	TRUE	5.37409e-06
X-21467	IBD_GCST004131	rs1047891	A	C	0.127	0.312807	0.0133	1.413e-21	91.181	2	TRUE	TRUE	2.79463e-14
X-21467	IBD_GCST004131	rs10897407	A	G	0.0897	0.630961	0.0126	1.087e-12	50.6808	2	TRUE	TRUE	1.87192e-10
X-21467	IBD_GCST004131	rs117578063	T	C	0.1369	0.0434409	0.0299	4.618e-06	20.9635	2	TRUE	TRUE	3.48196e-05
X-21467	IBD_GCST004131	rs12318075	T	G	-0.4071	0.174435	0.0156	9.02e-150	681.009	2	TRUE	TRUE	2.35724e-116
X-21467	IBD_GCST004131	rs12425368	A	C	-0.0591	0.511289	0.0127	2.99e-06	21.6555	2	TRUE	TRUE	8.04615e-05
X-21467	IBD_GCST004131	rs56414426	T	C	-0.1808	0.0247492	0.0392	4.114e-06	21.2728	2	TRUE	TRUE	6.00561e-05
X-21467	IBD_GCST004131	rs72838129	T	C	0.4587	0.0558524	0.0264	7.052e-68	301.891	2	TRUE	TRUE	7.43168e-54
X-21467	IBD_GCST004131	rs74488675	A	G	0.1727	0.0339669	0.0351	8.903e-07	24.2086	2	TRUE	TRUE	1.02147e-05
X-21467	IBD_GCST004131	rs7976818	T	C	-0.1701	0.214199	0.0147	9.165e-31	133.898	2	TRUE	TRUE	3.61503e-24
isovalerylglycine	IBD_GCST004131	rs1047891	A	C	0.1397	0.315735	0.0125	6.189e-29	124.903	2	TRUE	TRUE	1.69852e-20
isovalerylglycine	IBD_GCST004131	rs10929333	A	G	0.118	0.0508474	0.0257	4.253e-06	21.0813	2	TRUE	TRUE	0.000204694
isovalerylglycine	IBD_GCST004131	rs111475798	T	C	0.1762	0.0273099	0.035	4.871e-07	25.344	2	TRUE	TRUE	5.3161e-06
isovalerylglycine	IBD_GCST004131	rs11182470	A	G	-0.2484	0.0175679	0.0445	2.351e-08	31.159	2	TRUE	TRUE	1.06203e-06
isovalerylglycine	IBD_GCST004131	rs12824715	A	G	-0.0715	0.173051	0.015	2.016e-06	22.7211	2	TRUE	TRUE	7.69644e-05
isovalerylglycine	IBD_GCST004131	rs1364076	A	G	0.072	0.717545	0.0128	2.085e-08	31.6406	2	TRUE	TRUE	1.96813e-05
isovalerylglycine	IBD_GCST004131	rs145431825	T	C	-0.2556	0.01134	0.0544	2.645e-06	22.0762	2	TRUE	TRUE	0.00010683
isovalerylglycine	IBD_GCST004131	rs17014016	A	G	0.0648	0.449607	0.0116	2.595e-08	31.2057	2	TRUE	TRUE	6.33792e-07
isovalerylglycine	IBD_GCST004131	rs1824224	T	C	0.0849	0.881417	0.018	2.274e-06	22.2469	2	TRUE	TRUE	1.81733e-05
isovalerylglycine	IBD_GCST004131	rs188483142	A	G	-0.2649	0.0120354	0.0578	4.591e-06	21.0043	2	TRUE	TRUE	6.13846e-05
isovalerylglycine	IBD_GCST004131	rs2904741	A	G	-0.0611	0.279645	0.0128	1.726e-06	22.7857	2	TRUE	TRUE	2.15413e-05
isovalerylglycine	IBD_GCST004131	rs361557	A	G	-0.0721	0.18535	0.0149	1.263e-06	23.4152	2	TRUE	TRUE	2.86941e-05
isovalerylglycine	IBD_GCST004131	rs61729129	T	C	-0.2091	0.0206685	0.0418	5.629e-07	25.0239	2	TRUE	TRUE	2.46479e-05
isovalerylglycine	IBD_GCST004131	rs71379097	T	C	-0.0699	0.180808	0.015	3.157e-06	21.7156	2	TRUE	TRUE	4.95658e-05
isovalerylglycine	IBD_GCST004131	rs73133139	A	G	0.0836	0.115147	0.0182	4.582e-06	21.0994	2	TRUE	TRUE	5.03121e-05
isovalerylglycine	IBD_GCST004131	rs74384984	A	G	-0.2237	0.0168413	0.0446	5.187e-07	25.1572	2	TRUE	TRUE	9.60289e-06
isovalerylglycine	IBD_GCST004131	rs7818222	A	C	-0.17	0.0316265	0.0322	1.315e-07	27.8732	2	TRUE	TRUE	4.70102e-06
X-25420	IBD_GCST004131	rs1047891	A	C	-0.0783	0.313161	0.0118	3.261e-11	44.0311	2	TRUE	TRUE	8.67919e-07
X-25420	IBD_GCST004131	rs10774021	T	C	0.111	0.64738	0.0113	1.314e-22	96.4915	2	TRUE	TRUE	1.66276e-15
X-25420	IBD_GCST004131	rs113830206	A	C	-0.1426	0.0309742	0.0312	4.857e-06	20.8896	2	TRUE	TRUE	0.0101738
X-25420	IBD_GCST004131	rs1470394	A	G	-0.0614	0.741456	0.0124	7.158e-07	24.5185	2	TRUE	TRUE	0.000338252
X-25420	IBD_GCST004131	rs184717892	A	G	-0.2134	0.0149969	0.043	6.833e-07	24.6293	2	TRUE	TRUE	2.35073e-05
X-25420	IBD_GCST004131	rs4254536	T	C	-0.151	0.969493	0.0317	1.952e-06	22.69	2	TRUE	TRUE	4.31595e-05
X-25420	IBD_GCST004131	rs73062374	A	G	0.075	0.135776	0.016	2.767e-06	21.9727	2	TRUE	TRUE	0.000485969
X-25420	IBD_GCST004131	rs73209922	A	G	0.0614	0.224342	0.013	2.408e-06	22.3075	2	TRUE	TRUE	2.10594e-05
3-methylglutaconate	IBD_GCST004131	rs1047891	A	C	0.3012	0.31302	0.0108	9.65e-170	777.79	2	TRUE	TRUE	1.42223e-126
3-methylglutaconate	IBD_GCST004131	rs1061407	A	G	-0.0902	0.628731	0.0107	2.697e-17	71.0633	2	TRUE	TRUE	9.92571e-13
3-methylglutaconate	IBD_GCST004131	rs116309987	T	C	-0.2532	0.0108871	0.0504	5.099e-07	25.2387	2	TRUE	TRUE	3.54032e-05
3-methylglutaconate	IBD_GCST004131	rs142887320	T	C	-0.2027	0.0190769	0.0397	3.211e-07	26.0691	2	TRUE	TRUE	7.91279e-06
3-methylglutaconate	IBD_GCST004131	rs147489018	A	C	-0.2332	0.0104309	0.0496	2.611e-06	22.1052	2	TRUE	TRUE	6.17392e-05
3-methylglutaconate	IBD_GCST004131	rs1658970	A	C	-0.3548	0.140576	0.0147	6.55e-129	582.549	2	TRUE	TRUE	7.33791e-103
3-methylglutaconate	IBD_GCST004131	rs36055245	A	G	-0.0823	0.171718	0.0135	1.009e-09	37.1648	2	TRUE	TRUE	1.61823e-07
3-methylglutaconate	IBD_GCST004131	rs6734006	T	C	0.0529	0.278476	0.0114	3.594e-06	21.5329	2	TRUE	TRUE	4.03127e-05
3-methylglutaconate	IBD_GCST004131	rs75604103	A	G	0.0756	0.115713	0.0163	3.454e-06	21.5114	2	TRUE	TRUE	0.000141248
3-methylglutaconate	IBD_GCST004131	rs76632721	T	C	0.1472	0.0294522	0.0321	4.512e-06	21.0284	2	TRUE	TRUE	7.03797e-05
3-methylglutaconate	IBD_GCST004131	rs77996477	A	G	0.219	0.0111321	0.0472	3.485e-06	21.528	2	TRUE	TRUE	0.000577859
3-methylglutaconate	IBD_GCST004131	rs7908795	A	G	0.0531	0.339037	0.0108	7.907e-07	24.1736	2	TRUE	TRUE	4.52261e-05
histidine	IBD_GCST004131	rs1047891	A	C	-0.0295	0.313696	0.0058	3.082e-07	25.8695	2	TRUE	TRUE	0.000428217
histidine	IBD_GCST004131	rs142859875	T	C	-0.0976	0.0159097	0.0214	4.867e-06	20.8004	2	TRUE	TRUE	4.66836e-05
histidine	IBD_GCST004131	rs150753217	A	G	0.0937	0.0163777	0.02	2.637e-06	21.9492	2	TRUE	TRUE	4.55785e-05
histidine	IBD_GCST004131	rs180735040	A	G	0.0559	0.0478366	0.0121	3.559e-06	21.3429	2	TRUE	TRUE	3.88033e-05
histidine	IBD_GCST004131	rs186882456	A	G	0.1057	0.0171387	0.0222	1.988e-06	22.6696	2	TRUE	TRUE	1.79336e-05
histidine	IBD_GCST004131	rs34410695	A	G	0.0358	0.164731	0.0071	5.312e-07	25.4243	2	TRUE	TRUE	0.000268499
histidine	IBD_GCST004131	rs62265326	A	C	0.046	0.0892083	0.0097	1.875e-06	22.4891	2	TRUE	TRUE	2.00851e-05
histidine	IBD_GCST004131	rs7167976	T	C	-0.0476	0.0826535	0.0096	7.888e-07	24.5851	2	TRUE	TRUE	0.000218595
histidine	IBD_GCST004131	rs726869	A	C	-0.0296	0.469034	0.0052	1.698e-08	32.4024	2	TRUE	TRUE	5.63839e-07
histidine	IBD_GCST004131	rs73155858	A	G	0.0874	0.0300774	0.0163	8.205e-08	28.7506	2	TRUE	TRUE	6.12413e-06
histidine	IBD_GCST004131	rs77402462	T	C	-0.0292	0.239246	0.0063	3.203e-06	21.4825	2	TRUE	TRUE	0.000209926
histidine	IBD_GCST004131	rs77999318	A	G	0.1093	0.0155198	0.023	1.953e-06	22.5832	2	TRUE	TRUE	1.90057e-05
histidine	IBD_GCST004131	rs79694228	T	C	0.1143	0.0122803	0.0248	3.972e-06	21.2417	2	TRUE	TRUE	0.000136402
bilirubin degradation product, C17H18N2O4 (2)**	IBD_GCST004131	rs10491120	A	G	-0.0808	0.119387	0.0166	1.196e-06	23.6923	2	TRUE	TRUE	1.3855e-05
bilirubin degradation product, C17H18N2O4 (2)**	IBD_GCST004131	rs118075081	A	G	0.2264	0.0130917	0.0469	1.399e-06	23.3027	2	TRUE	TRUE	6.97933e-05
bilirubin degradation product, C17H18N2O4 (2)**	IBD_GCST004131	rs2003569	A	G	-0.2187	0.109215	0.0172	7.535e-37	161.674	2	TRUE	TRUE	4.16068e-27
bilirubin degradation product, C17H18N2O4 (2)**	IBD_GCST004131	rs67981690	A	G	-0.0898	0.138641	0.0156	8.616e-09	33.1363	2	TRUE	TRUE	1.90737e-06
bilirubin degradation product, C17H18N2O4 (2)**	IBD_GCST004131	rs72733871	T	C	0.1277	0.0491165	0.0257	6.681e-07	24.6897	2	TRUE	TRUE	7.03324e-06
bilirubin degradation product, C17H18N2O4 (2)**	IBD_GCST004131	rs77738787	A	G	0.2445	0.0124263	0.0485	4.59e-07	25.4141	2	TRUE	TRUE	1.07571e-05
bilirubin degradation product, C17H18N2O4 (2)**	IBD_GCST004131	rs855791	A	G	-0.0733	0.562781	0.0109	1.689e-11	45.2225	2	TRUE	TRUE	6.10152e-09
bilirubin degradation product, C17H18N2O4 (2)**	IBD_GCST004131	rs9301296	A	G	-0.057	0.554095	0.0109	1.569e-07	27.3462	2	TRUE	TRUE	5.19701e-05
X-11308	IBD_GCST004131	rs11045597	T	C	-0.0755	0.309927	0.0124	1.281e-09	37.0724	2	TRUE	TRUE	9.93027e-07
X-11308	IBD_GCST004131	rs1871395	A	G	-0.1909	0.165529	0.0154	1.991e-35	153.663	2	TRUE	TRUE	1.48564e-25
X-11308	IBD_GCST004131	rs237895	T	C	0.0544	0.610386	0.0118	3.821e-06	21.2537	2	TRUE	TRUE	5.92691e-05
X-11308	IBD_GCST004131	rs7244198	A	G	-0.0835	0.121504	0.0177	2.537e-06	22.2549	2	TRUE	TRUE	0.000124491
X-11308	IBD_GCST004131	rs72738356	A	G	0.1103	0.230795	0.0137	8.181e-16	64.8201	2	TRUE	TRUE	1.54446e-12
X-11308	IBD_GCST004131	rs74896005	A	G	-0.1423	0.0343165	0.0312	4.958e-06	20.8018	2	TRUE	TRUE	6.40932e-05
2-hydroxy-4-(methylthio)butanoic acid	IBD_GCST004131	rs10741410	A	G	-0.0839	0.92219	0.0181	3.672e-06	21.4866	2	TRUE	TRUE	0.000164461
2-hydroxy-4-(methylthio)butanoic acid	IBD_GCST004131	rs10912836	T	C	0.08	0.328628	0.0102	3.505e-15	61.5148	2	TRUE	TRUE	1.14467e-11
2-hydroxy-4-(methylthio)butanoic acid	IBD_GCST004131	rs11161615	A	G	-0.0641	0.259709	0.011	5.14e-09	33.9571	2	TRUE	TRUE	2.16385e-07
2-hydroxy-4-(methylthio)butanoic acid	IBD_GCST004131	rs11185717	A	G	-0.0532	0.262597	0.011	1.207e-06	23.3904	2	TRUE	TRUE	1.25357e-05
2-hydroxy-4-(methylthio)butanoic acid	IBD_GCST004131	rs11753329	T	G	-0.0614	0.15683	0.0131	2.879e-06	21.9682	2	TRUE	TRUE	0.000243145
2-hydroxy-4-(methylthio)butanoic acid	IBD_GCST004131	rs117850509	A	G	-0.2005	0.0148038	0.0408	8.967e-07	24.1495	2	TRUE	TRUE	5.9759e-05
2-hydroxy-4-(methylthio)butanoic acid	IBD_GCST004131	rs13191159	A	G	-0.0493	0.306318	0.0104	1.965e-06	22.4712	2	TRUE	TRUE	0.000140632
2-hydroxy-4-(methylthio)butanoic acid	IBD_GCST004131	rs142516192	T	C	-0.1844	0.020584	0.0378	1.046e-06	23.7979	2	TRUE	TRUE	0.000238674
2-hydroxy-4-(methylthio)butanoic acid	IBD_GCST004131	rs2765527	T	C	0.3163	0.499683	0.0092	6.92e-259	1182.01	2	TRUE	TRUE	1.77632e-192
2-hydroxy-4-(methylthio)butanoic acid	IBD_GCST004131	rs61798917	A	G	0.0585	0.381101	0.0099	3.951e-09	34.9174	2	TRUE	TRUE	2.02243e-06
2-hydroxy-4-(methylthio)butanoic acid	IBD_GCST004131	rs72716786	A	G	-0.1436	0.0359689	0.0268	7.933e-08	28.7104	2	TRUE	TRUE	1.17153e-05
2-hydroxy-4-(methylthio)butanoic acid	IBD_GCST004131	rs79784385	A	G	-0.188	0.0135376	0.0409	4.427e-06	21.1285	2	TRUE	TRUE	5.41583e-05
2-hydroxy-4-(methylthio)butanoic acid	IBD_GCST004131	rs80089268	T	C	0.1182	0.0394483	0.0255	3.537e-06	21.486	2	TRUE	TRUE	6.93082e-05
X-25433	IBD_GCST004131	rs10770795	A	G	0.1463	0.129696	0.0216	1.334e-11	45.8755	2	TRUE	TRUE	6.0861e-09
X-25433	IBD_GCST004131	rs12318075	T	G	-0.2935	0.190249	0.0182	1.918e-58	260.06	2	TRUE	TRUE	1.80911e-47
X-25433	IBD_GCST004131	rs17749179	A	G	-0.153	0.0540168	0.0322	1.993e-06	22.5773	2	TRUE	TRUE	2.41925e-05
X-25433	IBD_GCST004131	rs2687815	T	C	-0.074	0.69594	0.016	3.987e-06	21.3906	2	TRUE	TRUE	0.000152902
X-25433	IBD_GCST004131	rs2804411	T	C	-0.0944	0.426424	0.0147	1.484e-10	41.2391	2	TRUE	TRUE	3.0312e-09
X-25433	IBD_GCST004131	rs4798048	A	C	-0.0739	0.325306	0.0159	3.161e-06	21.602	2	TRUE	TRUE	0.000138046
X-25433	IBD_GCST004131	rs4875126	T	C	0.0739	0.661834	0.0159	3.313e-06	21.602	2	TRUE	TRUE	2.64195e-05
1-methyl-4-imidazoleacetate	IBD_GCST004131	rs10774021	T	C	0.2436	0.646894	0.0093	2.36e-151	686.102	2	TRUE	TRUE	2.57226e-113
1-methyl-4-imidazoleacetate	IBD_GCST004131	rs111318078	T	C	0.1016	0.0580973	0.0206	8.602e-07	24.325	2	TRUE	TRUE	5.44382e-05
1-methyl-4-imidazoleacetate	IBD_GCST004131	rs117416180	A	C	0.1389	0.0284676	0.0291	1.81e-06	22.7834	2	TRUE	TRUE	0.000143615
1-methyl-4-imidazoleacetate	IBD_GCST004131	rs146093268	T	C	0.1939	0.0105122	0.0421	4.107e-06	21.2125	2	TRUE	TRUE	9.31846e-05
1-methyl-4-imidazoleacetate	IBD_GCST004131	rs41263949	A	G	0.2028	0.0113187	0.0442	4.561e-06	21.0519	2	TRUE	TRUE	0.000490247
1-methyl-4-imidazoleacetate	IBD_GCST004131	rs75676207	T	C	0.0875	0.0631508	0.0186	2.704e-06	22.1304	2	TRUE	TRUE	0.000102983
1-methyl-4-imidazoleacetate	IBD_GCST004131	rs7987857	A	C	0.0614	0.134989	0.0134	4.581e-06	20.9955	2	TRUE	TRUE	0.000580776
1-methyl-4-imidazoleacetate	IBD_GCST004131	rs9508098	T	C	-0.0438	0.641625	0.0095	4.227e-06	21.257	2	TRUE	TRUE	0.000376767
3-hydroxyhexanoylcarnitine (1)	IBD_GCST004131	rs112952166	T	G	-0.1315	0.0328476	0.026	4.318e-07	25.5803	2	TRUE	TRUE	1.07746e-05
3-hydroxyhexanoylcarnitine (1)	IBD_GCST004131	rs113620751	A	G	0.1753	0.0170789	0.0376	3.14e-06	21.7364	2	TRUE	TRUE	0.000420083
3-hydroxyhexanoylcarnitine (1)	IBD_GCST004131	rs1171617	T	G	0.1016	0.769124	0.0109	1.222e-20	86.8829	2	TRUE	TRUE	8.87521e-15
3-hydroxyhexanoylcarnitine (1)	IBD_GCST004131	rs117916179	A	G	0.2056	0.0112186	0.0432	1.897e-06	22.6505	2	TRUE	TRUE	3.79458e-05
3-hydroxyhexanoylcarnitine (1)	IBD_GCST004131	rs17122585	A	G	0.0642	0.121592	0.0138	3.472e-06	21.6427	2	TRUE	TRUE	0.000184737
3-hydroxyhexanoylcarnitine (1)	IBD_GCST004131	rs2275378	T	C	-0.0771	0.330123	0.0097	2.158e-15	63.1779	2	TRUE	TRUE	8.71001e-13
3-hydroxyhexanoylcarnitine (1)	IBD_GCST004131	rs34489351	A	G	-0.1391	0.0266688	0.0298	2.946e-06	21.7882	2	TRUE	TRUE	0.000154822
3-hydroxyhexanoylcarnitine (1)	IBD_GCST004131	rs3798974	T	C	-0.0466	0.343375	0.0096	1.157e-06	23.5629	2	TRUE	TRUE	6.35424e-05
3-hydroxyhexanoylcarnitine (1)	IBD_GCST004131	rs535448	T	C	0.054	0.797411	0.0115	2.429e-06	22.0491	2	TRUE	TRUE	0.000162587
3-hydroxyhexanoylcarnitine (1)	IBD_GCST004131	rs56025336	T	G	0.0568	0.167521	0.0123	3.987e-06	21.3249	2	TRUE	TRUE	0.000654886
3-hydroxyhexanoylcarnitine (1)	IBD_GCST004131	rs56263910	T	C	-0.1481	0.0229004	0.0311	1.853e-06	22.6772	2	TRUE	TRUE	4.63461e-05
3-hydroxyhexanoylcarnitine (1)	IBD_GCST004131	rs7762479	T	C	-0.0696	0.882953	0.0143	1.171e-06	23.689	2	TRUE	TRUE	2.38343e-05
sphingosine	IBD_GCST004131	rs10797664	T	C	-0.0601	0.344532	0.0129	3.19e-06	21.7055	2	TRUE	TRUE	7.52769e-05
sphingosine	IBD_GCST004131	rs10807896	A	G	0.0626	0.300491	0.0136	3.917e-06	21.1871	2	TRUE	TRUE	5.27339e-05
sphingosine	IBD_GCST004131	rs11432	A	G	0.0613	0.707921	0.0134	4.997e-06	20.9272	2	TRUE	TRUE	8.70408e-05
sphingosine	IBD_GCST004131	rs1354034	T	C	-0.0962	0.610232	0.0125	1.625e-14	59.2284	2	TRUE	TRUE	9.67754e-12
sphingosine	IBD_GCST004131	rs143668255	T	C	0.2771	0.0120034	0.0585	2.172e-06	22.4368	2	TRUE	TRUE	2.57235e-05
sphingosine	IBD_GCST004131	rs147055617	A	G	-0.1061	0.0927872	0.0212	5.871e-07	25.0472	2	TRUE	TRUE	3.5662e-05
sphingosine	IBD_GCST004131	rs1660579	A	G	0.0759	0.204717	0.0155	9.526e-07	23.9784	2	TRUE	TRUE	0.000145879
sphingosine	IBD_GCST004131	rs17152718	T	C	0.2261	0.0179497	0.0474	1.816e-06	22.7533	2	TRUE	TRUE	0.000122186
sphingosine	IBD_GCST004131	rs34996930	T	C	-0.1059	0.0901469	0.0218	1.157e-06	23.5982	2	TRUE	TRUE	0.000236998
sphingosine	IBD_GCST004131	rs35336989	T	C	0.1691	0.032601	0.0349	1.283e-06	23.4767	2	TRUE	TRUE	7.974e-05
sphingosine	IBD_GCST004131	rs4076825	A	G	-0.0873	0.123466	0.0187	3.188e-06	21.7944	2	TRUE	TRUE	0.000261127
sphingosine	IBD_GCST004131	rs4374633	A	G	0.1075	0.0833811	0.022	1.066e-06	23.8765	2	TRUE	TRUE	1.96295e-05
sphingosine	IBD_GCST004131	rs505404	T	G	-0.0715	0.22154	0.0147	1.043e-06	23.658	2	TRUE	TRUE	3.3869e-05
sphingosine	IBD_GCST004131	rs75494214	A	C	0.28	0.0109578	0.0593	2.325e-06	22.295	2	TRUE	TRUE	6.74134e-05
sphingosine	IBD_GCST004131	rs78744957	T	G	-0.138	0.0440041	0.0301	4.428e-06	21.0196	2	TRUE	TRUE	0.00030604
sphingosine	IBD_GCST004131	rs9442373	A	C	-0.0578	0.543205	0.0124	2.943e-06	21.7276	2	TRUE	TRUE	0.000167416
sphingosine	IBD_GCST004131	rs9787053	T	C	-0.2443	0.0134224	0.0513	1.874e-06	22.6784	2	TRUE	TRUE	4.6383e-05
beta-hydroxyisovaleroylcarnitine	IBD_GCST004131	rs10869001	T	C	0.0589	0.136593	0.0125	2.479e-06	22.2029	2	TRUE	TRUE	0.000150403
beta-hydroxyisovaleroylcarnitine	IBD_GCST004131	rs112167771	A	C	0.1192	0.0282619	0.0252	2.168e-06	22.3744	2	TRUE	TRUE	0.00136359
beta-hydroxyisovaleroylcarnitine	IBD_GCST004131	rs1171614	T	C	-0.0593	0.770168	0.0102	5.684e-09	33.7994	2	TRUE	TRUE	2.28434e-06
beta-hydroxyisovaleroylcarnitine	IBD_GCST004131	rs12671020	T	C	-0.0548	0.84588	0.0118	3.477e-06	21.5674	2	TRUE	TRUE	0.000121874
beta-hydroxyisovaleroylcarnitine	IBD_GCST004131	rs16952633	A	G	0.0635	0.105103	0.0138	4.079e-06	21.1733	2	TRUE	TRUE	0.000415525
beta-hydroxyisovaleroylcarnitine	IBD_GCST004131	rs2010224	A	G	0.099	0.0420025	0.0215	4.136e-06	21.2028	2	TRUE	TRUE	0.000301547
beta-hydroxyisovaleroylcarnitine	IBD_GCST004131	rs2488687	A	G	0.1721	0.0167546	0.0361	1.835e-06	22.7273	2	TRUE	TRUE	2.44303e-05
beta-hydroxyisovaleroylcarnitine	IBD_GCST004131	rs6022729	A	G	-0.0415	0.36067	0.0089	2.797e-06	21.7428	2	TRUE	TRUE	3.91987e-05
beta-hydroxyisovaleroylcarnitine	IBD_GCST004131	rs62527023	T	C	0.0524	0.176971	0.0111	2.197e-06	22.2852	2	TRUE	TRUE	2.96137e-05
beta-hydroxyisovaleroylcarnitine	IBD_GCST004131	rs6443851	A	G	0.1362	0.673518	0.009	6.69e-52	229.018	2	TRUE	TRUE	1.70586e-38
beta-hydroxyisovaleroylcarnitine	IBD_GCST004131	rs9383148	A	G	0.075	0.0693966	0.0164	4.531e-06	20.9139	2	TRUE	TRUE	0.00121849
beta-hydroxyisovaleroylcarnitine	IBD_GCST004131	rs9600247	T	C	0.0715	0.0874259	0.0151	2.224e-06	22.4212	2	TRUE	TRUE	4.0716e-05
X-21353	IBD_GCST004131	rs145231675	T	C	-0.2007	0.0199011	0.0419	1.641e-06	22.9439	2	TRUE	TRUE	7.26822e-05
X-21353	IBD_GCST004131	rs148085846	A	G	-0.2142	0.0180779	0.0438	1.019e-06	23.9161	2	TRUE	TRUE	2.55439e-05
X-21353	IBD_GCST004131	rs28415528	A	G	-0.2066	0.322377	0.0118	1.104e-68	306.547	2	TRUE	TRUE	7.169e-53
X-21353	IBD_GCST004131	rs41279870	A	G	0.1244	0.0487059	0.0263	2.319e-06	22.3733	2	TRUE	TRUE	0.00126745
X-21353	IBD_GCST004131	rs4413115	T	C	-0.1007	0.0712085	0.0216	3.201e-06	21.7346	2	TRUE	TRUE	2.95267e-05
X-21353	IBD_GCST004131	rs7280514	A	G	0.0601	0.238644	0.0131	4.305e-06	21.0478	2	TRUE	TRUE	0.000323748
X-21353	IBD_GCST004131	rs73614566	T	C	0.0757	0.149229	0.0157	1.486e-06	23.2484	2	TRUE	TRUE	5.8507e-05
X-21353	IBD_GCST004131	rs993601	A	G	-0.0513	0.550618	0.0112	4.671e-06	20.9797	2	TRUE	TRUE	0.000147524
deoxycholic acid 12-sulfate*	IBD_GCST004131	rs11074999	T	C	-0.0874	0.182066	0.0189	3.734e-06	21.3845	2	TRUE	TRUE	0.000139578
deoxycholic acid 12-sulfate*	IBD_GCST004131	rs11656028	A	G	-0.0965	0.15368	0.0203	2.109e-06	22.5976	2	TRUE	TRUE	5.24518e-05
deoxycholic acid 12-sulfate*	IBD_GCST004131	rs117055390	A	C	0.1489	0.0539674	0.0319	2.994e-06	21.7875	2	TRUE	TRUE	8.65773e-05
deoxycholic acid 12-sulfate*	IBD_GCST004131	rs144996471	A	G	0.306	0.0116595	0.0653	2.825e-06	21.9592	2	TRUE	TRUE	1.98818e-05
deoxycholic acid 12-sulfate*	IBD_GCST004131	rs4149006	T	G	-0.2207	0.139641	0.0208	2.464e-26	112.584	2	TRUE	TRUE	8.69491e-21
deoxycholic acid 12-sulfate*	IBD_GCST004131	rs58310495	T	C	0.4152	0.173275	0.019	4.37e-106	477.538	2	TRUE	TRUE	2.02272e-82
deoxycholic acid 12-sulfate*	IBD_GCST004131	rs61884708	A	G	0.0678	0.419864	0.0147	3.774e-06	21.2728	2	TRUE	TRUE	0.000253526
deoxycholic acid 12-sulfate*	IBD_GCST004131	rs6601302	T	G	-0.0797	0.761345	0.0173	4.319e-06	21.2239	2	TRUE	TRUE	8.41806e-05
deoxycholic acid 12-sulfate*	IBD_GCST004131	rs73391750	A	G	-0.1375	0.0674775	0.0292	2.537e-06	22.1738	2	TRUE	TRUE	2.25525e-05
X-21834	IBD_GCST004131	rs111767681	A	G	-0.2445	0.071376	0.0266	3.538e-20	84.4879	2	TRUE	TRUE	8.07363e-15
X-21834	IBD_GCST004131	rs11875811	A	G	-0.0992	0.127611	0.0203	9.99e-07	23.8798	2	TRUE	TRUE	3.1109e-05
X-21834	IBD_GCST004131	rs16823719	T	C	-0.1644	0.0467688	0.0318	2.298e-07	26.7269	2	TRUE	TRUE	5.90751e-06
X-21834	IBD_GCST004131	rs73136964	T	C	-0.1529	0.0456081	0.0327	2.978e-06	21.8635	2	TRUE	TRUE	0.000320797
X-21834	IBD_GCST004131	rs73323874	A	C	0.1043	0.106532	0.022	2.177e-06	22.4762	2	TRUE	TRUE	2.19937e-05
X-21834	IBD_GCST004131	rs76359552	A	C	-0.2816	0.0124667	0.0596	2.343e-06	22.324	2	TRUE	TRUE	0.000116083
X-21834	IBD_GCST004131	rs80091228	A	G	-0.1398	0.0557913	0.0296	2.379e-06	22.3065	2	TRUE	TRUE	5.24654e-05
X-21834	IBD_GCST004131	rs80107369	T	G	-0.1715	0.0344337	0.0364	2.532e-06	22.1986	2	TRUE	TRUE	9.09934e-05
X-21834	IBD_GCST004131	rs8092759	T	C	0.0631	0.57102	0.0138	4.654e-06	20.9074	2	TRUE	TRUE	0.000310115
X-21834	IBD_GCST004131	rs8192038	T	C	0.1979	0.0271316	0.0432	4.732e-06	20.9857	2	TRUE	TRUE	0.00019817
3-phenylpropionate (hydrocinnamate)	IBD_GCST004131	rs111781534	T	C	0.1119	0.104457	0.0233	1.525e-06	23.0647	2	TRUE	TRUE	2.00557e-05
3-phenylpropionate (hydrocinnamate)	IBD_GCST004131	rs11645661	A	G	-0.181	0.0418061	0.0348	1.892e-07	27.052	2	TRUE	TRUE	7.19425e-06
3-phenylpropionate (hydrocinnamate)	IBD_GCST004131	rs12129767	A	G	0.1898	0.0370247	0.0374	3.907e-07	25.7543	2	TRUE	TRUE	8.49376e-05
3-phenylpropionate (hydrocinnamate)	IBD_GCST004131	rs13125611	A	G	0.1847	0.0309274	0.0403	4.578e-06	21.005	2	TRUE	TRUE	0.00194788
3-phenylpropionate (hydrocinnamate)	IBD_GCST004131	rs13283163	A	G	0.1508	0.0517071	0.0316	1.813e-06	22.7734	2	TRUE	TRUE	2.1017e-05
3-phenylpropionate (hydrocinnamate)	IBD_GCST004131	rs137982868	A	G	0.3248	0.0104565	0.0673	1.389e-06	23.2917	2	TRUE	TRUE	3.00202e-05
3-phenylpropionate (hydrocinnamate)	IBD_GCST004131	rs142552417	T	C	0.1587	0.0462817	0.0344	4.009e-06	21.2832	2	TRUE	TRUE	3.02499e-05
3-phenylpropionate (hydrocinnamate)	IBD_GCST004131	rs151113782	T	C	-0.2904	0.01197	0.062	2.823e-06	21.9386	2	TRUE	TRUE	0.00193692
3-phenylpropionate (hydrocinnamate)	IBD_GCST004131	rs34927101	T	C	0.3107	0.0151428	0.0552	1.812e-08	31.6814	2	TRUE	TRUE	3.23118e-07
3-phenylpropionate (hydrocinnamate)	IBD_GCST004131	rs55787899	A	G	0.0969	0.173201	0.0182	1.08e-07	28.3468	2	TRUE	TRUE	7.14039e-05
3-phenylpropionate (hydrocinnamate)	IBD_GCST004131	rs59647837	A	G	-0.0842	0.219133	0.0168	5.69e-07	25.1192	2	TRUE	TRUE	1.17811e-05
3-phenylpropionate (hydrocinnamate)	IBD_GCST004131	rs6858261	A	C	0.1618	0.0409335	0.0352	4.25e-06	21.1286	2	TRUE	TRUE	5.0505e-05
3-phenylpropionate (hydrocinnamate)	IBD_GCST004131	rs77181478	T	G	0.2111	0.0228561	0.046	4.426e-06	21.0601	2	TRUE	TRUE	0.000780948
(16 or 17)-methylstearate (a19:0 or i19:0)	IBD_GCST004131	rs1340305	T	C	0.0557	0.254878	0.012	3.646e-06	21.5451	2	TRUE	TRUE	0.000439099
(16 or 17)-methylstearate (a19:0 or i19:0)	IBD_GCST004131	rs28455942	A	G	0.052	0.545588	0.0106	9.328e-07	24.0655	2	TRUE	TRUE	1.42649e-05
(16 or 17)-methylstearate (a19:0 or i19:0)	IBD_GCST004131	rs62166998	A	G	0.1102	0.0579801	0.0224	8.648e-07	24.2029	2	TRUE	TRUE	7.13229e-05
(16 or 17)-methylstearate (a19:0 or i19:0)	IBD_GCST004131	rs62288409	A	G	-0.2146	0.013429	0.0442	1.179e-06	23.573	2	TRUE	TRUE	6.79522e-05
(16 or 17)-methylstearate (a19:0 or i19:0)	IBD_GCST004131	rs6459187	T	C	0.0694	0.731439	0.012	7.273e-09	33.4469	2	TRUE	TRUE	1.64516e-05
(16 or 17)-methylstearate (a19:0 or i19:0)	IBD_GCST004131	rs9869542	T	C	-0.0663	0.193003	0.0133	6.774e-07	24.8499	2	TRUE	TRUE	0.00400143
glycine conjugate of C10H14O2 (1)*	IBD_GCST004131	rs11204915	T	C	-0.0858	0.588931	0.0128	1.769e-11	44.9319	2	TRUE	TRUE	4.00708e-09
glycine conjugate of C10H14O2 (1)*	IBD_GCST004131	rs114557851	T	C	-0.1961	0.0297789	0.0384	3.282e-07	26.0791	2	TRUE	TRUE	6.31578e-06
glycine conjugate of C10H14O2 (1)*	IBD_GCST004131	rs13007863	T	C	0.0676	0.269484	0.0144	2.454e-06	22.0378	2	TRUE	TRUE	2.79057e-05
glycine conjugate of C10H14O2 (1)*	IBD_GCST004131	rs147451094	A	G	0.2914	0.0139608	0.0603	1.345e-06	23.3531	2	TRUE	TRUE	0.000122897
glycine conjugate of C10H14O2 (1)*	IBD_GCST004131	rs16889488	T	C	0.0712	0.248633	0.0147	1.248e-06	23.4599	2	TRUE	TRUE	0.000110887
glycine conjugate of C10H14O2 (1)*	IBD_GCST004131	rs35804318	A	G	0.0596	0.512394	0.0127	2.901e-06	22.0234	2	TRUE	TRUE	0.000198321
glycine conjugate of C10H14O2 (1)*	IBD_GCST004131	rs3820500	A	G	0.064	0.671159	0.0135	2.158e-06	22.4746	2	TRUE	TRUE	0.000129434
glycine conjugate of C10H14O2 (1)*	IBD_GCST004131	rs62194554	T	C	0.2183	0.0196305	0.0472	3.691e-06	21.3906	2	TRUE	TRUE	0.000330711
glycine conjugate of C10H14O2 (1)*	IBD_GCST004131	rs6779556	A	G	-0.1607	0.0434167	0.0325	7.589e-07	24.4492	2	TRUE	TRUE	8.27463e-06
glycine conjugate of C10H14O2 (1)*	IBD_GCST004131	rs7268881	T	C	-0.0641	0.482612	0.0127	4.336e-07	25.4747	2	TRUE	TRUE	7.71324e-06
X-24307	IBD_GCST004131	rs112285706	A	G	-0.1053	0.0193967	0.0228	3.993e-06	21.3298	2	TRUE	TRUE	0.000170747
X-24307	IBD_GCST004131	rs11968071	A	G	-0.0475	0.0794649	0.01	2.047e-06	22.5625	2	TRUE	TRUE	0.000123725
X-24307	IBD_GCST004131	rs148318977	T	G	-0.1068	0.0112276	0.023	3.5e-06	21.5619	2	TRUE	TRUE	9.63261e-05
X-24307	IBD_GCST004131	rs1518784	T	G	-0.0417	0.120928	0.0085	9.033e-07	24.0677	2	TRUE	TRUE	0.00025173
X-24307	IBD_GCST004131	rs6467608	T	C	-0.0281	0.73333	0.0061	4.501e-06	21.2204	2	TRUE	TRUE	6.95642e-05
X-24307	IBD_GCST004131	rs72951791	T	C	-0.0721	0.0447036	0.0151	1.907e-06	22.799	2	TRUE	TRUE	4.98884e-05
X-24307	IBD_GCST004131	rs76836581	T	C	0.0818	0.0301781	0.0162	4.199e-07	25.4963	2	TRUE	TRUE	2.02488e-05
1-arachidonoyl-GPC (20:4n6)*	IBD_GCST004131	rs11230889	A	C	0.0601	0.159493	0.0112	7.538e-08	28.7947	2	TRUE	TRUE	1.02048e-05
1-arachidonoyl-GPC (20:4n6)*	IBD_GCST004131	rs13142110	T	C	-0.0424	0.467543	0.0085	5.641e-07	24.8825	2	TRUE	TRUE	0.000573212
1-arachidonoyl-GPC (20:4n6)*	IBD_GCST004131	rs2214226	A	G	0.0418	0.668606	0.0091	3.986e-06	21.0994	2	TRUE	TRUE	9.87535e-05
1-arachidonoyl-GPC (20:4n6)*	IBD_GCST004131	rs2257147	T	C	0.1618	0.0165807	0.0346	2.904e-06	21.8678	2	TRUE	TRUE	8.64589e-05
1-arachidonoyl-GPC (20:4n6)*	IBD_GCST004131	rs2954021	A	G	0.0559	0.509802	0.0084	3.232e-11	44.2859	2	TRUE	TRUE	4.66619e-08
1-arachidonoyl-GPC (20:4n6)*	IBD_GCST004131	rs38136	A	G	-0.0411	0.3561	0.0088	3.007e-06	21.8131	2	TRUE	TRUE	6.0631e-05
1-arachidonoyl-GPC (20:4n6)*	IBD_GCST004131	rs55727637	T	C	-0.0598	0.310205	0.009	3.649e-11	44.1486	2	TRUE	TRUE	1.95928e-05
1-arachidonoyl-GPC (20:4n6)*	IBD_GCST004131	rs58489806	T	C	-0.0772	0.0919495	0.0148	1.761e-07	27.2089	2	TRUE	TRUE	7.4614e-06
1-arachidonoyl-GPC (20:4n6)*	IBD_GCST004131	rs61779809	T	C	0.0602	0.20847	0.0104	6.707e-09	33.5063	2	TRUE	TRUE	2.37053e-05
1-arachidonoyl-GPC (20:4n6)*	IBD_GCST004131	rs76546175	A	G	0.1105	0.037223	0.0231	1.654e-06	22.8823	2	TRUE	TRUE	5.83488e-05
1-arachidonoyl-GPC (20:4n6)*	IBD_GCST004131	rs78738213	A	G	-0.1067	0.0326429	0.0229	3.295e-06	21.7099	2	TRUE	TRUE	0.00010967
5-methyluridine (ribothymidine)	IBD_GCST004131	rs112689823	A	G	-0.1214	0.0178322	0.0264	4.439e-06	21.1461	2	TRUE	TRUE	5.4886e-05
5-methyluridine (ribothymidine)	IBD_GCST004131	rs131805	T	C	0.2432	0.776235	0.0069	1.44e-270	1242.31	2	TRUE	TRUE	5.44715e-202
5-methyluridine (ribothymidine)	IBD_GCST004131	rs142343857	A	G	0.1467	0.0127072	0.0298	8.389e-07	24.2341	2	TRUE	TRUE	3.34861e-05
5-methyluridine (ribothymidine)	IBD_GCST004131	rs55916591	T	C	-0.0484	0.130463	0.0089	5.506e-08	29.574	2	TRUE	TRUE	1.22311e-05
5-methyluridine (ribothymidine)	IBD_GCST004131	rs62408239	T	C	-0.0711	0.0460696	0.014	3.547e-07	25.7919	2	TRUE	TRUE	8.07091e-06
5-methyluridine (ribothymidine)	IBD_GCST004131	rs62447120	T	C	-0.0557	0.439862	0.0061	4.42e-20	83.3779	2	TRUE	TRUE	2.99278e-14
5-methyluridine (ribothymidine)	IBD_GCST004131	rs72950832	T	C	-0.1294	0.0116647	0.0281	3.968e-06	21.2059	2	TRUE	TRUE	9.4232e-05
5-methyluridine (ribothymidine)	IBD_GCST004131	rs74171655	T	C	-0.0531	0.0740164	0.0116	4.845e-06	20.9543	2	TRUE	TRUE	4.12771e-05
2-stearoyl-GPE (18:0)*	IBD_GCST004131	rs112996093	A	C	0.2503	0.0109365	0.053	2.378e-06	22.3033	2	TRUE	TRUE	0.000144823
2-stearoyl-GPE (18:0)*	IBD_GCST004131	rs117479934	A	G	-0.1802	0.0216712	0.039	3.832e-06	21.3491	2	TRUE	TRUE	3.15988e-05
2-stearoyl-GPE (18:0)*	IBD_GCST004131	rs12575762	T	G	-0.1202	0.0436704	0.026	3.651e-06	21.3728	2	TRUE	TRUE	0.000220843
2-stearoyl-GPE (18:0)*	IBD_GCST004131	rs144137826	T	C	0.2297	0.0153416	0.045	3.355e-07	26.0554	2	TRUE	TRUE	8.77568e-06
2-stearoyl-GPE (18:0)*	IBD_GCST004131	rs145382048	T	C	-0.2194	0.0128552	0.0454	1.342e-06	23.354	2	TRUE	TRUE	1.30579e-05
2-stearoyl-GPE (18:0)*	IBD_GCST004131	rs261290	T	C	0.1065	0.665831	0.0112	2.659e-21	90.4197	2	TRUE	TRUE	1.69386e-16
2-stearoyl-GPE (18:0)*	IBD_GCST004131	rs2764179	T	G	-0.0506	0.625692	0.0109	3.471e-06	21.55	2	TRUE	TRUE	0.000983745
2-stearoyl-GPE (18:0)*	IBD_GCST004131	rs35408109	A	G	-0.0984	0.0718903	0.0209	2.437e-06	22.1665	2	TRUE	TRUE	0.000106563
2-stearoyl-GPE (18:0)*	IBD_GCST004131	rs473224	T	G	0.1	0.853287	0.015	2.512e-11	44.4444	2	TRUE	TRUE	1.04363e-08
2-stearoyl-GPE (18:0)*	IBD_GCST004131	rs513970	A	G	-0.0556	0.330469	0.0111	5.395e-07	25.0902	2	TRUE	TRUE	2.01916e-05
2-stearoyl-GPE (18:0)*	IBD_GCST004131	rs533872	A	G	-0.202	0.0177111	0.0417	1.265e-06	23.4655	2	TRUE	TRUE	1.76497e-05
2-stearoyl-GPE (18:0)*	IBD_GCST004131	rs55952361	A	G	0.1179	0.0463059	0.0256	4.03e-06	21.2103	2	TRUE	TRUE	3.03513e-05
2-stearoyl-GPE (18:0)*	IBD_GCST004131	rs6018406	A	C	0.0582	0.249932	0.0123	2.222e-06	22.3891	2	TRUE	TRUE	2.58748e-05
2-stearoyl-GPE (18:0)*	IBD_GCST004131	rs72846973	A	G	0.184	0.0216747	0.0349	1.37e-07	27.7962	2	TRUE	TRUE	4.66795e-06
2-stearoyl-GPE (18:0)*	IBD_GCST004131	rs77692382	T	C	0.0978	0.249476	0.0122	9.741e-16	64.2626	2	TRUE	TRUE	9.50153e-11
X-26054	IBD_GCST004131	rs113003656	T	G	-0.1151	0.0455701	0.0252	4.976e-06	20.8617	2	TRUE	TRUE	0.000345354
X-26054	IBD_GCST004131	rs113764574	A	G	0.0699	0.25837	0.0119	4.244e-09	34.5033	2	TRUE	TRUE	1.03359e-06
X-26054	IBD_GCST004131	rs115409564	A	G	-0.1913	0.0194902	0.0404	2.146e-06	22.4216	2	TRUE	TRUE	5.16082e-05
X-26054	IBD_GCST004131	rs150570072	T	G	-0.1724	0.0294622	0.0308	2.161e-08	31.3309	2	TRUE	TRUE	3.69405e-07
X-26054	IBD_GCST004131	rs1709422	A	C	-0.3413	0.656874	0.0104	3.2e-235	1076.98	2	TRUE	TRUE	4.75087e-182
X-26054	IBD_GCST004131	rs2076007	T	C	0.2121	0.107898	0.0166	1.73e-37	163.254	2	TRUE	TRUE	1.22161e-29
X-26054	IBD_GCST004131	rs2838950	T	C	0.0607	0.222886	0.0126	1.476e-06	23.2079	2	TRUE	TRUE	3.50046e-05
X-26054	IBD_GCST004131	rs28453139	A	G	-0.0651	0.158285	0.0142	4.723e-06	21.0177	2	TRUE	TRUE	3.47842e-05
X-26054	IBD_GCST004131	rs4840374	A	G	0.0532	0.710472	0.0115	3.855e-06	21.4007	2	TRUE	TRUE	0.000864546
X-26054	IBD_GCST004131	rs4863989	A	G	-0.1465	0.0341321	0.0285	2.792e-07	26.4232	2	TRUE	TRUE	0.000132067
X-26054	IBD_GCST004131	rs62417891	A	C	0.0601	0.269209	0.0119	4.88e-07	25.5067	2	TRUE	TRUE	9.64735e-06
X-26054	IBD_GCST004131	rs9447744	T	C	0.0652	0.161344	0.0143	4.751e-06	20.7885	2	TRUE	TRUE	8.01968e-05
glyco-beta-muricholate**	IBD_GCST004131	rs113956711	T	C	-0.1786	0.0406933	0.0383	3.182e-06	21.7453	2	TRUE	TRUE	8.7953e-05
glyco-beta-muricholate**	IBD_GCST004131	rs114722476	T	C	-0.3307	0.0115354	0.0683	1.298e-06	23.4437	2	TRUE	TRUE	5.06886e-05
glyco-beta-muricholate**	IBD_GCST004131	rs115778578	T	C	-0.2939	0.0185504	0.0592	6.781e-07	24.6465	2	TRUE	TRUE	5.42744e-06
glyco-beta-muricholate**	IBD_GCST004131	rs117503177	A	G	-0.1756	0.0437689	0.0364	1.387e-06	23.2727	2	TRUE	TRUE	7.54136e-05
glyco-beta-muricholate**	IBD_GCST004131	rs1333113	T	C	0.0758	0.612546	0.0154	9.179e-07	24.2269	2	TRUE	TRUE	5.90252e-06
glyco-beta-muricholate**	IBD_GCST004131	rs141511255	T	C	0.2161	0.0313626	0.0433	5.934e-07	24.9077	2	TRUE	TRUE	1.76143e-05
glyco-beta-muricholate**	IBD_GCST004131	rs143698605	A	G	-0.4398	0.0120287	0.0664	3.464e-11	43.8707	2	TRUE	TRUE	4.93145e-07
glyco-beta-muricholate**	IBD_GCST004131	rs148982377	T	C	-0.8651	0.0407265	0.0374	3.56e-118	535.044	2	TRUE	TRUE	1.03127e-93
glyco-beta-muricholate**	IBD_GCST004131	rs17073902	A	G	-0.3505	0.0113848	0.0696	4.802e-07	25.3605	2	TRUE	TRUE	3.92571e-06
glyco-beta-muricholate**	IBD_GCST004131	rs2587671	T	C	0.0946	0.83917	0.0206	4.44e-06	21.0886	2	TRUE	TRUE	0.000117906
glyco-beta-muricholate**	IBD_GCST004131	rs296369	T	C	0.1058	0.831961	0.02	1.32e-07	27.9841	2	TRUE	TRUE	3.09566e-05
glyco-beta-muricholate**	IBD_GCST004131	rs3949447	A	G	0.1009	0.180406	0.0192	1.511e-07	27.6172	2	TRUE	TRUE	1.81857e-06
glyco-beta-muricholate**	IBD_GCST004131	rs62471929	A	G	0.2424	0.0493501	0.0343	1.489e-12	49.9433	2	TRUE	TRUE	4.20479e-10
glyco-beta-muricholate**	IBD_GCST004131	rs722241	T	G	-0.1021	0.807943	0.0191	8.76e-08	28.5749	2	TRUE	TRUE	2.11111e-06
glyco-beta-muricholate**	IBD_GCST004131	rs72716657	T	C	0.1517	0.0705636	0.0306	6.901e-07	24.577	2	TRUE	TRUE	2.8468e-05
X-12013	IBD_GCST004131	rs114036797	T	C	-0.3043	0.0183608	0.0648	2.687e-06	22.0523	2	TRUE	TRUE	1.44719e-05
X-12013	IBD_GCST004131	rs11609643	A	G	-0.2556	0.0257173	0.0555	4.159e-06	21.2098	2	TRUE	TRUE	0.000255331
X-12013	IBD_GCST004131	rs12208393	T	C	-0.1309	0.108138	0.0285	4.409e-06	21.0955	2	TRUE	TRUE	4.5382e-05
X-12013	IBD_GCST004131	rs12525751	A	G	-0.1015	0.22703	0.0204	6.207e-07	24.7555	2	TRUE	TRUE	0.000161724
X-12013	IBD_GCST004131	rs12904079	A	G	-0.082	0.350818	0.0179	4.583e-06	20.9856	2	TRUE	TRUE	1.82791e-05
X-12013	IBD_GCST004131	rs150545864	A	G	0.3229	0.0161238	0.0702	4.265e-06	21.1574	2	TRUE	TRUE	2.75287e-05
X-12013	IBD_GCST004131	rs62022376	A	G	-0.1679	0.0738429	0.0339	7.386e-07	24.5303	2	TRUE	TRUE	3.01709e-05
X-12013	IBD_GCST004131	rs7080266	A	G	-0.0818	0.349933	0.0177	4.006e-06	21.358	2	TRUE	TRUE	1.9879e-05
X-12013	IBD_GCST004131	rs73165456	A	G	-0.3718	0.0115559	0.0765	1.173e-06	23.6209	2	TRUE	TRUE	8.85747e-06
X-13431	IBD_GCST004131	rs115410993	A	C	0.2006	0.020759	0.0407	8.441e-07	24.2925	2	TRUE	TRUE	7.69544e-05
X-13431	IBD_GCST004131	rs12091720	A	G	-0.0694	0.301287	0.0124	2.347e-08	31.3239	2	TRUE	TRUE	1.15146e-06
X-13431	IBD_GCST004131	rs13010236	T	C	0.1417	0.0861997	0.0207	7.634e-12	46.8596	2	TRUE	TRUE	1.05311e-07
X-13431	IBD_GCST004131	rs146211634	A	G	0.1894	0.0221131	0.0405	2.828e-06	21.8701	2	TRUE	TRUE	0.000715442
X-13431	IBD_GCST004131	rs1509569	A	G	-0.5006	0.441586	0.0109	1e-300	2109.25	2	TRUE	TRUE	0
X-13431	IBD_GCST004131	rs16824159	A	G	0.1339	0.0418561	0.0289	3.602e-06	21.4667	2	TRUE	TRUE	3.29278e-05
X-13431	IBD_GCST004131	rs2364712	A	G	-0.0764	0.837896	0.0156	1.012e-06	23.9849	2	TRUE	TRUE	1.19156e-05
X-13431	IBD_GCST004131	rs28415528	A	G	0.2223	0.323385	0.0122	9.886e-75	332.016	2	TRUE	TRUE	2.61617e-57
X-13431	IBD_GCST004131	rs4666906	A	G	-0.0729	0.157169	0.0159	4.446e-06	21.0214	2	TRUE	TRUE	0.000295136
X-13431	IBD_GCST004131	rs62160263	T	C	-0.1159	0.0574201	0.0246	2.546e-06	22.1971	2	TRUE	TRUE	0.000636916
X-13431	IBD_GCST004131	rs6733319	A	G	0.0904	0.759606	0.0135	2.188e-11	44.8404	2	TRUE	TRUE	6.68596e-09
X-13431	IBD_GCST004131	rs75402501	A	C	-0.2306	0.0118753	0.0502	4.417e-06	21.1014	2	TRUE	TRUE	7.95102e-05
X-13431	IBD_GCST004131	rs76295182	A	C	0.0853	0.132788	0.0182	2.684e-06	21.9662	2	TRUE	TRUE	0.000272829
X-13431	IBD_GCST004131	rs78055904	T	C	0.0792	0.143154	0.0165	1.475e-06	23.04	2	TRUE	TRUE	0.00060835
X-13431	IBD_GCST004131	rs79923488	A	G	-0.1713	0.0344626	0.0317	6.776e-08	29.2009	2	TRUE	TRUE	1.73317e-05
X-15503	IBD_GCST004131	rs115512704	T	C	0.1283	0.0248512	0.0278	3.992e-06	21.2992	2	TRUE	TRUE	0.000182532
X-15503	IBD_GCST004131	rs117055782	A	C	0.1528	0.0213291	0.0331	3.977e-06	21.3104	2	TRUE	TRUE	3.4882e-05
X-15503	IBD_GCST004131	rs117390344	T	C	-0.1902	0.0115177	0.0412	3.971e-06	21.3121	2	TRUE	TRUE	6.79567e-05
X-15503	IBD_GCST004131	rs1473822	T	C	0.0404	0.550085	0.0087	3.378e-06	21.5637	2	TRUE	TRUE	0.00018566
X-15503	IBD_GCST004131	rs1669780	A	G	0.0576	0.842984	0.0123	2.619e-06	21.9298	2	TRUE	TRUE	7.14132e-05
X-15503	IBD_GCST004131	rs2616942	A	G	0.0549	0.805561	0.011	5.852e-07	24.9092	2	TRUE	TRUE	8.31534e-06
X-15503	IBD_GCST004131	rs352931	A	G	0.1206	0.209093	0.0107	1.775e-29	127.036	2	TRUE	TRUE	7.24545e-20
X-15503	IBD_GCST004131	rs61825638	T	C	0.1709	0.239997	0.0105	8.011e-60	264.914	2	TRUE	TRUE	5.82226e-44
X-15503	IBD_GCST004131	rs6913893	T	C	0.1096	0.0394989	0.0226	1.263e-06	23.5182	2	TRUE	TRUE	2.99567e-05
X-15503	IBD_GCST004131	rs75973670	A	G	-0.0695	0.0926957	0.0147	2.184e-06	22.353	2	TRUE	TRUE	0.000353863
eicosenoylcarnitine (C20:1)*	IBD_GCST004131	rs115565013	T	C	0.1661	0.0180174	0.0362	4.389e-06	21.0534	2	TRUE	TRUE	0.000180993
eicosenoylcarnitine (C20:1)*	IBD_GCST004131	rs117450911	T	G	-0.1308	0.0310596	0.0281	3.404e-06	21.6672	2	TRUE	TRUE	2.55283e-05
eicosenoylcarnitine (C20:1)*	IBD_GCST004131	rs140582679	T	C	-0.0971	0.061598	0.0203	1.638e-06	22.8795	2	TRUE	TRUE	0.00143411
eicosenoylcarnitine (C20:1)*	IBD_GCST004131	rs145457545	A	G	-0.1758	0.018321	0.0368	1.802e-06	22.8214	2	TRUE	TRUE	0.000170104
eicosenoylcarnitine (C20:1)*	IBD_GCST004131	rs164515	T	C	0.0517	0.299504	0.0106	1.019e-06	23.7886	2	TRUE	TRUE	0.000212011
eicosenoylcarnitine (C20:1)*	IBD_GCST004131	rs1955962	T	C	-0.0748	0.0997068	0.0163	4.54e-06	21.0585	2	TRUE	TRUE	0.000171263
eicosenoylcarnitine (C20:1)*	IBD_GCST004131	rs61966668	T	C	0.1572	0.0232029	0.0325	1.279e-06	23.3958	2	TRUE	TRUE	2.40395e-05
eicosenoylcarnitine (C20:1)*	IBD_GCST004131	rs62545861	T	G	-0.1576	0.0196525	0.0335	2.548e-06	22.1321	2	TRUE	TRUE	7.48849e-05
eicosenoylcarnitine (C20:1)*	IBD_GCST004131	rs73063122	A	C	-0.0788	0.17068	0.0127	4.984e-10	38.4986	2	TRUE	TRUE	5.22192e-07
eicosenoylcarnitine (C20:1)*	IBD_GCST004131	rs74372169	A	G	0.0974	0.0746192	0.0194	5.534e-07	25.2066	2	TRUE	TRUE	8.12103e-05
eicosenoylcarnitine (C20:1)*	IBD_GCST004131	rs77692382	T	C	0.0849	0.249669	0.0112	2.957e-14	57.4618	2	TRUE	TRUE	1.18219e-09
eicosenoylcarnitine (C20:1)*	IBD_GCST004131	rs7853267	T	C	-0.0521	0.637261	0.0105	6.892e-07	24.6205	2	TRUE	TRUE	1.29577e-05
eicosenoylcarnitine (C20:1)*	IBD_GCST004131	rs890741	T	C	0.0561	0.783255	0.0116	1.333e-06	23.3889	2	TRUE	TRUE	1.18277e-05
X-18922	IBD_GCST004131	rs11707702	T	C	0.0519	0.603508	0.0102	3.474e-07	25.8901	2	TRUE	TRUE	5.16223e-05
X-18922	IBD_GCST004131	rs12132674	A	G	-0.1219	0.274747	0.0111	4.597e-28	120.604	2	TRUE	TRUE	2.33291e-22
X-18922	IBD_GCST004131	rs1328756	T	C	0.0455	0.449839	0.0099	4.875e-06	21.1228	2	TRUE	TRUE	0.000132255
X-18922	IBD_GCST004131	rs135539	A	C	0.0687	0.472278	0.01	6.791e-12	47.1969	2	TRUE	TRUE	6.37957e-10
X-18922	IBD_GCST004131	rs143324202	A	C	-0.2208	0.0117312	0.0437	4.448e-07	25.5291	2	TRUE	TRUE	2.18747e-05
X-18922	IBD_GCST004131	rs163274	A	G	-0.0759	0.310654	0.0107	1.327e-12	50.3171	2	TRUE	TRUE	7.84938e-09
X-18922	IBD_GCST004131	rs17078572	T	C	-0.0494	0.297496	0.0107	3.606e-06	21.315	2	TRUE	TRUE	3.50858e-05
X-18922	IBD_GCST004131	rs17193501	T	C	0.0577	0.213785	0.0121	1.813e-06	22.7395	2	TRUE	TRUE	2.27803e-05
X-18922	IBD_GCST004131	rs4149056	T	C	-0.224	0.164897	0.013	1.272e-66	296.899	2	TRUE	TRUE	3.10457e-50
X-18922	IBD_GCST004131	rs58716618	A	G	-0.1309	0.0318028	0.0274	1.749e-06	22.8233	2	TRUE	TRUE	2.38512e-05
X-18922	IBD_GCST004131	rs648930	A	G	-0.0491	0.675712	0.0106	3.368e-06	21.4561	2	TRUE	TRUE	0.000249847
X-18922	IBD_GCST004131	rs7095520	A	G	0.0582	0.807725	0.0125	3.45e-06	21.6783	2	TRUE	TRUE	6.47154e-05
X-18922	IBD_GCST004131	rs72948017	A	C	0.0755	0.118769	0.0156	1.336e-06	23.4231	2	TRUE	TRUE	5.92061e-05
X-18922	IBD_GCST004131	rs79349303	A	G	0.2003	0.0173457	0.0403	6.513e-07	24.7031	2	TRUE	TRUE	0.000280429
margaroylcarnitine (C17)*	IBD_GCST004131	rs11586465	T	C	0.0628	0.14416	0.0136	3.616e-06	21.3227	2	TRUE	TRUE	4.54063e-05
margaroylcarnitine (C17)*	IBD_GCST004131	rs139792386	A	G	-0.2315	0.0123701	0.0451	2.915e-07	26.3481	2	TRUE	TRUE	1.4322e-05
margaroylcarnitine (C17)*	IBD_GCST004131	rs143265788	A	G	-0.1654	0.0214416	0.0358	3.965e-06	21.3454	2	TRUE	TRUE	0.000193167
margaroylcarnitine (C17)*	IBD_GCST004131	rs144179930	T	C	0.2032	0.0149556	0.0421	1.41e-06	23.2961	2	TRUE	TRUE	0.0003114
margaroylcarnitine (C17)*	IBD_GCST004131	rs1799822	A	G	-0.0651	0.221278	0.0116	1.895e-08	31.4953	2	TRUE	TRUE	4.54213e-07
margaroylcarnitine (C17)*	IBD_GCST004131	rs56212132	A	G	-0.0902	0.0802381	0.019	1.928e-06	22.5375	2	TRUE	TRUE	0.000122689
margaroylcarnitine (C17)*	IBD_GCST004131	rs61781272	A	G	-0.0763	0.221821	0.0115	2.758e-11	44.0203	2	TRUE	TRUE	1.33072e-07
margaroylcarnitine (C17)*	IBD_GCST004131	rs6832951	A	G	-0.0679	0.19292	0.0121	1.988e-08	31.4897	2	TRUE	TRUE	1.17947e-05
margaroylcarnitine (C17)*	IBD_GCST004131	rs76703710	A	G	0.1046	0.043469	0.0226	3.605e-06	21.4213	2	TRUE	TRUE	2.77266e-05
margaroylcarnitine (C17)*	IBD_GCST004131	rs9294241	T	C	-0.1407	0.0331934	0.0268	1.578e-07	27.5625	2	TRUE	TRUE	1.26936e-05
4-hydroxycoumarin	IBD_GCST004131	rs116122725	A	C	-0.2451	0.0192868	0.0528	3.443e-06	21.5486	2	TRUE	TRUE	8.25395e-05
4-hydroxycoumarin	IBD_GCST004131	rs116786132	T	C	0.307	0.0105262	0.067	4.536e-06	20.9955	2	TRUE	TRUE	3.59776e-05
4-hydroxycoumarin	IBD_GCST004131	rs12619473	A	G	-0.1558	0.951885	0.0333	2.907e-06	21.89	2	TRUE	TRUE	0.00120133
4-hydroxycoumarin	IBD_GCST004131	rs151091323	T	C	-0.2786	0.0179425	0.0551	4.392e-07	25.5658	2	TRUE	TRUE	3.79845e-06
4-hydroxycoumarin	IBD_GCST004131	rs2097433	A	G	-0.0687	0.543394	0.0147	2.913e-06	21.8413	2	TRUE	TRUE	0.000294597
4-hydroxycoumarin	IBD_GCST004131	rs3933165	A	G	-0.1706	0.0430935	0.0366	3.112e-06	21.7268	2	TRUE	TRUE	1.82363e-05
4-hydroxycoumarin	IBD_GCST004131	rs62092633	T	C	-0.1394	0.0612136	0.0303	4.254e-06	21.1661	2	TRUE	TRUE	3.34737e-05
4-hydroxycoumarin	IBD_GCST004131	rs62109941	T	C	0.07	0.395292	0.0153	4.531e-06	20.9321	2	TRUE	TRUE	4.09059e-05
4-hydroxycoumarin	IBD_GCST004131	rs6487886	T	G	0.2222	0.966312	0.0394	1.761e-08	31.805	2	TRUE	TRUE	3.24597e-06
1-linoleoyl-GPG (18:2)*	IBD_GCST004131	rs116436271	A	G	-0.2098	0.0182492	0.0427	9.056e-07	24.141	2	TRUE	TRUE	1.60179e-05
1-linoleoyl-GPG (18:2)*	IBD_GCST004131	rs1219520	T	G	-0.0567	0.242765	0.0123	3.716e-06	21.2499	2	TRUE	TRUE	9.70991e-05
1-linoleoyl-GPG (18:2)*	IBD_GCST004131	rs138398018	A	G	-0.2048	0.0144262	0.0429	1.825e-06	22.7901	2	TRUE	TRUE	0.000283101
1-linoleoyl-GPG (18:2)*	IBD_GCST004131	rs140527014	A	G	-0.202	0.0173076	0.0414	1.066e-06	23.8069	2	TRUE	TRUE	0.000487647
1-linoleoyl-GPG (18:2)*	IBD_GCST004131	rs142601917	T	C	0.1646	0.0280206	0.0327	5.014e-07	25.3375	2	TRUE	TRUE	1.66356e-05
1-linoleoyl-GPG (18:2)*	IBD_GCST004131	rs1601935	T	G	-0.0543	0.649827	0.0112	1.231e-06	23.5052	2	TRUE	TRUE	6.30475e-05
1-linoleoyl-GPG (18:2)*	IBD_GCST004131	rs234000	T	G	-0.0881	0.104268	0.0178	7.354e-07	24.4969	2	TRUE	TRUE	3.7948e-05
1-linoleoyl-GPG (18:2)*	IBD_GCST004131	rs3764261	A	C	0.0524	0.321207	0.0112	2.771e-06	21.889	2	TRUE	TRUE	0.000105086
1-linoleoyl-GPG (18:2)*	IBD_GCST004131	rs4149056	T	C	-0.3067	0.165524	0.0137	2.86e-111	501.172	2	TRUE	TRUE	4.72255e-85
1-linoleoyl-GPG (18:2)*	IBD_GCST004131	rs589273	A	G	-0.053	0.289844	0.0115	4.146e-06	21.2401	2	TRUE	TRUE	0.000123228
1-stearoyl-2-docosahexaenoyl-GPC (18:0/22:6)	IBD_GCST004131	rs11651620	A	G	-0.0552	0.538962	0.0079	1.971e-12	48.8229	2	TRUE	TRUE	5.41772e-08
1-stearoyl-2-docosahexaenoyl-GPC (18:0/22:6)	IBD_GCST004131	rs17479862	A	G	-0.0666	0.0874827	0.0138	1.413e-06	23.2911	2	TRUE	TRUE	3.42137e-05
1-stearoyl-2-docosahexaenoyl-GPC (18:0/22:6)	IBD_GCST004131	rs35491981	T	C	0.0406	0.281434	0.0087	3.211e-06	21.7778	2	TRUE	TRUE	6.72236e-05
1-stearoyl-2-docosahexaenoyl-GPC (18:0/22:6)	IBD_GCST004131	rs3778167	T	C	0.0622	0.438325	0.008	6.137e-15	60.4506	2	TRUE	TRUE	1.65996e-10
1-stearoyl-2-docosahexaenoyl-GPC (18:0/22:6)	IBD_GCST004131	rs60526338	A	G	-0.0529	0.138797	0.0115	4.19e-06	21.16	2	TRUE	TRUE	5.12124e-05
1-stearoyl-2-docosahexaenoyl-GPC (18:0/22:6)	IBD_GCST004131	rs6582999	A	G	-0.0632	0.860155	0.0114	2.699e-08	30.7344	2	TRUE	TRUE	1.96799e-06
1-stearoyl-2-docosahexaenoyl-GPC (18:0/22:6)	IBD_GCST004131	rs715	T	C	0.0397	0.311749	0.0085	3.277e-06	21.8144	2	TRUE	TRUE	0.00151416
1-stearoyl-2-docosahexaenoyl-GPC (18:0/22:6)	IBD_GCST004131	rs7214685	A	G	0.0526	0.141381	0.0115	4.768e-06	20.9207	2	TRUE	TRUE	5.75113e-05
1-stearoyl-2-docosahexaenoyl-GPC (18:0/22:6)	IBD_GCST004131	rs72956279	A	G	-0.0868	0.0453199	0.0188	3.802e-06	21.3169	2	TRUE	TRUE	0.000594512
1-stearoyl-2-docosahexaenoyl-GPC (18:0/22:6)	IBD_GCST004131	rs9471975	T	C	-0.0481	0.577021	0.008	1.735e-09	36.1502	2	TRUE	TRUE	2.90304e-07
2'-O-methyluridine	IBD_GCST004131	rs117122199	A	C	-0.1492	0.0379207	0.0317	2.466e-06	22.1523	2	TRUE	TRUE	9.35177e-05
2'-O-methyluridine	IBD_GCST004131	rs117657158	A	C	-0.1122	0.068605	0.0232	1.372e-06	23.3889	2	TRUE	TRUE	1.84368e-05
2'-O-methyluridine	IBD_GCST004131	rs13379803	T	C	0.08	0.141055	0.017	2.5e-06	22.1453	2	TRUE	TRUE	0.000169946
2'-O-methyluridine	IBD_GCST004131	rs138272826	T	C	-0.2433	0.0147803	0.0504	1.388e-06	23.3036	2	TRUE	TRUE	7.1492e-05
2'-O-methyluridine	IBD_GCST004131	rs138810058	A	G	0.2735	0.0100885	0.0569	1.509e-06	23.1042	2	TRUE	TRUE	5.3431e-05
2'-O-methyluridine	IBD_GCST004131	rs146036021	A	G	-0.2439	0.0120565	0.0525	3.436e-06	21.5827	2	TRUE	TRUE	0.000159748
2'-O-methyluridine	IBD_GCST004131	rs148301419	A	G	0.1775	0.0260072	0.0382	3.266e-06	21.5909	2	TRUE	TRUE	0.000114945
2'-O-methyluridine	IBD_GCST004131	rs150942228	A	G	-0.2214	0.0167609	0.0469	2.309e-06	22.2848	2	TRUE	TRUE	1.67967e-05
2'-O-methyluridine	IBD_GCST004131	rs2008526	A	G	0.5035	0.404905	0.011	1e-300	2095.14	2	TRUE	TRUE	0
2'-O-methyluridine	IBD_GCST004131	rs2166964	T	G	0.06	0.660448	0.0125	1.577e-06	23.04	2	TRUE	TRUE	9.71696e-05
2'-O-methyluridine	IBD_GCST004131	rs2683145	A	C	-0.055	0.431237	0.0118	3.397e-06	21.7251	2	TRUE	TRUE	0.00280539
2'-O-methyluridine	IBD_GCST004131	rs4919985	A	G	0.0743	0.193266	0.0148	5.365e-07	25.2031	2	TRUE	TRUE	3.10793e-05
2'-O-methyluridine	IBD_GCST004131	rs59333125	A	C	-0.1084	0.066804	0.0232	2.855e-06	21.8315	2	TRUE	TRUE	2.42916e-05
2'-O-methyluridine	IBD_GCST004131	rs61868804	A	G	0.1906	0.0227824	0.0401	1.987e-06	22.5921	2	TRUE	TRUE	3.11924e-05
2'-O-methyluridine	IBD_GCST004131	rs72729007	T	C	-0.2222	0.0205907	0.0439	4.258e-07	25.6188	2	TRUE	TRUE	0.000306295
2'-O-methyluridine	IBD_GCST004131	rs72743846	A	G	-0.0837	0.116921	0.0183	4.991e-06	20.9194	2	TRUE	TRUE	0.000218196
2'-O-methyluridine	IBD_GCST004131	rs76201606	T	C	-0.1761	0.0301493	0.0379	3.456e-06	21.5894	2	TRUE	TRUE	0.000404604
carnitine	IBD_GCST004131	rs1171614	T	C	-0.1177	0.770823	0.0056	3.82e-97	441.75	2	TRUE	TRUE	1.62367e-75
carnitine	IBD_GCST004131	rs144335717	T	C	-0.0718	0.0274453	0.0157	4.502e-06	20.9146	2	TRUE	TRUE	0.000107215
carnitine	IBD_GCST004131	rs149235996	A	G	0.1897	0.0112689	0.024	2.816e-15	62.4759	2	TRUE	TRUE	9.68567e-11
carnitine	IBD_GCST004131	rs17818273	A	G	-0.0257	0.503311	0.0049	1.597e-07	27.509	2	TRUE	TRUE	0.000246664
carnitine	IBD_GCST004131	rs3775605	T	C	0.0292	0.821126	0.0062	3.07e-06	22.1811	2	TRUE	TRUE	7.20086e-05
carnitine	IBD_GCST004131	rs41297181	A	G	-0.0435	0.0672049	0.0094	3.316e-06	21.4152	2	TRUE	TRUE	0.000557033
carnitine	IBD_GCST004131	rs61817723	A	G	-0.0253	0.294407	0.0053	1.617e-06	22.7871	2	TRUE	TRUE	0.000674751
carnitine	IBD_GCST004131	rs9461218	A	G	0.0299	0.229513	0.0058	2.466e-07	26.5758	2	TRUE	TRUE	3.0907e-05
glycochenodeoxycholate	IBD_GCST004131	rs11716369	T	C	-0.1478	0.0540459	0.0302	9.922e-07	23.9516	2	TRUE	TRUE	4.27949e-05
glycochenodeoxycholate	IBD_GCST004131	rs117303215	T	G	-0.1587	0.0407503	0.0335	2.139e-06	22.4421	2	TRUE	TRUE	0.000110697
glycochenodeoxycholate	IBD_GCST004131	rs117885103	A	G	0.1925	0.0242239	0.0417	3.858e-06	21.3103	2	TRUE	TRUE	7.32267e-05
glycochenodeoxycholate	IBD_GCST004131	rs12480925	A	C	-0.0805	0.821172	0.017	2.178e-06	22.423	2	TRUE	TRUE	3.11473e-05
glycochenodeoxycholate	IBD_GCST004131	rs140929342	T	C	-0.2954	0.0111404	0.0591	5.782e-07	24.9831	2	TRUE	TRUE	0.000192052
glycochenodeoxycholate	IBD_GCST004131	rs1828645	A	G	-0.0878	0.1477	0.0189	3.172e-06	21.5807	2	TRUE	TRUE	6.18766e-05
glycochenodeoxycholate	IBD_GCST004131	rs191245370	T	C	0.2511	0.0229061	0.0453	3.006e-08	30.7254	2	TRUE	TRUE	8.08301e-07
glycochenodeoxycholate	IBD_GCST004131	rs34693890	A	G	0.0919	0.137923	0.019	1.28e-06	23.395	2	TRUE	TRUE	0.000356291
glycochenodeoxycholate	IBD_GCST004131	rs62411867	A	C	0.2225	0.0210603	0.0455	1.016e-06	23.9132	2	TRUE	TRUE	0.000300217
glycochenodeoxycholate	IBD_GCST004131	rs7104311	A	C	0.0752	0.781891	0.016	2.616e-06	22.09	2	TRUE	TRUE	2.61104e-05
glycochenodeoxycholate	IBD_GCST004131	rs73294417	T	C	0.1989	0.0275817	0.0403	7.851e-07	24.359	2	TRUE	TRUE	9.80308e-06
glycochenodeoxycholate	IBD_GCST004131	rs74525554	T	G	-0.1897	0.0247704	0.0411	3.977e-06	21.3035	2	TRUE	TRUE	0.000113108
glycochenodeoxycholate	IBD_GCST004131	rs7743663	T	C	0.124	0.0743888	0.0251	7.848e-07	24.406	2	TRUE	TRUE	1.431e-05
glycochenodeoxycholate	IBD_GCST004131	rs77547881	A	G	0.3284	0.012237	0.0683	1.515e-06	23.1188	2	TRUE	TRUE	4.58251e-05
glycochenodeoxycholate	IBD_GCST004131	rs7785105	A	G	0.077	0.721555	0.0146	1.358e-07	27.8148	2	TRUE	TRUE	1.37103e-05
glycochenodeoxycholate	IBD_GCST004131	rs78757494	A	G	0.1672	0.0355397	0.0351	1.96e-06	22.6912	2	TRUE	TRUE	2.00334e-05
X-11483	IBD_GCST004131	rs117535321	A	G	-0.1833	0.0368837	0.038	1.419e-06	23.2679	2	TRUE	TRUE	0.000126405
X-11483	IBD_GCST004131	rs147357603	A	G	-0.2315	0.0283035	0.0442	1.6e-07	27.432	2	TRUE	TRUE	3.81922e-06
X-11483	IBD_GCST004131	rs148659822	A	C	-0.2242	0.0213515	0.0477	2.616e-06	22.092	2	TRUE	TRUE	1.91498e-05
X-11483	IBD_GCST004131	rs1531968	A	G	-0.0708	0.643798	0.0151	2.597e-06	21.9843	2	TRUE	TRUE	0.000130721
X-11483	IBD_GCST004131	rs1797944	A	G	-0.0695	0.659149	0.0148	2.71e-06	22.0519	2	TRUE	TRUE	0.000102616
X-11483	IBD_GCST004131	rs34623898	T	G	0.1983	0.0268563	0.0423	2.701e-06	21.9768	2	TRUE	TRUE	5.16549e-05
X-11483	IBD_GCST004131	rs3753782	A	G	0.0946	0.143186	0.02	2.285e-06	22.3729	2	TRUE	TRUE	1.85681e-05
X-11483	IBD_GCST004131	rs74883579	T	C	-0.1233	0.104282	0.0227	5.953e-08	29.5036	2	TRUE	TRUE	1.9912e-06
X-11483	IBD_GCST004131	rs7797147	A	G	-0.075	0.321801	0.0151	7.28e-07	24.67	2	TRUE	TRUE	1.40313e-05
X-11483	IBD_GCST004131	rs9922808	T	C	0.0816	0.599926	0.0144	1.407e-08	32.1111	2	TRUE	TRUE	0.000507338
X-12839	IBD_GCST004131	rs117615341	T	C	0.3972	0.0125186	0.0811	9.592e-07	23.987	2	TRUE	TRUE	9.37892e-06
X-12839	IBD_GCST004131	rs1177442	A	G	-0.1375	0.585225	0.0177	7.597e-15	60.3474	2	TRUE	TRUE	2.15538e-13
X-12839	IBD_GCST004131	rs12230272	A	G	0.0991	0.21593	0.0211	2.653e-06	22.0588	2	TRUE	TRUE	9.08645e-06
X-12839	IBD_GCST004131	rs138789	A	C	-0.0912	0.637831	0.018	3.968e-07	25.6711	2	TRUE	TRUE	0.00022064
X-12839	IBD_GCST004131	rs140132351	T	G	-0.2641	0.024169	0.0565	2.93e-06	21.8494	2	TRUE	TRUE	6.10748e-05
X-12839	IBD_GCST004131	rs149251287	T	G	0.3146	0.0217592	0.063	6.001e-07	24.9365	2	TRUE	TRUE	3.58148e-06
X-12839	IBD_GCST004131	rs6109233	A	G	0.1266	0.147755	0.0246	2.503e-07	26.4848	2	TRUE	TRUE	1.91547e-05
X-12839	IBD_GCST004131	rs6687264	T	C	-0.1541	0.138571	0.025	7.078e-10	37.9949	2	TRUE	TRUE	2.25461e-08
X-12839	IBD_GCST004131	rs79383808	A	G	-0.2638	0.026692	0.0541	1.077e-06	23.7769	2	TRUE	TRUE	2.60031e-05
X-12839	IBD_GCST004131	rs9788522	A	C	0.1528	0.0730109	0.0328	3.275e-06	21.702	2	TRUE	TRUE	2.50501e-05
quinolinate	IBD_GCST004131	rs11779313	T	C	-0.0677	0.392365	0.0097	3.377e-12	48.7118	2	TRUE	TRUE	1.76921e-09
quinolinate	IBD_GCST004131	rs12927136	A	G	-0.0531	0.237262	0.0111	1.611e-06	22.8846	2	TRUE	TRUE	0.000713549
quinolinate	IBD_GCST004131	rs144863302	A	G	-0.15	0.0324858	0.028	8.266e-08	28.699	2	TRUE	TRUE	1.99681e-06
quinolinate	IBD_GCST004131	rs194609	T	C	0.0532	0.229812	0.0113	2.484e-06	22.1649	2	TRUE	TRUE	2.36297e-05
quinolinate	IBD_GCST004131	rs2024045	T	C	-0.06	0.830665	0.013	3.756e-06	21.3018	2	TRUE	TRUE	4.25294e-05
quinolinate	IBD_GCST004131	rs2121337	T	C	0.0932	0.224428	0.0112	9.049e-17	69.2462	2	TRUE	TRUE	1.07944e-11
quinolinate	IBD_GCST004131	rs2309504	T	C	0.0471	0.411965	0.0097	1.108e-06	23.5775	2	TRUE	TRUE	3.80059e-05
quinolinate	IBD_GCST004131	rs61825638	T	C	-0.1149	0.240096	0.0115	1.396e-23	99.8262	2	TRUE	TRUE	1.51393e-16
quinolinate	IBD_GCST004131	rs62025432	A	G	0.0766	0.108914	0.0153	5.202e-07	25.0654	2	TRUE	TRUE	4.85739e-05
quinolinate	IBD_GCST004131	rs6820949	A	G	-0.0513	0.240965	0.011	3.308e-06	21.7495	2	TRUE	TRUE	5.85973e-05
quinolinate	IBD_GCST004131	rs737189	A	G	-0.0565	0.223692	0.0115	9.15e-07	24.138	2	TRUE	TRUE	9.12911e-06
quinolinate	IBD_GCST004131	rs74850306	A	G	-0.1802	0.0176271	0.037	1.107e-06	23.7195	2	TRUE	TRUE	4.26384e-05
quinolinate	IBD_GCST004131	rs77818755	T	C	0.1673	0.0229967	0.0343	1.117e-06	23.7905	2	TRUE	TRUE	1.41482e-05
lanthionine	IBD_GCST004131	rs118122994	T	C	-0.2598	0.0107865	0.0568	4.8e-06	20.921	2	TRUE	TRUE	0.000322663
lanthionine	IBD_GCST004131	rs150806061	T	G	-0.1809	0.0251775	0.0384	2.5e-06	22.1929	2	TRUE	TRUE	6.73805e-05
lanthionine	IBD_GCST004131	rs188314407	T	G	-0.2289	0.0178087	0.0486	2.463e-06	22.1829	2	TRUE	TRUE	3.00777e-05
lanthionine	IBD_GCST004131	rs4969339	T	C	-0.0593	0.311655	0.0128	3.587e-06	21.463	2	TRUE	TRUE	9.64773e-05
lanthionine	IBD_GCST004131	rs76711282	T	C	0.1932	0.0198319	0.0412	2.8e-06	21.9897	2	TRUE	TRUE	5.14952e-05
lanthionine	IBD_GCST004131	rs7781618	A	G	0.1319	0.931946	0.0236	2.347e-08	31.2367	2	TRUE	TRUE	5.25398e-06
lanthionine	IBD_GCST004131	rs891028	T	C	0.0858	0.117433	0.0186	3.988e-06	21.2789	2	TRUE	TRUE	0.00017843
X-21752	IBD_GCST004131	rs11818986	A	G	-0.2362	0.0274628	0.0514	4.304e-06	21.1171	2	TRUE	TRUE	3.82554e-05
X-21752	IBD_GCST004131	rs12526387	A	G	0.233	0.0292145	0.0503	3.651e-06	21.4573	2	TRUE	TRUE	1.26791e-05
X-21752	IBD_GCST004131	rs364555	T	G	0.1497	0.928359	0.0321	3.129e-06	21.7487	2	TRUE	TRUE	8.67743e-05
X-21752	IBD_GCST004131	rs4834291	A	G	0.0792	0.560832	0.0169	2.876e-06	21.9623	2	TRUE	TRUE	0.000122871
X-21752	IBD_GCST004131	rs73105305	T	C	-0.1115	0.140889	0.0241	3.888e-06	21.405	2	TRUE	TRUE	0.00012276
X-21752	IBD_GCST004131	rs7847123	T	G	0.0985	0.790893	0.0207	1.847e-06	22.6429	2	TRUE	TRUE	0.000121929
X-12216	IBD_GCST004131	rs12204836	T	C	-0.1645	0.03544	0.0356	3.788e-06	21.3517	2	TRUE	TRUE	0.00106711
X-12216	IBD_GCST004131	rs147679369	A	G	-0.1708	0.0352004	0.0353	1.296e-06	23.4113	2	TRUE	TRUE	4.47457e-05
X-12216	IBD_GCST004131	rs186682845	T	G	0.2769	0.0117154	0.0577	1.574e-06	23.03	2	TRUE	TRUE	3.67091e-05
X-12216	IBD_GCST004131	rs2371660	T	C	-0.0695	0.241428	0.0152	4.933e-06	20.9066	2	TRUE	TRUE	0.00169224
X-12216	IBD_GCST004131	rs7149825	T	G	0.0945	0.854591	0.0185	3.186e-07	26.0928	2	TRUE	TRUE	0.000177772
X-12216	IBD_GCST004131	rs78152193	A	G	0.0971	0.110145	0.0212	4.823e-06	20.9781	2	TRUE	TRUE	3.93174e-05
X-12216	IBD_GCST004131	rs79526846	A	G	-0.21	0.0241393	0.0434	1.297e-06	23.4131	2	TRUE	TRUE	8.16931e-05
X-18887	IBD_GCST004131	rs1249928	A	G	-0.1616	0.96591	0.0326	7.239e-07	24.5724	2	TRUE	TRUE	1.33677e-05
X-18887	IBD_GCST004131	rs12500752	T	C	-0.2084	0.98506	0.0453	4.181e-06	21.1641	2	TRUE	TRUE	2.51171e-05
X-18887	IBD_GCST004131	rs1564784	T	C	0.0635	0.783814	0.0139	4.635e-06	20.8698	2	TRUE	TRUE	0.000740286
X-18887	IBD_GCST004131	rs17077320	A	C	0.1646	0.0293356	0.0334	8.433e-07	24.2866	2	TRUE	TRUE	7.21007e-06
X-18887	IBD_GCST004131	rs35049214	A	G	-0.0579	0.284939	0.0125	3.701e-06	21.4554	2	TRUE	TRUE	3.37941e-05
X-18887	IBD_GCST004131	rs8139063	T	C	0.0631	0.25385	0.013	1.292e-06	23.5598	2	TRUE	TRUE	0.000111424
X-18887	IBD_GCST004131	rs9594738	T	C	0.0737	0.479302	0.0113	6.739e-11	42.5381	2	TRUE	TRUE	5.64282e-08
leucine	IBD_GCST004131	rs12521055	T	C	-0.0343	0.323148	0.0072	1.652e-06	22.6946	2	TRUE	TRUE	0.000549534
leucine	IBD_GCST004131	rs189652270	A	G	0.1681	0.016654	0.0278	1.41e-09	36.5633	2	TRUE	TRUE	4.69864e-07
leucine	IBD_GCST004131	rs190976230	T	G	-0.1617	0.0106102	0.0344	2.666e-06	22.0955	2	TRUE	TRUE	2.40018e-05
leucine	IBD_GCST004131	rs2436488	A	G	0.0411	0.147212	0.0089	3.556e-06	21.3257	2	TRUE	TRUE	0.000331649
leucine	IBD_GCST004131	rs2997975	A	G	-0.036	0.246246	0.0074	1.179e-06	23.6669	2	TRUE	TRUE	0.000160798
leucine	IBD_GCST004131	rs62488414	T	C	-0.0848	0.0280867	0.0184	4.278e-06	21.2401	2	TRUE	TRUE	0.000329602
leucine	IBD_GCST004131	rs74474182	T	C	-0.0983	0.0224371	0.0212	3.575e-06	21.4998	2	TRUE	TRUE	7.71227e-05
leucine	IBD_GCST004131	rs79983034	T	G	0.0922	0.0318748	0.0189	1.117e-06	23.7979	2	TRUE	TRUE	1.51382e-05
leucine	IBD_GCST004131	rs9403062	A	G	0.031	0.380781	0.0066	2.839e-06	22.0615	2	TRUE	TRUE	2.61337e-05
4-ethylphenylsulfate	IBD_GCST004131	rs151256726	T	C	-0.2048	0.0211428	0.0448	4.908e-06	20.898	2	TRUE	TRUE	0.000299766
4-ethylphenylsulfate	IBD_GCST004131	rs6456703	T	C	0.0928	0.244115	0.0152	1.081e-09	37.2742	2	TRUE	TRUE	2.12276e-06
4-ethylphenylsulfate	IBD_GCST004131	rs71415925	A	G	0.1813	0.0327247	0.0373	1.161e-06	23.6253	2	TRUE	TRUE	4.55357e-05
4-ethylphenylsulfate	IBD_GCST004131	rs76284263	A	G	-0.0989	0.10558	0.0213	3.475e-06	21.5592	2	TRUE	TRUE	3.35325e-05
linoleate (18:2n6)	IBD_GCST004131	rs2895117	A	G	0.0649	0.571786	0.0124	1.782e-07	27.3934	2	TRUE	TRUE	5.9926e-06
linoleate (18:2n6)	IBD_GCST004131	rs6459187	T	C	0.0722	0.731572	0.0139	2.116e-07	26.9802	2	TRUE	TRUE	0.000160931
linoleate (18:2n6)	IBD_GCST004131	rs6795560	T	C	-0.1805	0.0310426	0.0347	2.006e-07	27.058	2	TRUE	TRUE	0.000433773
linoleate (18:2n6)	IBD_GCST004131	rs73215985	T	C	-0.0982	0.127442	0.02	8.959e-07	24.1081	2	TRUE	TRUE	1.18721e-05
linoleate (18:2n6)	IBD_GCST004131	rs79373650	A	G	0.1736	0.0284853	0.0376	3.994e-06	21.3169	2	TRUE	TRUE	0.000280309

## Sheet: Table S2
exposure	outcome	SNP	effect_allele.exposure	other_allele.exposure	beta.exposure	eaf.exposure	se.exposure	pval.exposure	F.value	action	mr_keep	steiger_dir	steiger_pval
sphinganine-1-phosphate	IBD_Finngen	rs1000821	T	C	0.0647	0.456708	0.0101	1.235e-10	41.0361	2	TRUE	TRUE	9.6072e-10
sphinganine-1-phosphate	IBD_Finngen	rs114398025	A	G	-0.2048	0.0133697	0.0437	2.723e-06	21.9633	2	TRUE	TRUE	7.61313e-06
sphinganine-1-phosphate	IBD_Finngen	rs144718309	A	G	0.2016	0.0156724	0.0436	3.767e-06	21.38	2	TRUE	TRUE	9.64011e-06
sphinganine-1-phosphate	IBD_Finngen	rs145021003	A	C	0.2042	0.0173893	0.0401	3.545e-07	25.9312	2	TRUE	TRUE	3.97552e-06
sphinganine-1-phosphate	IBD_Finngen	rs4949559	A	C	-0.203	0.0135728	0.0441	4.202e-06	21.1892	2	TRUE	TRUE	1.20268e-05
sphinganine-1-phosphate	IBD_Finngen	rs66733222	A	C	0.0562	0.226698	0.0121	3.47e-06	21.5726	2	TRUE	TRUE	6.57849e-06
sphinganine-1-phosphate	IBD_Finngen	rs72793404	T	C	-0.2066	0.0167491	0.0424	1.093e-06	23.7426	2	TRUE	TRUE	5.25484e-06
sphinganine-1-phosphate	IBD_Finngen	rs7334824	T	C	-0.0646	0.214673	0.0124	2.023e-07	27.1407	2	TRUE	TRUE	1.10405e-06
sphinganine-1-phosphate	IBD_Finngen	rs7549041	T	C	-0.0499	0.402253	0.0104	1.561e-06	23.0215	2	TRUE	TRUE	3.86091e-06
sphinganine-1-phosphate	IBD_Finngen	rs75494214	A	C	0.2291	0.0109819	0.0494	3.454e-06	21.5078	2	TRUE	TRUE	1.66614e-05
sphinganine-1-phosphate	IBD_Finngen	rs77136110	T	C	-0.096	0.0817182	0.0192	5.478e-07	25	2	TRUE	TRUE	2.93454e-06
sphinganine-1-phosphate	IBD_Finngen	rs78432148	A	G	-0.2084	0.0131714	0.0452	3.923e-06	21.2578	2	TRUE	TRUE	1.01333e-05
sphinganine-1-phosphate	IBD_Finngen	rs79346880	A	G	-0.0828	0.0932749	0.0179	3.851e-06	21.3971	2	TRUE	TRUE	1.79858e-05
sphingomyelin (d18:2/16:0, d18:1/16:1)*	IBD_Finngen	rs10010908	T	C	-0.0317	0.246233	0.0069	4.283e-06	21.1067	2	TRUE	TRUE	2.14979e-05
sphingomyelin (d18:2/16:0, d18:1/16:1)*	IBD_Finngen	rs10773470	A	G	-0.0349	0.204056	0.0074	2.474e-06	22.2427	2	TRUE	TRUE	5.63227e-06
sphingomyelin (d18:2/16:0, d18:1/16:1)*	IBD_Finngen	rs112152918	A	G	-0.0368	0.179691	0.0078	2.082e-06	22.259	2	TRUE	TRUE	5.52168e-06
sphingomyelin (d18:2/16:0, d18:1/16:1)*	IBD_Finngen	rs117086661	T	C	0.084	0.0283811	0.0176	1.781e-06	22.7789	2	TRUE	TRUE	6.30742e-06
sphingomyelin (d18:2/16:0, d18:1/16:1)*	IBD_Finngen	rs117534762	A	G	-0.0834	0.0275871	0.0177	2.539e-06	22.2017	2	TRUE	TRUE	5.53928e-06
sphingomyelin (d18:2/16:0, d18:1/16:1)*	IBD_Finngen	rs12820092	T	C	0.0394	0.148526	0.0082	1.763e-06	23.0869	2	TRUE	TRUE	5.91876e-06
sphingomyelin (d18:2/16:0, d18:1/16:1)*	IBD_Finngen	rs1321940	A	G	-0.031	0.620192	0.0061	3.144e-07	25.8264	2	TRUE	TRUE	7.35134e-07
sphingomyelin (d18:2/16:0, d18:1/16:1)*	IBD_Finngen	rs147888549	A	G	-0.0631	0.0552141	0.0135	3.071e-06	21.847	2	TRUE	TRUE	2.24601e-05
sphingomyelin (d18:2/16:0, d18:1/16:1)*	IBD_Finngen	rs174464	A	G	-0.0435	0.739142	0.0067	7.495e-11	42.153	2	TRUE	TRUE	1.95581e-09
sphingomyelin (d18:2/16:0, d18:1/16:1)*	IBD_Finngen	rs187195838	A	T	0.1051	0.020041	0.0219	1.52e-06	23.0312	2	TRUE	TRUE	2.95243e-06
sphingomyelin (d18:2/16:0, d18:1/16:1)*	IBD_Finngen	rs261290	T	C	0.0287	0.665644	0.0063	4.505e-06	20.7531	2	TRUE	TRUE	8.44461e-06
sphingomyelin (d18:2/16:0, d18:1/16:1)*	IBD_Finngen	rs4751059	T	C	-0.0284	0.371859	0.0061	3.376e-06	21.6759	2	TRUE	TRUE	5.7574e-06
sphingomyelin (d18:2/16:0, d18:1/16:1)*	IBD_Finngen	rs4878538	A	G	-0.031	0.444294	0.0059	1.549e-07	27.607	2	TRUE	TRUE	8.08253e-07
sphingomyelin (d18:2/16:0, d18:1/16:1)*	IBD_Finngen	rs4902244	A	G	-0.0407	0.161837	0.008	3.437e-07	25.8827	2	TRUE	TRUE	2.78112e-06
sphingomyelin (d18:2/16:0, d18:1/16:1)*	IBD_Finngen	rs883051	T	C	0.0324	0.698509	0.0064	4.698e-07	25.6289	2	TRUE	TRUE	4.90269e-06
sphingomyelin (d18:2/16:0, d18:1/16:1)*	IBD_Finngen	rs9514524	T	C	-0.0313	0.251414	0.0068	4.935e-06	21.1871	2	TRUE	TRUE	8.10222e-06
sphingomyelin (d18:2/24:1, d18:1/24:2)*	IBD_Finngen	rs10010908	T	C	-0.0363	0.246099	0.0075	1.27e-06	23.4256	2	TRUE	TRUE	7.14874e-06
sphingomyelin (d18:2/24:1, d18:1/24:2)*	IBD_Finngen	rs11055077	A	G	-0.1135	0.0171073	0.0217	1.595e-07	27.3572	2	TRUE	TRUE	3.11075e-07
sphingomyelin (d18:2/24:1, d18:1/24:2)*	IBD_Finngen	rs111458039	T	G	-0.128	0.0167197	0.028	4.727e-06	20.898	2	TRUE	TRUE	2.09382e-05
sphingomyelin (d18:2/24:1, d18:1/24:2)*	IBD_Finngen	rs11178418	T	C	-0.0637	0.0615093	0.0134	1.906e-06	22.598	2	TRUE	TRUE	4.32693e-06
sphingomyelin (d18:2/24:1, d18:1/24:2)*	IBD_Finngen	rs112694335	T	G	0.1695	0.011295	0.0363	2.959e-06	21.8035	2	TRUE	TRUE	4.94541e-06
sphingomyelin (d18:2/24:1, d18:1/24:2)*	IBD_Finngen	rs112700656	T	G	-0.1538	0.0124314	0.0307	5.254e-07	25.0978	2	TRUE	TRUE	2.34368e-06
sphingomyelin (d18:2/24:1, d18:1/24:2)*	IBD_Finngen	rs113376824	T	C	-0.1264	0.0143031	0.0268	2.36e-06	22.2446	2	TRUE	TRUE	4.96288e-06
sphingomyelin (d18:2/24:1, d18:1/24:2)*	IBD_Finngen	rs113433459	T	G	0.1489	0.0120115	0.0283	1.495e-07	27.6832	2	TRUE	TRUE	4.02065e-07
sphingomyelin (d18:2/24:1, d18:1/24:2)*	IBD_Finngen	rs113954717	A	G	-0.153	0.0124662	0.0287	9.468e-08	28.4197	2	TRUE	TRUE	1.87123e-07
sphingomyelin (d18:2/24:1, d18:1/24:2)*	IBD_Finngen	rs113985516	C	G	0.0943	0.0263359	0.0205	4.292e-06	21.16	2	TRUE	TRUE	2.62948e-05
sphingomyelin (d18:2/24:1, d18:1/24:2)*	IBD_Finngen	rs114727460	T	C	0.1488	0.0110161	0.0294	4.147e-07	25.616	2	TRUE	TRUE	3.27688e-06
sphingomyelin (d18:2/24:1, d18:1/24:2)*	IBD_Finngen	rs114829200	T	C	-0.1181	0.0192609	0.0248	1.832e-06	22.6776	2	TRUE	TRUE	6.64343e-06
sphingomyelin (d18:2/24:1, d18:1/24:2)*	IBD_Finngen	rs115439538	T	C	-0.1491	0.0164273	0.0254	4.149e-09	34.4578	2	TRUE	TRUE	2.24085e-08
sphingomyelin (d18:2/24:1, d18:1/24:2)*	IBD_Finngen	rs115787431	A	G	-0.1315	0.0196554	0.022	2.316e-09	35.7278	2	TRUE	TRUE	1.33027e-08
sphingomyelin (d18:2/24:1, d18:1/24:2)*	IBD_Finngen	rs116180954	T	C	-0.1347	0.0146285	0.028	1.459e-06	23.143	2	TRUE	TRUE	7.46882e-06
sphingomyelin (d18:2/24:1, d18:1/24:2)*	IBD_Finngen	rs116883726	A	G	-0.1557	0.0110619	0.0325	1.647e-06	22.9515	2	TRUE	TRUE	1.23274e-05
sphingomyelin (d18:2/24:1, d18:1/24:2)*	IBD_Finngen	rs116980835	A	G	0.1758	0.0100299	0.0348	4.39e-07	25.5199	2	TRUE	TRUE	2.11052e-06
sphingomyelin (d18:2/24:1, d18:1/24:2)*	IBD_Finngen	rs117039010	T	C	-0.1412	0.0146387	0.0284	6.825e-07	24.7191	2	TRUE	TRUE	1.7385e-06
sphingomyelin (d18:2/24:1, d18:1/24:2)*	IBD_Finngen	rs117078147	T	G	0.1851	0.0124892	0.0365	3.907e-07	25.7174	2	TRUE	TRUE	8.36991e-07
sphingomyelin (d18:2/24:1, d18:1/24:2)*	IBD_Finngen	rs117085897	T	C	-0.0998	0.0206889	0.0213	2.726e-06	21.9534	2	TRUE	TRUE	8.78623e-06
sphingomyelin (d18:2/24:1, d18:1/24:2)*	IBD_Finngen	rs117380920	T	C	-0.1478	0.0107343	0.031	1.865e-06	22.7314	2	TRUE	TRUE	4.99162e-06
sphingomyelin (d18:2/24:1, d18:1/24:2)*	IBD_Finngen	rs117602187	A	G	-0.094	0.0291425	0.0186	4.19e-07	25.5405	2	TRUE	TRUE	2.57037e-06
sphingomyelin (d18:2/24:1, d18:1/24:2)*	IBD_Finngen	rs117608629	T	C	0.1267	0.0137171	0.0266	1.98e-06	22.6877	2	TRUE	TRUE	1.01333e-05
sphingomyelin (d18:2/24:1, d18:1/24:2)*	IBD_Finngen	rs117933980	A	G	-0.0896	0.0342211	0.0175	2.897e-07	26.2144	2	TRUE	TRUE	1.1787e-06
sphingomyelin (d18:2/24:1, d18:1/24:2)*	IBD_Finngen	rs11877554	A	G	-0.0369	0.190191	0.0081	4.847e-06	20.7531	2	TRUE	TRUE	1.27129e-05
sphingomyelin (d18:2/24:1, d18:1/24:2)*	IBD_Finngen	rs12091516	T	G	-0.0354	0.259603	0.0073	1.061e-06	23.5159	2	TRUE	TRUE	1.62658e-05
sphingomyelin (d18:2/24:1, d18:1/24:2)*	IBD_Finngen	rs13009258	T	C	-0.1363	0.0132924	0.0292	3.107e-06	21.7884	2	TRUE	TRUE	3.42178e-05
sphingomyelin (d18:2/24:1, d18:1/24:2)*	IBD_Finngen	rs13166505	T	C	-0.1544	0.0109799	0.0312	7.646e-07	24.4898	2	TRUE	TRUE	3.48009e-06
sphingomyelin (d18:2/24:1, d18:1/24:2)*	IBD_Finngen	rs1321940	A	G	-0.0308	0.620306	0.0066	2.928e-06	21.7778	2	TRUE	TRUE	5.47983e-06
sphingomyelin (d18:2/24:1, d18:1/24:2)*	IBD_Finngen	rs13324185	T	C	-0.1492	0.0193721	0.0252	3.261e-09	35.0539	2	TRUE	TRUE	1.46868e-08
sphingomyelin (d18:2/24:1, d18:1/24:2)*	IBD_Finngen	rs137974280	A	G	-0.2035	0.0121254	0.033	6.616e-10	38.0278	2	TRUE	TRUE	3.70247e-09
sphingomyelin (d18:2/24:1, d18:1/24:2)*	IBD_Finngen	rs138415424	A	T	-0.1179	0.020106	0.0236	5.557e-07	24.9576	2	TRUE	TRUE	1.81266e-06
sphingomyelin (d18:2/24:1, d18:1/24:2)*	IBD_Finngen	rs139128499	A	G	-0.1536	0.0118607	0.032	1.597e-06	23.04	2	TRUE	TRUE	6.43331e-06
sphingomyelin (d18:2/24:1, d18:1/24:2)*	IBD_Finngen	rs139158439	A	G	0.1471	0.0124927	0.0285	2.491e-07	26.6401	2	TRUE	TRUE	6.73371e-07
sphingomyelin (d18:2/24:1, d18:1/24:2)*	IBD_Finngen	rs139319182	A	C	-0.1154	0.019522	0.0216	9.346e-08	28.5433	2	TRUE	TRUE	2.27044e-07
sphingomyelin (d18:2/24:1, d18:1/24:2)*	IBD_Finngen	rs139457260	A	G	-0.1665	0.0102201	0.0345	1.42e-06	23.2911	2	TRUE	TRUE	1.02569e-05
sphingomyelin (d18:2/24:1, d18:1/24:2)*	IBD_Finngen	rs140490861	T	C	-0.1434	0.010109	0.0285	4.897e-07	25.3168	2	TRUE	TRUE	1.52889e-06
sphingomyelin (d18:2/24:1, d18:1/24:2)*	IBD_Finngen	rs141441704	A	C	-0.1357	0.0195455	0.0243	2.344e-08	31.1851	2	TRUE	TRUE	7.00987e-08
sphingomyelin (d18:2/24:1, d18:1/24:2)*	IBD_Finngen	rs142717430	T	C	0.1246	0.0152274	0.0271	4.245e-06	21.1396	2	TRUE	TRUE	2.28946e-05
sphingomyelin (d18:2/24:1, d18:1/24:2)*	IBD_Finngen	rs142767135	T	G	0.1194	0.0157572	0.0257	3.468e-06	21.5845	2	TRUE	TRUE	5.55656e-06
sphingomyelin (d18:2/24:1, d18:1/24:2)*	IBD_Finngen	rs143001601	A	G	-0.1481	0.0103271	0.0324	4.811e-06	20.8939	2	TRUE	TRUE	8.04911e-06
sphingomyelin (d18:2/24:1, d18:1/24:2)*	IBD_Finngen	rs143580263	A	G	-0.1314	0.0144755	0.0287	4.61e-06	20.9617	2	TRUE	TRUE	2.3248e-05
sphingomyelin (d18:2/24:1, d18:1/24:2)*	IBD_Finngen	rs143783016	A	G	-0.1334	0.0110998	0.029	4.375e-06	21.16	2	TRUE	TRUE	1.30931e-05
sphingomyelin (d18:2/24:1, d18:1/24:2)*	IBD_Finngen	rs144049752	C	G	-0.1501	0.0134096	0.0275	4.812e-08	29.7917	2	TRUE	TRUE	5.43195e-07
sphingomyelin (d18:2/24:1, d18:1/24:2)*	IBD_Finngen	rs144678978	A	G	-0.1185	0.0171271	0.0256	3.625e-06	21.4268	2	TRUE	TRUE	7.1951e-06
sphingomyelin (d18:2/24:1, d18:1/24:2)*	IBD_Finngen	rs145170269	T	C	-0.1579	0.0139097	0.031	3.603e-07	25.9442	2	TRUE	TRUE	7.82253e-07
sphingomyelin (d18:2/24:1, d18:1/24:2)*	IBD_Finngen	rs145284602	T	C	0.1505	0.0119875	0.0309	1.079e-06	23.7223	2	TRUE	TRUE	6.01062e-06
sphingomyelin (d18:2/24:1, d18:1/24:2)*	IBD_Finngen	rs146689951	A	G	-0.1493	0.0114666	0.0312	1.712e-06	22.8987	2	TRUE	TRUE	2.65319e-05
sphingomyelin (d18:2/24:1, d18:1/24:2)*	IBD_Finngen	rs146924546	T	C	-0.1785	0.0101276	0.0345	2.211e-07	26.7694	2	TRUE	TRUE	5.89295e-07
sphingomyelin (d18:2/24:1, d18:1/24:2)*	IBD_Finngen	rs147061014	T	G	0.1376	0.0150979	0.0274	5.147e-07	25.2195	2	TRUE	TRUE	1.98687e-06
sphingomyelin (d18:2/24:1, d18:1/24:2)*	IBD_Finngen	rs149150997	A	G	-0.1289	0.0169203	0.0248	2.096e-07	27.0148	2	TRUE	TRUE	4.6403e-07
sphingomyelin (d18:2/24:1, d18:1/24:2)*	IBD_Finngen	rs149171041	A	G	-0.1514	0.0109628	0.0322	2.649e-06	22.1075	2	TRUE	TRUE	5.72107e-06
sphingomyelin (d18:2/24:1, d18:1/24:2)*	IBD_Finngen	rs149971576	T	C	0.1447	0.0104596	0.031	3.14e-06	21.7878	2	TRUE	TRUE	5.80357e-06
sphingomyelin (d18:2/24:1, d18:1/24:2)*	IBD_Finngen	rs150832671	T	C	0.1613	0.0114399	0.0337	1.7e-06	22.9091	2	TRUE	TRUE	1.78077e-05
sphingomyelin (d18:2/24:1, d18:1/24:2)*	IBD_Finngen	rs151024549	A	C	0.1328	0.0119694	0.0288	4.007e-06	21.2623	2	TRUE	TRUE	2.17733e-05
sphingomyelin (d18:2/24:1, d18:1/24:2)*	IBD_Finngen	rs1635717	T	C	-0.0918	0.0285328	0.0186	7.942e-07	24.359	2	TRUE	TRUE	3.71201e-06
sphingomyelin (d18:2/24:1, d18:1/24:2)*	IBD_Finngen	rs174451	T	C	-0.048	0.232824	0.0076	2.733e-10	39.8892	2	TRUE	TRUE	2.85245e-09
sphingomyelin (d18:2/24:1, d18:1/24:2)*	IBD_Finngen	rs1760215	T	C	0.0514	0.905757	0.0108	2.149e-06	22.6505	2	TRUE	TRUE	4.76182e-06
sphingomyelin (d18:2/24:1, d18:1/24:2)*	IBD_Finngen	rs17861054	C	G	0.1177	0.0201286	0.0231	3.547e-07	25.9615	2	TRUE	TRUE	1.02641e-06
sphingomyelin (d18:2/24:1, d18:1/24:2)*	IBD_Finngen	rs183483202	A	G	0.1462	0.0126028	0.031	2.414e-06	22.2419	2	TRUE	TRUE	5.66949e-06
sphingomyelin (d18:2/24:1, d18:1/24:2)*	IBD_Finngen	rs184379561	A	G	-0.1966	0.010356	0.0328	2.035e-09	35.9269	2	TRUE	TRUE	2.62476e-08
sphingomyelin (d18:2/24:1, d18:1/24:2)*	IBD_Finngen	rs189664312	A	G	-0.1462	0.0166475	0.0262	2.396e-08	31.1381	2	TRUE	TRUE	1.05961e-07
sphingomyelin (d18:2/24:1, d18:1/24:2)*	IBD_Finngen	rs191493537	T	C	-0.1766	0.011135	0.0332	1.014e-07	28.2947	2	TRUE	TRUE	4.77662e-07
sphingomyelin (d18:2/24:1, d18:1/24:2)*	IBD_Finngen	rs2280685	A	G	-0.043	0.168293	0.0086	5.577e-07	25	2	TRUE	TRUE	9.93299e-07
sphingomyelin (d18:2/24:1, d18:1/24:2)*	IBD_Finngen	rs283177	A	G	-0.0305	0.516613	0.0064	1.937e-06	22.7112	2	TRUE	TRUE	3.39431e-06
sphingomyelin (d18:2/24:1, d18:1/24:2)*	IBD_Finngen	rs35561131	A	G	-0.1235	0.0176103	0.0255	1.214e-06	23.456	2	TRUE	TRUE	8.33382e-06
sphingomyelin (d18:2/24:1, d18:1/24:2)*	IBD_Finngen	rs371602222	T	C	0.1427	0.0170713	0.0247	7.862e-09	33.3775	2	TRUE	TRUE	8.53299e-08
sphingomyelin (d18:2/24:1, d18:1/24:2)*	IBD_Finngen	rs3816804	T	C	-0.0581	0.0870362	0.0114	3.497e-07	25.9742	2	TRUE	TRUE	1.10023e-06
sphingomyelin (d18:2/24:1, d18:1/24:2)*	IBD_Finngen	rs41290579	A	C	0.1069	0.0306893	0.0216	7.336e-07	24.4933	2	TRUE	TRUE	1.93141e-06
sphingomyelin (d18:2/24:1, d18:1/24:2)*	IBD_Finngen	rs5765882	A	G	-0.1365	0.015809	0.0266	2.842e-07	26.3331	2	TRUE	TRUE	7.28491e-07
sphingomyelin (d18:2/24:1, d18:1/24:2)*	IBD_Finngen	rs61203089	A	T	0.0308	0.361533	0.0066	3.666e-06	21.7778	2	TRUE	TRUE	8.97769e-06
sphingomyelin (d18:2/24:1, d18:1/24:2)*	IBD_Finngen	rs61330151	T	C	-0.1243	0.0163559	0.0264	2.519e-06	22.1684	2	TRUE	TRUE	5.39131e-06
sphingomyelin (d18:2/24:1, d18:1/24:2)*	IBD_Finngen	rs62515807	T	C	-0.1069	0.0168414	0.0228	2.742e-06	21.9829	2	TRUE	TRUE	7.83451e-06
sphingomyelin (d18:2/24:1, d18:1/24:2)*	IBD_Finngen	rs62560043	T	C	0.1036	0.0237258	0.0224	3.585e-06	21.3906	2	TRUE	TRUE	6.12078e-06
sphingomyelin (d18:2/24:1, d18:1/24:2)*	IBD_Finngen	rs6420832	T	C	-0.1114	0.97519	0.0212	1.523e-07	27.6121	2	TRUE	TRUE	1.59792e-06
sphingomyelin (d18:2/24:1, d18:1/24:2)*	IBD_Finngen	rs66675624	T	C	0.0569	0.0942913	0.0111	2.996e-07	26.2772	2	TRUE	TRUE	3.35143e-06
sphingomyelin (d18:2/24:1, d18:1/24:2)*	IBD_Finngen	rs71355355	A	G	-0.1181	0.0150749	0.0241	1e-06	24.0141	2	TRUE	TRUE	4.22776e-06
sphingomyelin (d18:2/24:1, d18:1/24:2)*	IBD_Finngen	rs71497159	A	G	-0.0985	0.0268257	0.0214	4.379e-06	21.1858	2	TRUE	TRUE	1.04421e-05
sphingomyelin (d18:2/24:1, d18:1/24:2)*	IBD_Finngen	rs71573700	T	G	0.0599	0.0709418	0.0124	1.5e-06	23.3351	2	TRUE	TRUE	7.59098e-06
sphingomyelin (d18:2/24:1, d18:1/24:2)*	IBD_Finngen	rs72847293	A	T	0.1291	0.0208531	0.0243	1.087e-07	28.2254	2	TRUE	TRUE	3.72919e-07
sphingomyelin (d18:2/24:1, d18:1/24:2)*	IBD_Finngen	rs73008956	A	G	0.1318	0.014321	0.0271	1.158e-06	23.6533	2	TRUE	TRUE	4.81961e-06
sphingomyelin (d18:2/24:1, d18:1/24:2)*	IBD_Finngen	rs73230269	C	G	-0.1124	0.0234564	0.0223	4.89e-07	25.4052	2	TRUE	TRUE	8.05601e-06
sphingomyelin (d18:2/24:1, d18:1/24:2)*	IBD_Finngen	rs74127517	A	G	-0.0984	0.0282883	0.0207	1.955e-06	22.5969	2	TRUE	TRUE	6.16352e-06
sphingomyelin (d18:2/24:1, d18:1/24:2)*	IBD_Finngen	rs74749868	C	G	0.1381	0.0111042	0.03	4.322e-06	21.1907	2	TRUE	TRUE	6.85618e-06
sphingomyelin (d18:2/24:1, d18:1/24:2)*	IBD_Finngen	rs75559558	A	G	0.1425	0.0125596	0.0285	5.875e-07	25	2	TRUE	TRUE	9.89599e-07
sphingomyelin (d18:2/24:1, d18:1/24:2)*	IBD_Finngen	rs76047457	T	C	-0.12	0.0163148	0.0258	3.394e-06	21.6333	2	TRUE	TRUE	1.35239e-05
sphingomyelin (d18:2/24:1, d18:1/24:2)*	IBD_Finngen	rs76127222	T	G	0.172	0.0129738	0.0294	4.648e-09	34.2265	2	TRUE	TRUE	2.6739e-08
sphingomyelin (d18:2/24:1, d18:1/24:2)*	IBD_Finngen	rs76473168	A	G	-0.1404	0.0150685	0.028	5.468e-07	25.1431	2	TRUE	TRUE	1.08676e-06
sphingomyelin (d18:2/24:1, d18:1/24:2)*	IBD_Finngen	rs76675101	T	C	0.1337	0.0158409	0.0287	3.142e-06	21.702	2	TRUE	TRUE	8.31233e-06
sphingomyelin (d18:2/24:1, d18:1/24:2)*	IBD_Finngen	rs76800290	A	G	-0.1109	0.0233872	0.0227	1.027e-06	23.8677	2	TRUE	TRUE	4.69724e-06
sphingomyelin (d18:2/24:1, d18:1/24:2)*	IBD_Finngen	rs77318310	T	C	-0.1264	0.0125985	0.0272	3.435e-06	21.5952	2	TRUE	TRUE	3.07839e-05
sphingomyelin (d18:2/24:1, d18:1/24:2)*	IBD_Finngen	rs79866356	T	C	-0.0821	0.0402225	0.0174	2.377e-06	22.2632	2	TRUE	TRUE	7.19937e-06
sphingomyelin (d18:2/24:1, d18:1/24:2)*	IBD_Finngen	rs80089172	C	G	-0.0993	0.0277358	0.0206	1.441e-06	23.2361	2	TRUE	TRUE	2.10636e-05
sphingomyelin (d18:2/24:1, d18:1/24:2)*	IBD_Finngen	rs80109587	T	C	-0.1527	0.0129767	0.0273	2.157e-08	31.2862	2	TRUE	TRUE	6.11236e-08
sphingomyelin (d18:2/24:1, d18:1/24:2)*	IBD_Finngen	rs9502890	A	C	-0.0962	0.974708	0.0205	2.595e-06	22.0213	2	TRUE	TRUE	7.09722e-06
sphingomyelin (d18:2/24:1, d18:1/24:2)*	IBD_Finngen	rs9529334	A	G	0.0966	0.0251397	0.021	4.198e-06	21.16	2	TRUE	TRUE	7.6732e-06
sphingomyelin (d18:2/24:1, d18:1/24:2)*	IBD_Finngen	rs9955719	A	G	0.0698	0.0521757	0.0149	2.695e-06	21.9451	2	TRUE	TRUE	8.97643e-06
1-methylhistidine	IBD_Finngen	rs10061960	A	G	0.0704	0.214145	0.0135	1.696e-07	27.1943	2	TRUE	TRUE	4.47728e-07
1-methylhistidine	IBD_Finngen	rs11133665	A	G	0.1311	0.287032	0.0123	1.399e-26	113.604	2	TRUE	TRUE	3.45368e-23
1-methylhistidine	IBD_Finngen	rs115900897	A	T	0.2521	0.0103728	0.0504	5.777e-07	25.0198	2	TRUE	TRUE	1.24291e-06
1-methylhistidine	IBD_Finngen	rs115940709	A	C	-0.2073	0.0186609	0.0397	1.785e-07	27.2658	2	TRUE	TRUE	7.00973e-07
1-methylhistidine	IBD_Finngen	rs117770287	T	C	-0.2693	0.0108538	0.0557	1.356e-06	23.3756	2	TRUE	TRUE	6.22308e-06
1-methylhistidine	IBD_Finngen	rs146884000	A	C	-0.1638	0.0305479	0.0358	4.838e-06	20.9345	2	TRUE	TRUE	1.00966e-05
1-methylhistidine	IBD_Finngen	rs1491091	T	G	0.0635	0.233011	0.013	1.053e-06	23.8595	2	TRUE	TRUE	4.91577e-06
1-methylhistidine	IBD_Finngen	rs4900085	A	G	-0.0511	0.546311	0.0111	3.939e-06	21.1932	2	TRUE	TRUE	1.43477e-05
1-methylhistidine	IBD_Finngen	rs526574	A	G	-0.0576	0.408779	0.0112	3.07e-07	26.449	2	TRUE	TRUE	3.52758e-06
1-methylhistidine	IBD_Finngen	rs6000628	T	C	-0.0546	0.410384	0.0113	1.342e-06	23.3469	2	TRUE	TRUE	3.25459e-06
1-methylhistidine	IBD_Finngen	rs62331285	A	G	-0.0535	0.352713	0.0116	3.781e-06	21.2712	2	TRUE	TRUE	4.02612e-05
1-methylhistidine	IBD_Finngen	rs62477954	A	G	-0.0882	0.124172	0.0169	1.909e-07	27.2373	2	TRUE	TRUE	3.7208e-07
1-methylhistidine	IBD_Finngen	rs73540294	T	C	-0.1364	0.0349171	0.0299	4.944e-06	20.8107	2	TRUE	TRUE	1.00128e-05
1-methylhistidine	IBD_Finngen	rs74702025	T	C	-0.152	0.0396348	0.0287	1.125e-07	28.0494	2	TRUE	TRUE	2.33849e-07
1-methylhistidine	IBD_Finngen	rs7680222	T	G	-0.0549	0.389788	0.0113	1.226e-06	23.6041	2	TRUE	TRUE	3.75432e-06
1-methylhistidine	IBD_Finngen	rs7746774	A	G	0.0756	0.142697	0.0158	1.8e-06	22.8944	2	TRUE	TRUE	1.02649e-05
1-methylhistidine	IBD_Finngen	rs78250163	A	C	-0.057	0.304816	0.012	2.275e-06	22.5625	2	TRUE	TRUE	4.13536e-06
1-methylhistidine	IBD_Finngen	rs80208753	C	G	0.0827	0.113924	0.018	4.608e-06	21.1089	2	TRUE	TRUE	1.16947e-05
1-methylhistidine	IBD_Finngen	rs9853990	T	C	-0.0581	0.287325	0.0122	2.052e-06	22.6795	2	TRUE	TRUE	3.99325e-06
1-methylhistidine	IBD_Finngen	rs9904919	C	G	0.1069	0.261588	0.0126	2.489e-17	71.9804	2	TRUE	TRUE	2.27154e-15
1-palmitoyl-2-oleoyl-GPI (16:0/18:1)*	IBD_Finngen	rs10157929	C	G	-0.073	0.140006	0.0152	1.532e-06	23.0653	2	TRUE	TRUE	5.16379e-06
1-palmitoyl-2-oleoyl-GPI (16:0/18:1)*	IBD_Finngen	rs10436983	A	G	0.2334	0.0117411	0.0501	3.161e-06	21.7033	2	TRUE	TRUE	8.90763e-06
1-palmitoyl-2-oleoyl-GPI (16:0/18:1)*	IBD_Finngen	rs12638256	A	G	-0.1027	0.530545	0.0105	1.581e-22	95.667	2	TRUE	TRUE	2.04163e-21
1-palmitoyl-2-oleoyl-GPI (16:0/18:1)*	IBD_Finngen	rs141622900	A	G	0.1325	0.0590688	0.0221	2.06e-09	35.9457	2	TRUE	TRUE	7.18884e-09
1-palmitoyl-2-oleoyl-GPI (16:0/18:1)*	IBD_Finngen	rs145757249	A	G	-0.1486	0.0306233	0.0311	1.807e-06	22.8306	2	TRUE	TRUE	5.09713e-06
1-palmitoyl-2-oleoyl-GPI (16:0/18:1)*	IBD_Finngen	rs1943977	A	G	-0.0714	0.834517	0.0143	5.598e-07	24.9301	2	TRUE	TRUE	2.70065e-06
1-palmitoyl-2-oleoyl-GPI (16:0/18:1)*	IBD_Finngen	rs1948615	T	C	0.0512	0.369935	0.0112	4.879e-06	20.898	2	TRUE	TRUE	3.03086e-05
1-palmitoyl-2-oleoyl-GPI (16:0/18:1)*	IBD_Finngen	rs453329	A	G	0.0509	0.435536	0.0106	1.588e-06	23.0581	2	TRUE	TRUE	2.64979e-05
1-palmitoyl-2-oleoyl-GPI (16:0/18:1)*	IBD_Finngen	rs4806498	T	C	0.1549	0.516551	0.0106	4.061e-48	213.546	2	TRUE	TRUE	7.52203e-44
1-palmitoyl-2-oleoyl-GPI (16:0/18:1)*	IBD_Finngen	rs4822734	A	C	0.0481	0.511143	0.0105	4.997e-06	20.9851	2	TRUE	TRUE	1.05416e-05
1-palmitoyl-2-oleoyl-GPI (16:0/18:1)*	IBD_Finngen	rs4846922	T	C	-0.0605	0.655273	0.0111	4.99e-08	29.7074	2	TRUE	TRUE	2.21199e-07
1-palmitoyl-2-oleoyl-GPI (16:0/18:1)*	IBD_Finngen	rs508293	A	G	-0.0591	0.513872	0.0108	4.945e-08	29.9452	2	TRUE	TRUE	8.47655e-08
1-palmitoyl-2-oleoyl-GPI (16:0/18:1)*	IBD_Finngen	rs73063122	A	C	-0.065	0.171361	0.0138	2.671e-06	22.1855	2	TRUE	TRUE	6.36227e-06
1-palmitoyl-2-oleoyl-GPI (16:0/18:1)*	IBD_Finngen	rs75238399	A	G	0.1923	0.0174524	0.0412	3.113e-06	21.7853	2	TRUE	TRUE	1.60613e-05
1-palmitoyl-2-oleoyl-GPI (16:0/18:1)*	IBD_Finngen	rs80216738	C	G	-0.2152	0.0131302	0.0467	4.005e-06	21.2349	2	TRUE	TRUE	1.1105e-05
1-palmitoyl-2-oleoyl-GPI (16:0/18:1)*	IBD_Finngen	rs964184	C	G	-0.1049	0.858018	0.015	2.798e-12	48.9067	2	TRUE	TRUE	3.00062e-11
etiocholanolone glucuronide	IBD_Finngen	rs10177075	T	C	-0.0794	0.200226	0.0158	5.024e-07	25.2538	2	TRUE	TRUE	2.52897e-06
etiocholanolone glucuronide	IBD_Finngen	rs11112648	T	C	-0.1991	0.028921	0.039	3.335e-07	26.0623	2	TRUE	TRUE	3.67198e-06
etiocholanolone glucuronide	IBD_Finngen	rs112308729	A	G	-0.0704	0.242015	0.0148	1.892e-06	22.6267	2	TRUE	TRUE	4.39265e-06
etiocholanolone glucuronide	IBD_Finngen	rs113316404	T	C	-0.1604	0.0370118	0.0342	2.73e-06	21.9966	2	TRUE	TRUE	5.91811e-06
etiocholanolone glucuronide	IBD_Finngen	rs114570576	A	T	-0.2761	0.0115546	0.0588	2.699e-06	22.0485	2	TRUE	TRUE	8.89981e-06
etiocholanolone glucuronide	IBD_Finngen	rs117185109	A	G	0.2139	0.0190603	0.0467	4.725e-06	20.9791	2	TRUE	TRUE	1.78154e-05
etiocholanolone glucuronide	IBD_Finngen	rs117923470	T	G	0.2904	0.0143659	0.0574	4.104e-07	25.5958	2	TRUE	TRUE	2.50792e-06
etiocholanolone glucuronide	IBD_Finngen	rs12173155	T	G	0.0629	0.341208	0.0136	3.618e-06	21.3906	2	TRUE	TRUE	1.14808e-05
etiocholanolone glucuronide	IBD_Finngen	rs147641133	T	G	0.8488	0.0596558	0.0254	1.05e-244	1116.72	2	TRUE	TRUE	1.50048e-222
etiocholanolone glucuronide	IBD_Finngen	rs148982377	T	C	0.3034	0.0314226	0.0356	1.438e-17	72.6325	2	TRUE	TRUE	1.77743e-16
etiocholanolone glucuronide	IBD_Finngen	rs149162111	A	G	0.2239	0.0187971	0.0489	4.798e-06	20.9648	2	TRUE	TRUE	1.58447e-05
etiocholanolone glucuronide	IBD_Finngen	rs16867102	A	G	-0.1176	0.0701844	0.0249	2.332e-06	22.3057	2	TRUE	TRUE	6.55821e-06
etiocholanolone glucuronide	IBD_Finngen	rs17108024	T	C	-0.0908	0.147389	0.0181	5.26e-07	25.166	2	TRUE	TRUE	1.96926e-06
etiocholanolone glucuronide	IBD_Finngen	rs1872930	T	C	0.1175	0.793787	0.0158	9.017e-14	55.3046	2	TRUE	TRUE	9.66236e-13
etiocholanolone glucuronide	IBD_Finngen	rs187302277	T	C	-0.2471	0.0137066	0.0525	2.529e-06	22.1527	2	TRUE	TRUE	4.04037e-06
etiocholanolone glucuronide	IBD_Finngen	rs2762353	A	G	-0.0663	0.546428	0.0127	1.795e-07	27.2533	2	TRUE	TRUE	9.47e-07
etiocholanolone glucuronide	IBD_Finngen	rs3094110	T	C	0.0601	0.594457	0.0132	4.974e-06	20.7301	2	TRUE	TRUE	4.55011e-05
etiocholanolone glucuronide	IBD_Finngen	rs34956644	A	G	-0.095	0.324349	0.0139	7.282e-12	46.7108	2	TRUE	TRUE	3.3764e-11
etiocholanolone glucuronide	IBD_Finngen	rs4149180	T	C	0.1961	0.0239587	0.0426	4.078e-06	21.1902	2	TRUE	TRUE	1.18579e-05
etiocholanolone glucuronide	IBD_Finngen	rs540582	T	C	0.0748	0.610005	0.0131	1.028e-08	32.6032	2	TRUE	TRUE	1.25639e-07
etiocholanolone glucuronide	IBD_Finngen	rs7237228	T	C	-0.0742	0.220513	0.0154	1.464e-06	23.2149	2	TRUE	TRUE	3.57487e-06
etiocholanolone glucuronide	IBD_Finngen	rs72794638	T	C	-0.3813	0.0189602	0.0485	3.678e-15	61.8088	2	TRUE	TRUE	5.31283e-14
etiocholanolone glucuronide	IBD_Finngen	rs72921403	A	C	0.1297	0.0703634	0.0248	1.613e-07	27.3512	2	TRUE	TRUE	1.33544e-06
etiocholanolone glucuronide	IBD_Finngen	rs75138572	T	C	0.1066	0.0816755	0.0231	3.827e-06	21.2956	2	TRUE	TRUE	1.36757e-05
etiocholanolone glucuronide	IBD_Finngen	rs9282858	T	C	0.3267	0.0328582	0.036	1.136e-19	82.3556	2	TRUE	TRUE	1.98636e-18
etiocholanolone glucuronide	IBD_Finngen	rs9506727	A	G	0.0621	0.356427	0.0134	3.522e-06	21.477	2	TRUE	TRUE	2.7553e-05
bilirubin degradation product, C16H18N2O5 (1)**	IBD_Finngen	rs10185174	T	C	-0.1695	0.057734	0.0269	3.008e-10	39.7041	2	TRUE	TRUE	2.36171e-09
bilirubin degradation product, C16H18N2O5 (1)**	IBD_Finngen	rs10208344	C	G	-0.28	0.0109916	0.0598	2.853e-06	21.9237	2	TRUE	TRUE	6.4159e-06
bilirubin degradation product, C16H18N2O5 (1)**	IBD_Finngen	rs10888873	T	C	0.1848	0.0286446	0.037	5.816e-07	24.946	2	TRUE	TRUE	1.88682e-06
bilirubin degradation product, C16H18N2O5 (1)**	IBD_Finngen	rs12994878	T	C	0.3075	0.0103951	0.0622	7.573e-07	24.4405	2	TRUE	TRUE	1.58465e-06
bilirubin degradation product, C16H18N2O5 (1)**	IBD_Finngen	rs142303251	A	G	0.2353	0.0170709	0.0514	4.766e-06	20.9564	2	TRUE	TRUE	1.2393e-05
bilirubin degradation product, C16H18N2O5 (1)**	IBD_Finngen	rs145622138	A	G	-0.2698	0.0138867	0.0586	4.061e-06	21.1977	2	TRUE	TRUE	1.43225e-05
bilirubin degradation product, C16H18N2O5 (1)**	IBD_Finngen	rs149002425	T	C	-0.2105	0.0195165	0.0455	3.667e-06	21.4033	2	TRUE	TRUE	5.64466e-06
bilirubin degradation product, C16H18N2O5 (1)**	IBD_Finngen	rs1980840	T	C	-0.0906	0.136783	0.0185	9.628e-07	23.9835	2	TRUE	TRUE	1.87989e-06
bilirubin degradation product, C16H18N2O5 (1)**	IBD_Finngen	rs2606193	T	C	0.1005	0.901952	0.0213	2.257e-06	22.2624	2	TRUE	TRUE	7.53238e-06
bilirubin degradation product, C16H18N2O5 (1)**	IBD_Finngen	rs3775696	A	C	-0.0654	0.259366	0.0143	4.642e-06	20.9162	2	TRUE	TRUE	1.06185e-05
bilirubin degradation product, C16H18N2O5 (1)**	IBD_Finngen	rs4905469	A	G	-0.0591	0.604484	0.013	4.964e-06	20.6675	2	TRUE	TRUE	2.1594e-05
bilirubin degradation product, C16H18N2O5 (1)**	IBD_Finngen	rs67981690	A	G	-0.107	0.140864	0.0182	4.523e-09	34.5641	2	TRUE	TRUE	1.87933e-08
bilirubin degradation product, C16H18N2O5 (1)**	IBD_Finngen	rs72974351	A	G	0.1526	0.0417375	0.0324	2.527e-06	22.1829	2	TRUE	TRUE	1.0809e-05
bilirubin degradation product, C16H18N2O5 (1)**	IBD_Finngen	rs73067143	A	G	0.0845	0.149141	0.0176	1.587e-06	23.0509	2	TRUE	TRUE	4.07378e-06
bilirubin degradation product, C16H18N2O5 (1)**	IBD_Finngen	rs7567468	T	C	0.4944	0.315965	0.0127	1e-300	1515.48	2	TRUE	TRUE	1.41402e-299
bilirubin degradation product, C16H18N2O5 (1)**	IBD_Finngen	rs77642739	T	C	-0.2074	0.0222773	0.0438	2.192e-06	22.4217	2	TRUE	TRUE	9.17384e-06
bilirubin degradation product, C17H18N2O4 (1)**	IBD_Finngen	rs10185174	T	C	-0.1393	0.0572105	0.0237	3.999e-09	34.5466	2	TRUE	TRUE	3.29933e-08
bilirubin degradation product, C17H18N2O4 (1)**	IBD_Finngen	rs10491120	A	G	-0.0848	0.11932	0.0171	6.624e-07	24.5923	2	TRUE	TRUE	1.94163e-06
bilirubin degradation product, C17H18N2O4 (1)**	IBD_Finngen	rs10867224	T	C	0.0536	0.353242	0.0117	4.296e-06	20.9874	2	TRUE	TRUE	2.27736e-05
bilirubin degradation product, C17H18N2O4 (1)**	IBD_Finngen	rs118075081	A	G	0.2311	0.0131328	0.0479	1.423e-06	23.2771	2	TRUE	TRUE	3.22666e-06
bilirubin degradation product, C17H18N2O4 (1)**	IBD_Finngen	rs12409128	T	C	-0.1784	0.0247156	0.0362	8.236e-07	24.2869	2	TRUE	TRUE	3.91097e-06
bilirubin degradation product, C17H18N2O4 (1)**	IBD_Finngen	rs13399418	A	G	-0.1147	0.0812484	0.02	8.864e-09	32.8902	2	TRUE	TRUE	2.18551e-08
bilirubin degradation product, C17H18N2O4 (1)**	IBD_Finngen	rs1411549	A	G	-0.0639	0.793419	0.0137	3.042e-06	21.7551	2	TRUE	TRUE	8.67295e-06
bilirubin degradation product, C17H18N2O4 (1)**	IBD_Finngen	rs149999692	A	G	-0.2465	0.0102787	0.0536	4.328e-06	21.1497	2	TRUE	TRUE	9.60532e-06
bilirubin degradation product, C17H18N2O4 (1)**	IBD_Finngen	rs16880649	A	G	0.1253	0.0498063	0.0261	1.594e-06	23.0474	2	TRUE	TRUE	5.73989e-06
bilirubin degradation product, C17H18N2O4 (1)**	IBD_Finngen	rs28588517	A	G	-0.1322	0.0429897	0.0288	4.342e-06	21.0707	2	TRUE	TRUE	1.77099e-05
bilirubin degradation product, C17H18N2O4 (1)**	IBD_Finngen	rs6744284	T	C	0.49	0.305179	0.0113	1e-300	1880.34	2	TRUE	TRUE	0
bilirubin degradation product, C17H18N2O4 (1)**	IBD_Finngen	rs67981690	A	G	-0.0958	0.138567	0.016	2.143e-09	35.8502	2	TRUE	TRUE	1.17953e-08
bilirubin degradation product, C17H18N2O4 (1)**	IBD_Finngen	rs77738787	A	G	0.2435	0.0124289	0.0495	8.648e-07	24.1984	2	TRUE	TRUE	3.75059e-06
bilirubin degradation product, C17H18N2O4 (1)**	IBD_Finngen	rs855791	A	G	-0.0725	0.562943	0.0112	8.515e-11	41.9025	2	TRUE	TRUE	5.41994e-10
bilirubin degradation product, C17H18N2O4 (1)**	IBD_Finngen	rs9301296	A	G	-0.0525	0.55407	0.0111	2.422e-06	22.3703	2	TRUE	TRUE	1.12818e-05
bilirubin degradation product, C17H18N2O4 (1)**	IBD_Finngen	rs9393004	A	G	0.0533	0.523156	0.0111	1.487e-06	23.0573	2	TRUE	TRUE	1.1887e-05
isovalerylcarnitine (C5)	IBD_Finngen	rs10267387	A	G	0.0666	0.127771	0.0146	4.766e-06	20.8086	2	TRUE	TRUE	2.72708e-05
isovalerylcarnitine (C5)	IBD_Finngen	rs10842929	C	G	0.058	0.179418	0.0126	4.169e-06	21.1892	2	TRUE	TRUE	8.23836e-06
isovalerylcarnitine (C5)	IBD_Finngen	rs10900221	A	G	-0.0537	0.247289	0.0112	1.496e-06	22.9886	2	TRUE	TRUE	2.52124e-05
isovalerylcarnitine (C5)	IBD_Finngen	rs111524607	T	C	0.0641	0.307554	0.0104	7.616e-10	37.9883	2	TRUE	TRUE	8.27695e-09
isovalerylcarnitine (C5)	IBD_Finngen	rs1171614	T	C	-0.0632	0.770094	0.0116	4.649e-08	29.6837	2	TRUE	TRUE	4.1961e-07
isovalerylcarnitine (C5)	IBD_Finngen	rs149911550	T	G	-0.1527	0.0221679	0.032	1.859e-06	22.7708	2	TRUE	TRUE	1.1607e-05
isovalerylcarnitine (C5)	IBD_Finngen	rs2056470	T	G	0.0465	0.644289	0.01	3.637e-06	21.6225	2	TRUE	TRUE	1.41803e-05
isovalerylcarnitine (C5)	IBD_Finngen	rs3856848	T	C	0.0567	0.188552	0.0124	4.639e-06	20.9085	2	TRUE	TRUE	1.6199e-05
isovalerylcarnitine (C5)	IBD_Finngen	rs6856902	A	G	0.0501	0.726932	0.0107	2.897e-06	21.9234	2	TRUE	TRUE	6.39932e-06
isovalerylcarnitine (C5)	IBD_Finngen	rs77387260	T	C	0.102	0.0866597	0.0171	2.654e-09	35.5802	2	TRUE	TRUE	1.22378e-08
isovalerylcarnitine (C5)	IBD_Finngen	rs79889457	T	C	0.1327	0.0301687	0.027	8.905e-07	24.1554	2	TRUE	TRUE	2.06787e-06
isovalerylcarnitine (C5)	IBD_Finngen	rs8033249	A	G	0.1392	0.400853	0.0098	5.56e-46	201.756	2	TRUE	TRUE	7.37395e-43
isovalerylcarnitine (C5)	IBD_Finngen	rs8196	A	G	0.0492	0.297269	0.0105	3.019e-06	21.9559	2	TRUE	TRUE	3.15609e-05
1-palmitoyl-2-linoleoyl-GPI (16:0/18:2)	IBD_Finngen	rs1033155	A	G	0.0533	0.433966	0.0114	3.069e-06	21.8597	2	TRUE	TRUE	1.20111e-05
1-palmitoyl-2-linoleoyl-GPI (16:0/18:2)	IBD_Finngen	rs11082772	A	G	0.0594	0.661316	0.0121	9.881e-07	24.0992	2	TRUE	TRUE	3.45538e-06
1-palmitoyl-2-linoleoyl-GPI (16:0/18:2)	IBD_Finngen	rs146035742	T	C	-0.2496	0.0137958	0.049	3.531e-07	25.9476	2	TRUE	TRUE	2.90367e-06
1-palmitoyl-2-linoleoyl-GPI (16:0/18:2)	IBD_Finngen	rs16932321	T	C	-0.1319	0.0479244	0.0268	8.41e-07	24.2226	2	TRUE	TRUE	5.15413e-06
1-palmitoyl-2-linoleoyl-GPI (16:0/18:2)	IBD_Finngen	rs2072560	T	C	0.1029	0.930857	0.022	3.026e-06	21.8769	2	TRUE	TRUE	8.91883e-06
1-palmitoyl-2-linoleoyl-GPI (16:0/18:2)	IBD_Finngen	rs2424708	T	C	0.0765	0.436052	0.0113	1.351e-11	45.8317	2	TRUE	TRUE	8.5005e-10
1-palmitoyl-2-linoleoyl-GPI (16:0/18:2)	IBD_Finngen	rs2465798	A	G	0.0538	0.431083	0.0114	2.316e-06	22.2718	2	TRUE	TRUE	5.2442e-06
1-palmitoyl-2-linoleoyl-GPI (16:0/18:2)	IBD_Finngen	rs283809	A	G	-0.15	0.0487577	0.0259	6.591e-09	33.5415	2	TRUE	TRUE	2.68938e-08
1-palmitoyl-2-linoleoyl-GPI (16:0/18:2)	IBD_Finngen	rs3786247	T	G	-0.1404	0.044453	0.0268	1.636e-07	27.4451	2	TRUE	TRUE	4.53456e-07
1-palmitoyl-2-linoleoyl-GPI (16:0/18:2)	IBD_Finngen	rs4806498	T	C	0.1819	0.517514	0.0113	3.094e-58	259.125	2	TRUE	TRUE	4.26559e-53
1-palmitoyl-2-linoleoyl-GPI (16:0/18:2)	IBD_Finngen	rs4985155	A	G	-0.0584	0.33769	0.0119	9.29e-07	24.0842	2	TRUE	TRUE	5.48864e-06
1-palmitoyl-2-linoleoyl-GPI (16:0/18:2)	IBD_Finngen	rs6133675	T	G	0.1028	0.0811669	0.0207	6.845e-07	24.663	2	TRUE	TRUE	1.33878e-06
1-palmitoyl-2-linoleoyl-GPI (16:0/18:2)	IBD_Finngen	rs77394457	A	T	-0.2863	0.0107981	0.0624	4.468e-06	21.051	2	TRUE	TRUE	1.40103e-05
1-palmitoyl-2-linoleoyl-GPI (16:0/18:2)	IBD_Finngen	rs7797476	A	G	-0.0703	0.164421	0.0152	3.928e-06	21.3906	2	TRUE	TRUE	1.1457e-05
1-palmitoyl-2-linoleoyl-GPI (16:0/18:2)	IBD_Finngen	rs8025371	C	G	0.1771	0.977293	0.0373	2.104e-06	22.5434	2	TRUE	TRUE	1.19278e-05
X-13844	IBD_Finngen	rs10405893	A	G	0.1179	0.900483	0.0235	5.044e-07	25.1705	2	TRUE	TRUE	3.35252e-06
X-13844	IBD_Finngen	rs183228115	T	C	0.1823	0.0370261	0.0382	1.827e-06	22.7744	2	TRUE	TRUE	5.96257e-06
X-13844	IBD_Finngen	rs34532578	A	G	0.071	0.299665	0.0154	3.989e-06	21.2557	2	TRUE	TRUE	7.87386e-06
X-13844	IBD_Finngen	rs4410790	T	C	-0.0679	0.627273	0.0146	3.187e-06	21.6289	2	TRUE	TRUE	1.47642e-05
X-13844	IBD_Finngen	rs668871	T	C	-0.0722	0.491834	0.0141	2.795e-07	26.2202	2	TRUE	TRUE	2.20667e-06
X-13844	IBD_Finngen	rs7085243	A	G	-0.0665	0.514173	0.0141	2.424e-06	22.2436	2	TRUE	TRUE	5.17867e-06
X-13844	IBD_Finngen	rs74523015	C	G	0.1403	0.0635862	0.0294	1.779e-06	22.773	2	TRUE	TRUE	6.65484e-06
X-13844	IBD_Finngen	rs76377130	T	C	0.1161	0.093035	0.0245	2.048e-06	22.456	2	TRUE	TRUE	1.2638e-05
X-13844	IBD_Finngen	rs868534	A	T	0.0917	0.142758	0.0198	3.556e-06	21.4491	2	TRUE	TRUE	6.06718e-06
X-13844	IBD_Finngen	rs9818982	A	G	0.1194	0.110724	0.0224	9.193e-08	28.4127	2	TRUE	TRUE	1.31499e-06
X-17690	IBD_Finngen	rs10418839	A	G	0.0804	0.269924	0.0171	2.41e-06	22.1065	2	TRUE	TRUE	8.40986e-06
X-17690	IBD_Finngen	rs115611978	A	G	0.252	0.0213109	0.0518	1.164e-06	23.6669	2	TRUE	TRUE	5.12979e-06
X-17690	IBD_Finngen	rs116240391	A	G	0.3467	0.0109048	0.0721	1.542e-06	23.1226	2	TRUE	TRUE	4.51513e-06
X-17690	IBD_Finngen	rs13340087	T	C	0.1217	0.108772	0.0253	1.478e-06	23.1388	2	TRUE	TRUE	3.15242e-06
X-17690	IBD_Finngen	rs141029683	T	C	-0.2079	0.0324016	0.0428	1.209e-06	23.5951	2	TRUE	TRUE	6.42984e-06
X-17690	IBD_Finngen	rs1491598	A	G	-0.0981	0.219637	0.0183	8.112e-08	28.7366	2	TRUE	TRUE	2.31357e-07
X-17690	IBD_Finngen	rs149365419	C	G	0.3381	0.0127421	0.0665	3.675e-07	25.8492	2	TRUE	TRUE	1.09158e-06
X-17690	IBD_Finngen	rs17473573	A	C	0.1325	0.0831862	0.0279	2.051e-06	22.554	2	TRUE	TRUE	5.53302e-06
X-17690	IBD_Finngen	rs2096386	A	G	-0.0786	0.617141	0.0155	4.251e-07	25.7147	2	TRUE	TRUE	6.70882e-07
X-17690	IBD_Finngen	rs2354765	A	G	0.3187	0.0121201	0.0654	1.116e-06	23.747	2	TRUE	TRUE	3.06613e-06
X-17690	IBD_Finngen	rs3012475	A	G	0.0701	0.555735	0.0152	3.878e-06	21.2691	2	TRUE	TRUE	4.04997e-05
X-17690	IBD_Finngen	rs365782	A	G	-0.0748	0.331519	0.0163	4.236e-06	21.0585	2	TRUE	TRUE	7.96649e-06
X-17690	IBD_Finngen	rs3743986	T	C	0.0758	0.346381	0.0159	1.924e-06	22.7271	2	TRUE	TRUE	1.10251e-05
X-17690	IBD_Finngen	rs75099621	A	G	-0.2614	0.0186926	0.0567	3.994e-06	21.2542	2	TRUE	TRUE	2.91971e-05
X-17690	IBD_Finngen	rs76382213	A	G	-0.286	0.017274	0.0602	2.023e-06	22.5704	2	TRUE	TRUE	6.9627e-06
X-17690	IBD_Finngen	rs78891592	T	G	0.276	0.0180277	0.0585	2.412e-06	22.259	2	TRUE	TRUE	3.68402e-06
X-24795	IBD_Finngen	rs1047891	A	C	0.183	0.331772	0.019	6.376e-22	92.7673	2	TRUE	TRUE	2.97852e-20
X-24795	IBD_Finngen	rs12348990	A	G	0.2038	0.0414151	0.0438	3.229e-06	21.6501	2	TRUE	TRUE	1.58851e-05
X-24795	IBD_Finngen	rs12578405	T	C	0.2148	0.044731	0.0427	4.938e-07	25.3054	2	TRUE	TRUE	8.48991e-07
X-24795	IBD_Finngen	rs139392252	T	C	0.2189	0.0339344	0.0473	3.657e-06	21.4175	2	TRUE	TRUE	8.60548e-06
X-24795	IBD_Finngen	rs141982488	T	G	0.2781	0.0261555	0.0586	2.087e-06	22.522	2	TRUE	TRUE	2.07774e-05
X-24795	IBD_Finngen	rs149584476	T	C	-0.3843	0.0110778	0.0824	3.118e-06	21.7514	2	TRUE	TRUE	4.52714e-06
X-24795	IBD_Finngen	rs2870097	A	T	0.0972	0.316608	0.0188	2.364e-07	26.7311	2	TRUE	TRUE	7.87997e-07
X-24795	IBD_Finngen	rs4241560	A	T	-0.1094	0.187217	0.0232	2.377e-06	22.2361	2	TRUE	TRUE	3.40409e-06
X-24795	IBD_Finngen	rs59050494	A	C	0.1069	0.180496	0.0226	2.323e-06	22.3737	2	TRUE	TRUE	1.10563e-05
X-24795	IBD_Finngen	rs6595708	A	G	-0.1701	0.93881	0.0368	3.91e-06	21.3655	2	TRUE	TRUE	2.18078e-05
X-24795	IBD_Finngen	rs7197627	A	C	-0.0989	0.235627	0.0208	2.045e-06	22.6082	2	TRUE	TRUE	3.31597e-06
X-24795	IBD_Finngen	rs73207142	T	C	-0.1359	0.113755	0.0276	8.292e-07	24.2449	2	TRUE	TRUE	2.31543e-06
X-24795	IBD_Finngen	rs79452423	T	C	0.3289	0.0144023	0.0692	1.979e-06	22.59	2	TRUE	TRUE	1.16212e-05
3-hydroxybutyroylglycine**	IBD_Finngen	rs1047891	A	C	0.2858	0.313777	0.0125	9.03e-116	522.762	2	TRUE	TRUE	1.87686e-106
3-hydroxybutyroylglycine**	IBD_Finngen	rs113213779	T	C	-0.1654	0.0299377	0.0351	2.513e-06	22.2053	2	TRUE	TRUE	4.21173e-06
3-hydroxybutyroylglycine**	IBD_Finngen	rs11787374	A	G	-0.082	0.133206	0.0176	3.21e-06	21.7071	2	TRUE	TRUE	1.67078e-05
3-hydroxybutyroylglycine**	IBD_Finngen	rs13308518	T	G	-0.0584	0.301146	0.0128	4.719e-06	20.8164	2	TRUE	TRUE	8.87036e-06
3-hydroxybutyroylglycine**	IBD_Finngen	rs140314013	C	G	0.1314	0.042514	0.0284	3.864e-06	21.4069	2	TRUE	TRUE	1.75245e-05
3-hydroxybutyroylglycine**	IBD_Finngen	rs1714631	T	C	-0.0543	0.525319	0.0117	3.642e-06	21.5391	2	TRUE	TRUE	9.4515e-06
3-hydroxybutyroylglycine**	IBD_Finngen	rs1992855	T	C	-0.0647	0.441633	0.0119	5.028e-08	29.5607	2	TRUE	TRUE	8.3584e-07
3-hydroxybutyroylglycine**	IBD_Finngen	rs2692672	T	G	0.0609	0.283617	0.013	2.604e-06	21.9456	2	TRUE	TRUE	4.8311e-06
3-hydroxybutyroylglycine**	IBD_Finngen	rs4646487	T	C	0.0847	0.126246	0.0177	1.777e-06	22.8992	2	TRUE	TRUE	1.68953e-05
3-hydroxybutyroylglycine**	IBD_Finngen	rs4786871	T	C	-0.055	0.440452	0.0118	3.277e-06	21.7251	2	TRUE	TRUE	6.32341e-06
3-hydroxybutyroylglycine**	IBD_Finngen	rs535308	A	G	0.0574	0.417212	0.0119	1.362e-06	23.2664	2	TRUE	TRUE	3.00814e-06
3-hydroxybutyroylglycine**	IBD_Finngen	rs596603	T	G	0.0929	0.571234	0.0117	1.951e-15	63.0463	2	TRUE	TRUE	1.58251e-14
3-hydroxybutyroylglycine**	IBD_Finngen	rs6020910	T	C	-0.121	0.0530258	0.026	3.222e-06	21.6583	2	TRUE	TRUE	8.43172e-06
3-hydroxybutyroylglycine**	IBD_Finngen	rs60912217	T	C	-0.0679	0.282195	0.013	1.613e-07	27.2805	2	TRUE	TRUE	1.27674e-06
3-hydroxybutyroylglycine**	IBD_Finngen	rs61817723	A	G	0.0614	0.294567	0.0129	1.827e-06	22.6546	2	TRUE	TRUE	1.18974e-05
3-hydroxybutyroylglycine**	IBD_Finngen	rs61876151	T	C	0.0768	0.150128	0.0163	2.598e-06	22.1997	2	TRUE	TRUE	1.41409e-05
3-hydroxybutyroylglycine**	IBD_Finngen	rs642394	T	C	-0.06	0.695379	0.0127	2.407e-06	22.32	2	TRUE	TRUE	1.58933e-05
3-hydroxybutyroylglycine**	IBD_Finngen	rs7541058	T	C	0.1243	0.330745	0.0123	5.905e-24	102.125	2	TRUE	TRUE	6.06558e-23
3-hydroxybutyroylglycine**	IBD_Finngen	rs804897	T	C	-0.0985	0.919208	0.0211	3.176e-06	21.7925	2	TRUE	TRUE	8.64304e-06
3-hydroxybutyroylglycine**	IBD_Finngen	rs9480436	T	C	0.1265	0.0522249	0.0269	2.51e-06	22.1145	2	TRUE	TRUE	1.10876e-05
3-hydroxybutyroylglycine**	IBD_Finngen	rs9518869	A	G	-0.0666	0.223178	0.014	2.1e-06	22.6304	2	TRUE	TRUE	6.96644e-06
3-hydroxybutyroylglycine**	IBD_Finngen	rs9563400	T	C	0.0641	0.235503	0.0138	3.647e-06	21.5754	2	TRUE	TRUE	8.44827e-06
formiminoglutamate	IBD_Finngen	rs1047891	A	C	-0.0759	0.313332	0.0118	1.348e-10	41.3732	2	TRUE	TRUE	2.59588e-09
formiminoglutamate	IBD_Finngen	rs13253000	T	C	0.0839	0.125587	0.0165	3.666e-07	25.8557	2	TRUE	TRUE	2.2784e-06
formiminoglutamate	IBD_Finngen	rs146832014	A	C	-0.2498	0.0112775	0.0514	1.182e-06	23.6188	2	TRUE	TRUE	2.01191e-06
formiminoglutamate	IBD_Finngen	rs2732942	T	C	-0.1088	0.938748	0.0232	2.764e-06	21.9929	2	TRUE	TRUE	6.59137e-06
formiminoglutamate	IBD_Finngen	rs2783608	A	G	0.1728	0.0231688	0.0371	3.123e-06	21.694	2	TRUE	TRUE	5.44998e-06
formiminoglutamate	IBD_Finngen	rs2841648	A	C	0.0792	0.583408	0.0108	2.795e-13	53.7778	2	TRUE	TRUE	1.94258e-12
formiminoglutamate	IBD_Finngen	rs28929474	T	C	0.2453	0.0148449	0.0434	1.597e-08	31.9459	2	TRUE	TRUE	6.82187e-07
formiminoglutamate	IBD_Finngen	rs319788	T	C	0.0541	0.685392	0.0116	3.363e-06	21.751	2	TRUE	TRUE	8.29722e-06
formiminoglutamate	IBD_Finngen	rs3791978	A	C	0.0548	0.479628	0.0109	4.915e-07	25.276	2	TRUE	TRUE	1.39215e-06
formiminoglutamate	IBD_Finngen	rs4841133	A	G	-0.1017	0.912841	0.0193	1.356e-07	27.7669	2	TRUE	TRUE	6.70706e-07
formiminoglutamate	IBD_Finngen	rs62316451	A	G	0.0541	0.303474	0.0117	4e-06	21.3807	2	TRUE	TRUE	4.53891e-05
formiminoglutamate	IBD_Finngen	rs77960952	A	C	0.0818	0.131306	0.0161	3.552e-07	25.814	2	TRUE	TRUE	8.68846e-07
formiminoglutamate	IBD_Finngen	rs78534167	A	G	0.2087	0.0169451	0.0434	1.531e-06	23.1241	2	TRUE	TRUE	3.96953e-06
formiminoglutamate	IBD_Finngen	rs787543	C	G	-0.0516	0.369422	0.0113	4.746e-06	20.8518	2	TRUE	TRUE	2.05133e-05
X-14939	IBD_Finngen	rs1047891	A	C	-0.0598	0.313539	0.0126	1.937e-06	22.5248	2	TRUE	TRUE	1.67989e-05
X-14939	IBD_Finngen	rs10984147	A	G	0.0586	0.334971	0.0125	2.56e-06	21.9773	2	TRUE	TRUE	4.61926e-06
X-14939	IBD_Finngen	rs1126742	A	G	-0.2648	0.130164	0.0169	3.272e-55	245.506	2	TRUE	TRUE	8.50571e-51
X-14939	IBD_Finngen	rs113366405	T	C	-0.0847	0.127896	0.0174	1.156e-06	23.6956	2	TRUE	TRUE	1.26968e-05
X-14939	IBD_Finngen	rs114309720	A	G	0.1039	0.0850445	0.0207	5.044e-07	25.1936	2	TRUE	TRUE	1.90286e-06
X-14939	IBD_Finngen	rs11740563	A	G	-0.141	0.0388134	0.0309	4.948e-06	20.8219	2	TRUE	TRUE	9.29982e-06
X-14939	IBD_Finngen	rs12868856	T	C	-0.0568	0.552522	0.0117	1.161e-06	23.5681	2	TRUE	TRUE	4.90992e-06
X-14939	IBD_Finngen	rs13433665	T	C	-0.1492	0.0351203	0.0311	1.629e-06	23.0153	2	TRUE	TRUE	1.32057e-05
X-14939	IBD_Finngen	rs144466803	A	G	-0.2642	0.0107548	0.0563	2.682e-06	22.0216	2	TRUE	TRUE	6.67978e-06
X-14939	IBD_Finngen	rs58246150	T	C	0.0786	0.156402	0.0158	6.815e-07	24.7475	2	TRUE	TRUE	1.8211e-06
X-14939	IBD_Finngen	rs60127556	A	C	-0.0836	0.112856	0.0183	4.732e-06	20.8694	2	TRUE	TRUE	1.57153e-05
glycoursodeoxycholate	IBD_Finngen	rs10504255	A	G	0.0757	0.656761	0.0148	3.13e-07	26.1618	2	TRUE	TRUE	1.75614e-06
glycoursodeoxycholate	IBD_Finngen	rs117874615	T	C	-0.2743	0.0130028	0.0595	4.05e-06	21.2529	2	TRUE	TRUE	9.7466e-06
glycoursodeoxycholate	IBD_Finngen	rs2248485	A	G	-0.197	0.968324	0.0398	7.414e-07	24.5	2	TRUE	TRUE	6.56857e-06
glycoursodeoxycholate	IBD_Finngen	rs28374464	C	G	-0.1319	0.0658404	0.0286	3.895e-06	21.2695	2	TRUE	TRUE	1.0699e-05
glycoursodeoxycholate	IBD_Finngen	rs72781844	T	C	0.1549	0.0457062	0.0333	3.191e-06	21.6379	2	TRUE	TRUE	6.50955e-06
glycoursodeoxycholate	IBD_Finngen	rs75382666	T	G	0.2018	0.0282299	0.0426	2.211e-06	22.44	2	TRUE	TRUE	9.69903e-06
X-21733	IBD_Finngen	rs1064257	C	G	-0.1506	0.0462827	0.0329	4.619e-06	20.9536	2	TRUE	TRUE	1.52717e-05
X-21733	IBD_Finngen	rs10933869	T	C	-0.0969	0.123191	0.0202	1.564e-06	23.0115	2	TRUE	TRUE	4.38182e-06
X-21733	IBD_Finngen	rs115114851	T	C	0.2129	0.0263386	0.0435	1.006e-06	23.9537	2	TRUE	TRUE	2.12965e-06
X-21733	IBD_Finngen	rs117510264	A	G	0.2024	0.0262841	0.0421	1.505e-06	23.113	2	TRUE	TRUE	4.21582e-06
X-21733	IBD_Finngen	rs11769586	T	C	0.0678	0.292509	0.0145	3.011e-06	21.8637	2	TRUE	TRUE	1.61596e-05
X-21733	IBD_Finngen	rs12894741	A	C	0.2589	0.0135842	0.0559	3.676e-06	21.4507	2	TRUE	TRUE	1.98683e-05
X-21733	IBD_Finngen	rs2472297	T	C	-0.0909	0.240821	0.0154	3.772e-09	34.8407	2	TRUE	TRUE	3.2431e-08
X-21733	IBD_Finngen	rs3107125	A	G	-0.1314	0.059747	0.0282	3.26e-06	21.7116	2	TRUE	TRUE	1.85163e-05
X-21733	IBD_Finngen	rs6837741	T	C	0.0697	0.290382	0.0147	2.006e-06	22.4818	2	TRUE	TRUE	4.8039e-06
X-21733	IBD_Finngen	rs6968554	A	G	0.0954	0.626809	0.0137	3.654e-12	48.4904	2	TRUE	TRUE	3.38606e-11
X-21733	IBD_Finngen	rs75187800	A	G	-0.0911	0.304801	0.0148	8.159e-10	37.889	2	TRUE	TRUE	2.64143e-09
X-21733	IBD_Finngen	rs7690184	A	C	-0.1142	0.0855616	0.0234	1.041e-06	23.8177	2	TRUE	TRUE	1.83042e-06
X-21733	IBD_Finngen	rs77785188	A	G	0.1645	0.0379901	0.0359	4.479e-06	20.9963	2	TRUE	TRUE	2.64397e-05
1-oleoyl-2-docosahexaenoyl-GPC (18:1/22:6)*	IBD_Finngen	rs1069767	T	G	-0.0668	0.0648038	0.0143	2.87e-06	21.8213	2	TRUE	TRUE	7.13126e-06
1-oleoyl-2-docosahexaenoyl-GPC (18:1/22:6)*	IBD_Finngen	rs10756102	T	C	0.0374	0.689661	0.0075	6.715e-07	24.8668	2	TRUE	TRUE	1.34688e-06
1-oleoyl-2-docosahexaenoyl-GPC (18:1/22:6)*	IBD_Finngen	rs1107174	T	G	-0.0327	0.564778	0.0069	2.164e-06	22.4594	2	TRUE	TRUE	6.99161e-06
1-oleoyl-2-docosahexaenoyl-GPC (18:1/22:6)*	IBD_Finngen	rs11846861	T	C	0.0433	0.186914	0.0089	9.882e-07	23.6699	2	TRUE	TRUE	3.82145e-06
1-oleoyl-2-docosahexaenoyl-GPC (18:1/22:6)*	IBD_Finngen	rs11871667	T	C	-0.0565	0.52412	0.0068	8.617e-17	69.0365	2	TRUE	TRUE	1.48366e-15
1-oleoyl-2-docosahexaenoyl-GPC (18:1/22:6)*	IBD_Finngen	rs35671072	A	G	-0.0525	0.122289	0.0104	4.588e-07	25.4831	2	TRUE	TRUE	1.01281e-06
1-oleoyl-2-docosahexaenoyl-GPC (18:1/22:6)*	IBD_Finngen	rs3778167	T	C	0.0389	0.438642	0.0069	1.547e-08	31.7834	2	TRUE	TRUE	7.07799e-08
1-oleoyl-2-docosahexaenoyl-GPC (18:1/22:6)*	IBD_Finngen	rs429358	T	C	-0.0669	0.134926	0.0101	4.325e-11	43.8742	2	TRUE	TRUE	1.75038e-10
1-oleoyl-2-docosahexaenoyl-GPC (18:1/22:6)*	IBD_Finngen	rs499974	A	C	-0.0454	0.172183	0.0088	2.54e-07	26.6162	2	TRUE	TRUE	4.81765e-06
1-oleoyl-2-docosahexaenoyl-GPC (18:1/22:6)*	IBD_Finngen	rs58542926	T	C	-0.0829	0.0772813	0.0128	1.116e-10	41.9459	2	TRUE	TRUE	2.997e-10
1-oleoyl-2-docosahexaenoyl-GPC (18:1/22:6)*	IBD_Finngen	rs7004002	A	G	0.0449	0.173196	0.009	5.209e-07	24.889	2	TRUE	TRUE	1.50927e-06
1-oleoyl-2-docosahexaenoyl-GPC (18:1/22:6)*	IBD_Finngen	rs73163999	T	G	-0.0586	0.0889239	0.0121	1.292e-06	23.4544	2	TRUE	TRUE	4.95499e-06
1-oleoyl-2-docosahexaenoyl-GPC (18:1/22:6)*	IBD_Finngen	rs73467757	T	C	0.1562	0.0215019	0.0228	6.873e-12	46.9345	2	TRUE	TRUE	3.06104e-11
1-oleoyl-2-docosahexaenoyl-GPC (18:1/22:6)*	IBD_Finngen	rs746853	T	G	0.0387	0.239383	0.0079	1.024e-06	23.9976	2	TRUE	TRUE	3.75992e-05
1-oleoyl-2-docosahexaenoyl-GPC (18:1/22:6)*	IBD_Finngen	rs7910135	A	C	0.0339	0.521008	0.0068	7.153e-07	24.8532	2	TRUE	TRUE	1.69351e-06
1-oleoyl-2-docosahexaenoyl-GPC (18:1/22:6)*	IBD_Finngen	rs8024279	T	C	-0.0357	0.618028	0.0071	4.993e-07	25.2825	2	TRUE	TRUE	1.23354e-06
1-oleoyl-2-docosahexaenoyl-GPC (18:1/22:6)*	IBD_Finngen	rs8736	T	C	0.0384	0.51398	0.0069	2.461e-08	30.9716	2	TRUE	TRUE	3.39557e-07
1-oleoyl-2-docosahexaenoyl-GPC (18:1/22:6)*	IBD_Finngen	rs9471975	T	C	-0.0351	0.576887	0.0069	3.518e-07	25.8771	2	TRUE	TRUE	6.71695e-07
1-oleoyl-2-docosahexaenoyl-GPC (18:1/22:6)*	IBD_Finngen	rs964184	C	G	-0.0587	0.857973	0.0096	8.18e-10	37.3881	2	TRUE	TRUE	7.25706e-09
2-hydroxy-4-(methylthio)butanoic acid	IBD_Finngen	rs10741410	A	G	-0.0839	0.92219	0.0181	3.672e-06	21.4866	2	TRUE	TRUE	5.81699e-06
2-hydroxy-4-(methylthio)butanoic acid	IBD_Finngen	rs10912836	T	C	0.08	0.328628	0.0102	3.505e-15	61.5148	2	TRUE	TRUE	2.7067e-13
2-hydroxy-4-(methylthio)butanoic acid	IBD_Finngen	rs11161615	A	G	-0.0641	0.259709	0.011	5.14e-09	33.9571	2	TRUE	TRUE	1.74091e-08
2-hydroxy-4-(methylthio)butanoic acid	IBD_Finngen	rs11185717	A	G	-0.0532	0.262597	0.011	1.207e-06	23.3904	2	TRUE	TRUE	1.00714e-05
2-hydroxy-4-(methylthio)butanoic acid	IBD_Finngen	rs11753329	T	G	-0.0614	0.15683	0.0131	2.879e-06	21.9682	2	TRUE	TRUE	1.1451e-05
2-hydroxy-4-(methylthio)butanoic acid	IBD_Finngen	rs13191159	A	G	-0.0493	0.306318	0.0104	1.965e-06	22.4712	2	TRUE	TRUE	3.7343e-06
2-hydroxy-4-(methylthio)butanoic acid	IBD_Finngen	rs142516192	T	C	-0.1844	0.020584	0.0378	1.046e-06	23.7979	2	TRUE	TRUE	2.82145e-06
2-hydroxy-4-(methylthio)butanoic acid	IBD_Finngen	rs17613489	C	G	0.0484	0.398351	0.0098	8.784e-07	24.3915	2	TRUE	TRUE	2.8336e-06
2-hydroxy-4-(methylthio)butanoic acid	IBD_Finngen	rs2765527	T	C	0.3163	0.499683	0.0092	6.92e-259	1182.01	2	TRUE	TRUE	1.60501e-234
2-hydroxy-4-(methylthio)butanoic acid	IBD_Finngen	rs61798917	A	G	0.0585	0.381101	0.0099	3.951e-09	34.9174	2	TRUE	TRUE	1.40133e-08
2-hydroxy-4-(methylthio)butanoic acid	IBD_Finngen	rs72716786	A	G	-0.1436	0.0359689	0.0268	7.933e-08	28.7104	2	TRUE	TRUE	4.52398e-07
2-hydroxy-4-(methylthio)butanoic acid	IBD_Finngen	rs79784385	A	G	-0.188	0.0135376	0.0409	4.427e-06	21.1285	2	TRUE	TRUE	7.30035e-06
2-hydroxy-4-(methylthio)butanoic acid	IBD_Finngen	rs80089268	T	C	0.1182	0.0394483	0.0255	3.537e-06	21.486	2	TRUE	TRUE	1.16649e-05
1-stearoyl-2-oleoyl-GPI (18:0/18:1)*	IBD_Finngen	rs10751551	A	C	0.0536	0.646862	0.0109	9.661e-07	24.1811	2	TRUE	TRUE	2.92032e-06
1-stearoyl-2-oleoyl-GPI (18:0/18:1)*	IBD_Finngen	rs11082764	A	G	-0.1304	0.0444175	0.0241	5.988e-08	29.2766	2	TRUE	TRUE	1.92938e-07
1-stearoyl-2-oleoyl-GPI (18:0/18:1)*	IBD_Finngen	rs11096513	A	G	0.1193	0.0421798	0.0254	2.775e-06	22.0604	2	TRUE	TRUE	5.59988e-06
1-stearoyl-2-oleoyl-GPI (18:0/18:1)*	IBD_Finngen	rs141622900	A	G	0.1451	0.0590794	0.0214	1.087e-11	45.9735	2	TRUE	TRUE	5.58809e-11
1-stearoyl-2-oleoyl-GPI (18:0/18:1)*	IBD_Finngen	rs4806498	T	C	0.1231	0.515995	0.0103	6.973e-33	142.837	2	TRUE	TRUE	1.32968e-29
1-stearoyl-2-oleoyl-GPI (18:0/18:1)*	IBD_Finngen	rs4846914	A	G	0.048	0.59968	0.0103	3.459e-06	21.7174	2	TRUE	TRUE	9.36923e-06
1-stearoyl-2-oleoyl-GPI (18:0/18:1)*	IBD_Finngen	rs496654	A	C	0.0493	0.515394	0.0104	2.347e-06	22.4712	2	TRUE	TRUE	3.4885e-06
1-stearoyl-2-oleoyl-GPI (18:0/18:1)*	IBD_Finngen	rs62158110	T	G	0.0472	0.526861	0.0103	4.395e-06	20.9995	2	TRUE	TRUE	1.80126e-05
1-stearoyl-2-oleoyl-GPI (18:0/18:1)*	IBD_Finngen	rs6440123	A	G	-0.1537	0.353139	0.0106	5.503e-48	210.25	2	TRUE	TRUE	9.71868e-45
1-stearoyl-2-oleoyl-GPI (18:0/18:1)*	IBD_Finngen	rs6581869	A	G	-0.1052	0.941337	0.0215	9.678e-07	23.9417	2	TRUE	TRUE	2.08052e-06
1-stearoyl-2-oleoyl-GPI (18:0/18:1)*	IBD_Finngen	rs72636340	T	C	-0.0669	0.162973	0.0146	4.794e-06	20.9965	2	TRUE	TRUE	4.04834e-05
1-stearoyl-2-oleoyl-GPI (18:0/18:1)*	IBD_Finngen	rs77960347	A	G	-0.2469	0.0126039	0.0454	5.28e-08	29.5754	2	TRUE	TRUE	1.01727e-07
1-stearoyl-2-oleoyl-GPI (18:0/18:1)*	IBD_Finngen	rs964184	C	G	-0.1249	0.857905	0.0145	6.38e-18	74.1974	2	TRUE	TRUE	1.86402e-16
1-arachidonoyl-GPE (20:4n6)*	IBD_Finngen	rs1076145	A	G	0.0365	0.332177	0.008	4.777e-06	20.8164	2	TRUE	TRUE	1.29264e-05
1-arachidonoyl-GPE (20:4n6)*	IBD_Finngen	rs10808546	T	C	-0.0398	0.448298	0.0076	1.399e-07	27.4245	2	TRUE	TRUE	7.92255e-07
1-arachidonoyl-GPE (20:4n6)*	IBD_Finngen	rs11045962	A	T	0.0648	0.147331	0.0106	1.098e-09	37.3713	2	TRUE	TRUE	2.72815e-09
1-arachidonoyl-GPE (20:4n6)*	IBD_Finngen	rs113514741	T	C	-0.0548	0.122929	0.0119	4.263e-06	21.2064	2	TRUE	TRUE	1.3673e-05
1-arachidonoyl-GPE (20:4n6)*	IBD_Finngen	rs117157844	A	G	-0.1306	0.0186863	0.028	3.081e-06	21.7556	2	TRUE	TRUE	1.29193e-05
1-arachidonoyl-GPE (20:4n6)*	IBD_Finngen	rs12318075	T	G	-0.1075	0.170983	0.0097	2.769e-28	122.821	2	TRUE	TRUE	6.82674e-27
1-arachidonoyl-GPE (20:4n6)*	IBD_Finngen	rs13329672	T	C	0.056	0.256165	0.0086	8.593e-11	42.4013	2	TRUE	TRUE	2.78912e-10
1-arachidonoyl-GPE (20:4n6)*	IBD_Finngen	rs139619388	A	G	0.0957	0.0362947	0.0203	2.324e-06	22.2245	2	TRUE	TRUE	5.29973e-06
1-arachidonoyl-GPE (20:4n6)*	IBD_Finngen	rs140213752	A	G	0.1162	0.0218739	0.025	3.309e-06	21.6039	2	TRUE	TRUE	2.38183e-05
1-arachidonoyl-GPE (20:4n6)*	IBD_Finngen	rs17112268	T	C	0.1182	0.0216875	0.025	2.287e-06	22.354	2	TRUE	TRUE	7.60107e-06
1-arachidonoyl-GPE (20:4n6)*	IBD_Finngen	rs1741	C	G	-0.0373	0.300239	0.0081	4.768e-06	21.2055	2	TRUE	TRUE	1.71445e-05
1-arachidonoyl-GPE (20:4n6)*	IBD_Finngen	rs2070895	A	G	0.0568	0.217492	0.0091	3.533e-10	38.9595	2	TRUE	TRUE	2.45038e-09
1-arachidonoyl-GPE (20:4n6)*	IBD_Finngen	rs2833137	T	C	0.0381	0.4001	0.0076	5.501e-07	25.1318	2	TRUE	TRUE	1.68474e-06
1-arachidonoyl-GPE (20:4n6)*	IBD_Finngen	rs61781294	T	C	-0.0476	0.251237	0.0087	4.074e-08	29.9347	2	TRUE	TRUE	9.05577e-07
1-arachidonoyl-GPE (20:4n6)*	IBD_Finngen	rs907035	A	G	-0.0385	0.537709	0.0075	3.173e-07	26.3511	2	TRUE	TRUE	8.82522e-07
1-arachidonoyl-GPE (20:4n6)*	IBD_Finngen	rs9547043	A	C	-0.1133	0.0261931	0.0237	1.698e-06	22.854	2	TRUE	TRUE	8.41581e-06
1-(1-enyl-palmitoyl)-2-palmitoyl-GPC (P-16:0/16:0)*	IBD_Finngen	rs1077989	A	C	0.1922	0.477797	0.0067	5.72e-183	822.919	2	TRUE	TRUE	4.96752e-164
1-(1-enyl-palmitoyl)-2-palmitoyl-GPC (P-16:0/16:0)*	IBD_Finngen	rs10842074	T	C	-0.0792	0.0371611	0.0173	4.609e-06	20.9584	2	TRUE	TRUE	1.54651e-05
1-(1-enyl-palmitoyl)-2-palmitoyl-GPC (P-16:0/16:0)*	IBD_Finngen	rs112909487	A	G	0.1265	0.0185227	0.027	2.78e-06	21.951	2	TRUE	TRUE	8.19043e-06
1-(1-enyl-palmitoyl)-2-palmitoyl-GPC (P-16:0/16:0)*	IBD_Finngen	rs117172187	A	G	0.142	0.0194358	0.0297	1.677e-06	22.8593	2	TRUE	TRUE	6.91946e-06
1-(1-enyl-palmitoyl)-2-palmitoyl-GPC (P-16:0/16:0)*	IBD_Finngen	rs12501016	A	G	0.0644	0.0863549	0.0123	1.72e-07	27.4133	2	TRUE	TRUE	3.08827e-07
1-(1-enyl-palmitoyl)-2-palmitoyl-GPC (P-16:0/16:0)*	IBD_Finngen	rs12897715	A	G	-0.047	0.812974	0.0089	1.096e-07	27.8879	2	TRUE	TRUE	1.05711e-06
1-(1-enyl-palmitoyl)-2-palmitoyl-GPC (P-16:0/16:0)*	IBD_Finngen	rs1316133	A	G	-0.0527	0.342869	0.0073	5.354e-13	52.1165	2	TRUE	TRUE	2.94476e-12
1-(1-enyl-palmitoyl)-2-palmitoyl-GPC (P-16:0/16:0)*	IBD_Finngen	rs138931110	T	C	-0.1418	0.0143911	0.0304	2.971e-06	21.7573	2	TRUE	TRUE	1.38733e-05
1-(1-enyl-palmitoyl)-2-palmitoyl-GPC (P-16:0/16:0)*	IBD_Finngen	rs139846267	A	G	0.1603	0.0115539	0.0329	1.127e-06	23.7397	2	TRUE	TRUE	2.35403e-06
1-(1-enyl-palmitoyl)-2-palmitoyl-GPC (P-16:0/16:0)*	IBD_Finngen	rs140351402	T	C	-0.1324	0.0178706	0.0282	2.703e-06	22.0434	2	TRUE	TRUE	6.8682e-06
1-(1-enyl-palmitoyl)-2-palmitoyl-GPC (P-16:0/16:0)*	IBD_Finngen	rs145627314	A	G	0.1212	0.0160312	0.0263	3.92e-06	21.237	2	TRUE	TRUE	8.00234e-06
1-(1-enyl-palmitoyl)-2-palmitoyl-GPC (P-16:0/16:0)*	IBD_Finngen	rs1495906	T	C	0.1286	0.0186838	0.028	4.579e-06	21.0943	2	TRUE	TRUE	1.40263e-05
1-(1-enyl-palmitoyl)-2-palmitoyl-GPC (P-16:0/16:0)*	IBD_Finngen	rs163309	T	C	-0.0375	0.511977	0.007	7.221e-08	28.699	2	TRUE	TRUE	2.6849e-06
1-(1-enyl-palmitoyl)-2-palmitoyl-GPC (P-16:0/16:0)*	IBD_Finngen	rs174418	T	C	0.0579	0.600404	0.0071	3.156e-16	66.5029	2	TRUE	TRUE	4.34986e-15
1-(1-enyl-palmitoyl)-2-palmitoyl-GPC (P-16:0/16:0)*	IBD_Finngen	rs180733911	A	G	-0.0992	0.027364	0.0214	3.513e-06	21.488	2	TRUE	TRUE	7.94659e-06
1-(1-enyl-palmitoyl)-2-palmitoyl-GPC (P-16:0/16:0)*	IBD_Finngen	rs1993923	T	C	0.0388	0.21465	0.0085	4.938e-06	20.8365	2	TRUE	TRUE	9.16439e-06
1-(1-enyl-palmitoyl)-2-palmitoyl-GPC (P-16:0/16:0)*	IBD_Finngen	rs2070895	A	G	0.05	0.217444	0.0084	2.219e-09	35.4308	2	TRUE	TRUE	1.33272e-08
1-(1-enyl-palmitoyl)-2-palmitoyl-GPC (P-16:0/16:0)*	IBD_Finngen	rs3212197	T	C	-0.0721	0.923959	0.0135	1.019e-07	28.5235	2	TRUE	TRUE	1.08934e-06
1-(1-enyl-palmitoyl)-2-palmitoyl-GPC (P-16:0/16:0)*	IBD_Finngen	rs4452350	T	G	0.0662	0.0619878	0.014	2.118e-06	22.3594	2	TRUE	TRUE	6.51549e-06
1-(1-enyl-palmitoyl)-2-palmitoyl-GPC (P-16:0/16:0)*	IBD_Finngen	rs56228609	T	C	0.077	0.307335	0.0076	3.145e-24	102.649	2	TRUE	TRUE	9.73135e-23
1-(1-enyl-palmitoyl)-2-palmitoyl-GPC (P-16:0/16:0)*	IBD_Finngen	rs75792163	T	C	0.054	0.105075	0.0111	1.242e-06	23.6669	2	TRUE	TRUE	2.57469e-06
1-(1-enyl-palmitoyl)-2-palmitoyl-GPC (P-16:0/16:0)*	IBD_Finngen	rs75855890	T	G	0.0642	0.271578	0.012	8.041e-08	28.6225	2	TRUE	TRUE	1.77062e-07
1-(1-enyl-palmitoyl)-2-palmitoyl-GPC (P-16:0/16:0)*	IBD_Finngen	rs7618826	A	G	0.041	0.203881	0.0085	1.494e-06	23.2664	2	TRUE	TRUE	2.40757e-06
1-(1-enyl-palmitoyl)-2-palmitoyl-GPC (P-16:0/16:0)*	IBD_Finngen	rs76558700	T	C	-0.102	0.0266137	0.0209	1.078e-06	23.8181	2	TRUE	TRUE	4.71517e-06
1-(1-enyl-palmitoyl)-2-palmitoyl-GPC (P-16:0/16:0)*	IBD_Finngen	rs77335633	A	G	-0.1325	0.0186335	0.0274	1.315e-06	23.3846	2	TRUE	TRUE	3.18066e-06
sphingosine	IBD_Finngen	rs10797664	T	C	-0.0601	0.344532	0.0129	3.19e-06	21.7055	2	TRUE	TRUE	2.46869e-05
sphingosine	IBD_Finngen	rs10807896	A	G	0.0626	0.300491	0.0136	3.917e-06	21.1871	2	TRUE	TRUE	3.60172e-05
sphingosine	IBD_Finngen	rs11432	A	G	0.0613	0.707921	0.0134	4.997e-06	20.9272	2	TRUE	TRUE	8.88865e-06
sphingosine	IBD_Finngen	rs1354034	T	C	-0.0962	0.610232	0.0125	1.625e-14	59.2284	2	TRUE	TRUE	5.71202e-14
sphingosine	IBD_Finngen	rs141040686	A	G	0.2798	0.0100158	0.0604	3.651e-06	21.4596	2	TRUE	TRUE	6.69506e-06
sphingosine	IBD_Finngen	rs143668255	T	C	0.2771	0.0120034	0.0585	2.172e-06	22.4368	2	TRUE	TRUE	8.43054e-06
sphingosine	IBD_Finngen	rs147946202	A	G	0.2984	0.0108809	0.0612	1.075e-06	23.7736	2	TRUE	TRUE	4.52015e-06
sphingosine	IBD_Finngen	rs1660579	A	G	0.0759	0.204717	0.0155	9.526e-07	23.9784	2	TRUE	TRUE	5.78879e-06
sphingosine	IBD_Finngen	rs17152718	T	C	0.2261	0.0179497	0.0474	1.816e-06	22.7533	2	TRUE	TRUE	1.10668e-05
sphingosine	IBD_Finngen	rs34996930	T	C	-0.1059	0.0901469	0.0218	1.157e-06	23.5982	2	TRUE	TRUE	2.01549e-06
sphingosine	IBD_Finngen	rs35336989	T	C	0.1691	0.032601	0.0349	1.283e-06	23.4767	2	TRUE	TRUE	8.36571e-06
sphingosine	IBD_Finngen	rs4076825	A	G	-0.0873	0.123466	0.0187	3.188e-06	21.7944	2	TRUE	TRUE	6.5435e-06
sphingosine	IBD_Finngen	rs4374633	A	G	0.1075	0.0833811	0.022	1.066e-06	23.8765	2	TRUE	TRUE	3.89279e-06
sphingosine	IBD_Finngen	rs505404	T	G	-0.0715	0.22154	0.0147	1.043e-06	23.658	2	TRUE	TRUE	1.10056e-05
sphingosine	IBD_Finngen	rs73208044	C	G	0.215	0.0218617	0.043	5.873e-07	25	2	TRUE	TRUE	1.54067e-06
sphingosine	IBD_Finngen	rs75494214	A	C	0.28	0.0109578	0.0593	2.325e-06	22.295	2	TRUE	TRUE	1.16647e-05
sphingosine	IBD_Finngen	rs78744957	T	G	-0.138	0.0440041	0.0301	4.428e-06	21.0196	2	TRUE	TRUE	1.65957e-05
sphingosine	IBD_Finngen	rs9442373	A	C	-0.0578	0.543205	0.0124	2.943e-06	21.7276	2	TRUE	TRUE	1.67665e-05
sphingosine	IBD_Finngen	rs9469058	A	T	0.2111	0.0206314	0.0445	2.094e-06	22.5038	2	TRUE	TRUE	4.95694e-06
sphingosine	IBD_Finngen	rs9787053	T	C	-0.2443	0.0134224	0.0513	1.874e-06	22.6784	2	TRUE	TRUE	5.7349e-06
alpha-hydroxyisovalerate	IBD_Finngen	rs10802092	A	T	-0.1172	0.591818	0.0105	6.871e-29	124.588	2	TRUE	TRUE	2.06019e-26
alpha-hydroxyisovalerate	IBD_Finngen	rs114082831	T	C	-0.1073	0.055486	0.0229	2.865e-06	21.9547	2	TRUE	TRUE	1.18629e-05
alpha-hydroxyisovalerate	IBD_Finngen	rs115171623	A	G	0.151	0.0239551	0.033	4.59e-06	20.9376	2	TRUE	TRUE	4.6103e-05
alpha-hydroxyisovalerate	IBD_Finngen	rs116567297	A	G	-0.1379	0.0379882	0.0297	3.454e-06	21.5584	2	TRUE	TRUE	2.85295e-05
alpha-hydroxyisovalerate	IBD_Finngen	rs144755864	A	G	0.2054	0.0206108	0.0411	5.659e-07	24.9757	2	TRUE	TRUE	3.37986e-06
alpha-hydroxyisovalerate	IBD_Finngen	rs165107	T	G	-0.0696	0.136491	0.0152	4.735e-06	20.9668	2	TRUE	TRUE	8.60876e-06
alpha-hydroxyisovalerate	IBD_Finngen	rs17490856	C	G	-0.1225	0.0435121	0.0259	2.255e-06	22.3703	2	TRUE	TRUE	4.00404e-06
alpha-hydroxyisovalerate	IBD_Finngen	rs183647559	T	C	0.2344	0.0124756	0.0511	4.559e-06	21.0413	2	TRUE	TRUE	2.39856e-05
alpha-hydroxyisovalerate	IBD_Finngen	rs2126886	T	C	0.0652	0.779323	0.0125	1.921e-07	27.2067	2	TRUE	TRUE	4.48251e-07
alpha-hydroxyisovalerate	IBD_Finngen	rs2232821	T	C	0.2535	0.0113935	0.0485	1.742e-07	27.3195	2	TRUE	TRUE	3.80071e-07
alpha-hydroxyisovalerate	IBD_Finngen	rs2365045	A	G	-0.0655	0.808586	0.0132	7.242e-07	24.6226	2	TRUE	TRUE	2.21432e-06
alpha-hydroxyisovalerate	IBD_Finngen	rs3746804	A	G	0.0658	0.213351	0.0128	2.479e-07	26.426	2	TRUE	TRUE	1.3349e-06
alpha-hydroxyisovalerate	IBD_Finngen	rs62114506	C	G	-0.064	0.244526	0.0123	2.185e-07	27.0738	2	TRUE	TRUE	1.75039e-06
alpha-hydroxyisovalerate	IBD_Finngen	rs7139079	A	G	-0.0842	0.583965	0.0106	1.555e-15	63.0975	2	TRUE	TRUE	4.13689e-14
alpha-hydroxyisovalerate	IBD_Finngen	rs950950	T	C	0.0519	0.449306	0.0103	4.753e-07	25.3899	2	TRUE	TRUE	9.46111e-07
carotene diol (1)	IBD_Finngen	rs10846742	A	G	-0.1195	0.831326	0.0142	4.391e-17	70.8205	2	TRUE	TRUE	3.21244e-16
carotene diol (1)	IBD_Finngen	rs10879065	A	C	0.0517	0.345437	0.011	2.946e-06	22.09	2	TRUE	TRUE	7.92151e-06
carotene diol (1)	IBD_Finngen	rs117998332	T	C	-0.2011	0.0158759	0.0439	4.743e-06	20.9843	2	TRUE	TRUE	1.1576e-05
carotene diol (1)	IBD_Finngen	rs118148725	A	G	0.1734	0.0201576	0.0376	4.081e-06	21.2678	2	TRUE	TRUE	2.55755e-05
carotene diol (1)	IBD_Finngen	rs12926540	T	C	0.2116	0.487678	0.0104	3.38e-91	413.966	2	TRUE	TRUE	7.03058e-84
carotene diol (1)	IBD_Finngen	rs146396537	C	G	0.1849	0.0185548	0.0403	4.394e-06	21.0506	2	TRUE	TRUE	1.87657e-05
carotene diol (1)	IBD_Finngen	rs4379922	T	C	0.053	0.358085	0.011	1.353e-06	23.2149	2	TRUE	TRUE	2.79123e-06
carotene diol (1)	IBD_Finngen	rs4751996	A	G	-0.0606	0.521299	0.0105	8.018e-09	33.3094	2	TRUE	TRUE	2.76473e-08
carotene diol (1)	IBD_Finngen	rs58990523	T	C	-0.0965	0.0727431	0.0211	4.844e-06	20.9165	2	TRUE	TRUE	1.01297e-05
carotene diol (1)	IBD_Finngen	rs62481145	A	G	0.1057	0.0759653	0.0196	6.845e-08	29.0829	2	TRUE	TRUE	1.96967e-07
carotene diol (1)	IBD_Finngen	rs6545549	A	G	-0.0517	0.595124	0.0109	2.291e-06	22.4972	2	TRUE	TRUE	5.17337e-06
carotene diol (1)	IBD_Finngen	rs72831364	A	G	0.0678	0.685675	0.0115	4.108e-09	34.7587	2	TRUE	TRUE	3.40159e-08
carotene diol (1)	IBD_Finngen	rs8013206	T	C	0.0588	0.277182	0.0118	6.362e-07	24.8308	2	TRUE	TRUE	3.22771e-06
carotene diol (1)	IBD_Finngen	rs8140287	A	G	0.1254	0.0557795	0.0223	1.925e-08	31.6217	2	TRUE	TRUE	5.50334e-08
carotene diol (1)	IBD_Finngen	rs9328348	T	C	-0.0522	0.342746	0.011	2.295e-06	22.5193	2	TRUE	TRUE	4.3893e-06
biliverdin	IBD_Finngen	rs10888873	T	C	0.1573	0.0294315	0.0309	3.652e-07	25.9144	2	TRUE	TRUE	1.32612e-06
biliverdin	IBD_Finngen	rs12993249	A	G	0.0676	0.477067	0.0107	2.544e-10	39.9141	2	TRUE	TRUE	6.9578e-09
biliverdin	IBD_Finngen	rs13151738	T	C	-0.1237	0.0398485	0.0269	4.287e-06	21.1463	2	TRUE	TRUE	8.63608e-06
biliverdin	IBD_Finngen	rs17697795	A	G	0.0532	0.323345	0.0114	3.223e-06	21.7778	2	TRUE	TRUE	1.04962e-05
biliverdin	IBD_Finngen	rs2440685	T	C	-0.0553	0.71226	0.0118	3.028e-06	21.9627	2	TRUE	TRUE	5.47339e-06
biliverdin	IBD_Finngen	rs4149056	T	C	-0.1221	0.164675	0.0143	1.177e-17	72.9053	2	TRUE	TRUE	1.98078e-16
biliverdin	IBD_Finngen	rs62490330	A	G	-0.086	0.088481	0.0188	4.692e-06	20.9258	2	TRUE	TRUE	1.8944e-05
biliverdin	IBD_Finngen	rs6747843	A	G	0.4795	0.305963	0.0108	1e-300	1971.2	2	TRUE	TRUE	0
biliverdin	IBD_Finngen	rs77804996	T	C	0.1844	0.0210574	0.038	1.257e-06	23.548	2	TRUE	TRUE	3.03834e-06
biliverdin	IBD_Finngen	rs855791	A	G	-0.0506	0.562636	0.0108	2.554e-06	21.951	2	TRUE	TRUE	8.29664e-06
bilirubin degradation product, C16H18N2O5 (4)**	IBD_Finngen	rs10888873	T	C	0.1717	0.0293728	0.0333	2.631e-07	26.5859	2	TRUE	TRUE	9.4151e-07
bilirubin degradation product, C16H18N2O5 (4)**	IBD_Finngen	rs113236745	A	G	0.1814	0.0207996	0.0394	4.105e-06	21.1974	2	TRUE	TRUE	9.2228e-06
bilirubin degradation product, C16H18N2O5 (4)**	IBD_Finngen	rs142708652	T	C	0.1996	0.0162236	0.0425	2.715e-06	22.0568	2	TRUE	TRUE	8.48976e-06
bilirubin degradation product, C16H18N2O5 (4)**	IBD_Finngen	rs145622138	A	G	-0.2596	0.0143009	0.0525	7.498e-07	24.4507	2	TRUE	TRUE	3.30857e-06
bilirubin degradation product, C16H18N2O5 (4)**	IBD_Finngen	rs4148324	T	G	-0.5074	0.341243	0.0111	1e-300	2089.56	2	TRUE	TRUE	0
bilirubin degradation product, C16H18N2O5 (4)**	IBD_Finngen	rs4969200	T	C	0.1544	0.961773	0.031	6.534e-07	24.8068	2	TRUE	TRUE	3.09265e-06
bilirubin degradation product, C16H18N2O5 (4)**	IBD_Finngen	rs517398	A	G	-0.0651	0.792717	0.0142	4.327e-06	21.0177	2	TRUE	TRUE	7.16944e-06
bilirubin degradation product, C16H18N2O5 (4)**	IBD_Finngen	rs62383400	A	G	-0.2646	0.0107505	0.0553	1.7e-06	22.8944	2	TRUE	TRUE	1.13508e-05
bilirubin degradation product, C16H18N2O5 (4)**	IBD_Finngen	rs62490330	A	G	-0.0998	0.0884818	0.0202	7.414e-07	24.4095	2	TRUE	TRUE	3.49709e-06
bilirubin degradation product, C16H18N2O5 (4)**	IBD_Finngen	rs6569641	A	C	0.0548	0.4069	0.0117	3.084e-06	21.9376	2	TRUE	TRUE	2.01728e-05
bilirubin degradation product, C16H18N2O5 (4)**	IBD_Finngen	rs67981690	A	G	-0.1056	0.138473	0.0165	1.594e-10	40.96	2	TRUE	TRUE	9.96521e-10
bilirubin degradation product, C16H18N2O5 (4)**	IBD_Finngen	rs72754168	A	G	0.1858	0.027464	0.0355	1.678e-07	27.3927	2	TRUE	TRUE	8.88558e-07
bilirubin degradation product, C16H18N2O5 (4)**	IBD_Finngen	rs75562768	A	G	0.1529	0.0358084	0.033	3.555e-06	21.4678	2	TRUE	TRUE	1.28863e-05
bilirubin degradation product, C16H18N2O5 (4)**	IBD_Finngen	rs7797095	T	C	0.0698	0.173356	0.0149	2.809e-06	21.9451	2	TRUE	TRUE	5.99671e-06
bilirubin degradation product, C16H18N2O5 (4)**	IBD_Finngen	rs972471	A	G	0.0809	0.833333	0.0155	1.699e-07	27.2417	2	TRUE	TRUE	1.01994e-06
1-stearoyl-2-oleoyl-GPC (18:0/18:1)	IBD_Finngen	rs10889334	C	G	0.0413	0.332783	0.0074	2.663e-08	31.1485	2	TRUE	TRUE	1.04008e-07
1-stearoyl-2-oleoyl-GPC (18:0/18:1)	IBD_Finngen	rs112658976	A	C	0.053	0.0994492	0.0114	3.242e-06	21.6143	2	TRUE	TRUE	1.37038e-05
1-stearoyl-2-oleoyl-GPC (18:0/18:1)	IBD_Finngen	rs12033577	T	C	0.0563	0.131343	0.0103	4.014e-08	29.8774	2	TRUE	TRUE	3.31034e-07
1-stearoyl-2-oleoyl-GPC (18:0/18:1)	IBD_Finngen	rs12143961	A	T	-0.0419	0.165096	0.0091	3.714e-06	21.2005	2	TRUE	TRUE	6.87423e-06
1-stearoyl-2-oleoyl-GPC (18:0/18:1)	IBD_Finngen	rs140429688	T	C	0.1338	0.0164919	0.0284	2.378e-06	22.196	2	TRUE	TRUE	5.5228e-06
1-stearoyl-2-oleoyl-GPC (18:0/18:1)	IBD_Finngen	rs142720130	A	T	-0.1633	0.0106487	0.034	1.56e-06	23.0682	2	TRUE	TRUE	7.02545e-06
1-stearoyl-2-oleoyl-GPC (18:0/18:1)	IBD_Finngen	rs146384483	C	G	-0.1432	0.0104788	0.0311	4.091e-06	21.2014	2	TRUE	TRUE	1.55961e-05
1-stearoyl-2-oleoyl-GPC (18:0/18:1)	IBD_Finngen	rs149309872	T	C	-0.1799	0.0105068	0.0373	1.442e-06	23.2619	2	TRUE	TRUE	2.93448e-06
1-stearoyl-2-oleoyl-GPC (18:0/18:1)	IBD_Finngen	rs2200379	A	G	-0.0933	0.0312797	0.0197	2.14e-06	22.4301	2	TRUE	TRUE	4.26356e-06
1-stearoyl-2-oleoyl-GPC (18:0/18:1)	IBD_Finngen	rs4617500	C	G	-0.0375	0.667001	0.0074	4.627e-07	25.6802	2	TRUE	TRUE	2.09554e-06
1-stearoyl-2-oleoyl-GPC (18:0/18:1)	IBD_Finngen	rs57139017	A	G	-0.0594	0.0712674	0.013	4.997e-06	20.8779	2	TRUE	TRUE	2.98249e-05
1-stearoyl-2-oleoyl-GPC (18:0/18:1)	IBD_Finngen	rs6090478	T	C	0.0451	0.84411	0.0095	2.207e-06	22.5375	2	TRUE	TRUE	5.46455e-06
1-stearoyl-2-oleoyl-GPC (18:0/18:1)	IBD_Finngen	rs61772276	A	C	-0.0619	0.072289	0.0135	4.27e-06	21.0239	2	TRUE	TRUE	4.39973e-05
1-stearoyl-2-oleoyl-GPC (18:0/18:1)	IBD_Finngen	rs61901161	A	G	-0.0595	0.102765	0.0116	3.021e-07	26.3098	2	TRUE	TRUE	1.2275e-06
1-stearoyl-2-oleoyl-GPC (18:0/18:1)	IBD_Finngen	rs72652130	A	G	0.1315	0.0175313	0.0285	3.927e-06	21.2893	2	TRUE	TRUE	6.53779e-05
1-stearoyl-2-oleoyl-GPC (18:0/18:1)	IBD_Finngen	rs72675748	T	C	0.0411	0.182716	0.0089	3.804e-06	21.3257	2	TRUE	TRUE	1.585e-05
1-stearoyl-2-oleoyl-GPC (18:0/18:1)	IBD_Finngen	rs7463172	A	C	-0.0377	0.27197	0.0079	2.04e-06	22.7734	2	TRUE	TRUE	9.73646e-06
oleoyl ethanolamide	IBD_Finngen	rs10901104	T	C	-0.0528	0.411466	0.0115	4.155e-06	21.0801	2	TRUE	TRUE	1.31083e-05
oleoyl ethanolamide	IBD_Finngen	rs12414738	C	G	-0.0642	0.210491	0.0138	3.129e-06	21.6427	2	TRUE	TRUE	2.25246e-05
oleoyl ethanolamide	IBD_Finngen	rs2403490	A	G	0.1221	0.933191	0.0227	7.448e-08	28.9321	2	TRUE	TRUE	1.84702e-07
oleoyl ethanolamide	IBD_Finngen	rs324420	A	C	0.253	0.205685	0.0138	3.28e-75	336.111	2	TRUE	TRUE	2.44771e-67
bilirubin (Z,Z)	IBD_Finngen	rs10929321	A	G	-0.0566	0.666431	0.0109	1.911e-07	26.9637	2	TRUE	TRUE	4.59334e-07
bilirubin (Z,Z)	IBD_Finngen	rs11127340	T	C	-0.0625	0.189313	0.0131	1.953e-06	22.7624	2	TRUE	TRUE	5.04101e-06
bilirubin (Z,Z)	IBD_Finngen	rs138880734	T	C	0.1502	0.0349614	0.0292	2.696e-07	26.459	2	TRUE	TRUE	1.59777e-06
bilirubin (Z,Z)	IBD_Finngen	rs1411548	T	G	-0.0607	0.792915	0.0127	1.745e-06	22.8439	2	TRUE	TRUE	5.08574e-06
bilirubin (Z,Z)	IBD_Finngen	rs150555417	A	G	0.2028	0.0171014	0.0441	4.28e-06	21.1475	2	TRUE	TRUE	1.42602e-05
bilirubin (Z,Z)	IBD_Finngen	rs28899170	A	C	0.5255	0.319561	0.01	1e-300	2761.5	2	TRUE	TRUE	0
bilirubin (Z,Z)	IBD_Finngen	rs3115035	T	C	0.053	0.318799	0.0111	1.763e-06	22.7985	2	TRUE	TRUE	1.71551e-05
bilirubin (Z,Z)	IBD_Finngen	rs317354	T	C	0.054	0.260099	0.0117	4.287e-06	21.3018	2	TRUE	TRUE	1.06508e-05
bilirubin (Z,Z)	IBD_Finngen	rs4149056	T	C	-0.1148	0.164727	0.0138	6.699e-17	69.2031	2	TRUE	TRUE	1.15895e-15
bilirubin (Z,Z)	IBD_Finngen	rs4905469	A	G	-0.0485	0.601325	0.0105	3.942e-06	21.3356	2	TRUE	TRUE	1.77656e-05
bilirubin (Z,Z)	IBD_Finngen	rs626293	T	C	-0.0509	0.539065	0.0103	8.398e-07	24.4209	2	TRUE	TRUE	2.13743e-06
bilirubin (Z,Z)	IBD_Finngen	rs72723266	T	G	-0.1025	0.0535196	0.0223	4.375e-06	21.127	2	TRUE	TRUE	8.64466e-06
bilirubin (Z,Z)	IBD_Finngen	rs7580183	A	C	0.0812	0.0903719	0.0177	4.455e-06	21.0458	2	TRUE	TRUE	8.26627e-06
bilirubin (Z,Z)	IBD_Finngen	rs8020608	T	C	-0.0853	0.916832	0.0186	4.404e-06	21.0316	2	TRUE	TRUE	2.00291e-05
bilirubin (Z,Z)	IBD_Finngen	rs8129429	A	G	-0.0899	0.0875674	0.0179	4.806e-07	25.224	2	TRUE	TRUE	1.42797e-06
bilirubin (Z,Z)	IBD_Finngen	rs855791	A	G	-0.0486	0.562863	0.0104	2.885e-06	21.8376	2	TRUE	TRUE	8.76779e-06
bilirubin (Z,Z)	IBD_Finngen	rs9301296	A	G	-0.0506	0.553955	0.0103	9.879e-07	24.1338	2	TRUE	TRUE	4.88359e-06
bilirubin (Z,Z)	IBD_Finngen	rs9619753	A	G	-0.0554	0.243863	0.0121	4.414e-06	20.9628	2	TRUE	TRUE	1.88057e-05
phenylacetylglutamine	IBD_Finngen	rs1105097	C	G	0.0535	0.3972	0.0114	2.555e-06	22.0241	2	TRUE	TRUE	7.97339e-06
phenylacetylglutamine	IBD_Finngen	rs117113249	A	G	0.2555	0.0125499	0.0519	8.451e-07	24.2352	2	TRUE	TRUE	1.0751e-05
phenylacetylglutamine	IBD_Finngen	rs117576452	T	C	0.1267	0.0461406	0.0266	1.885e-06	22.6877	2	TRUE	TRUE	3.11855e-06
phenylacetylglutamine	IBD_Finngen	rs1650307	T	C	-0.0617	0.718701	0.0125	8.528e-07	24.3641	2	TRUE	TRUE	1.5133e-06
phenylacetylglutamine	IBD_Finngen	rs189965433	A	G	-0.2615	0.0115595	0.0537	1.121e-06	23.7135	2	TRUE	TRUE	3.67927e-06
phenylacetylglutamine	IBD_Finngen	rs2394949	T	C	-0.0593	0.736676	0.0127	2.809e-06	21.8023	2	TRUE	TRUE	3.58458e-05
phenylacetylglutamine	IBD_Finngen	rs2717038	A	G	0.0565	0.377196	0.0115	9.906e-07	24.138	2	TRUE	TRUE	2.94348e-06
phenylacetylglutamine	IBD_Finngen	rs36089292	A	G	-0.0554	0.33693	0.0119	3.026e-06	21.6733	2	TRUE	TRUE	1.72682e-05
phenylacetylglutamine	IBD_Finngen	rs620703	A	G	0.0601	0.658438	0.012	5.097e-07	25.0834	2	TRUE	TRUE	1.79236e-06
phenylacetylglutamine	IBD_Finngen	rs6702006	T	C	-0.0576	0.533035	0.0113	3.691e-07	25.9829	2	TRUE	TRUE	1.52834e-06
phenylacetylglutamine	IBD_Finngen	rs7187342	C	G	-0.2021	0.0199424	0.0401	4.628e-07	25.4006	2	TRUE	TRUE	1.05018e-06
phenylacetylglutamine	IBD_Finngen	rs72933646	C	G	0.2335	0.0163305	0.0507	4.125e-06	21.2108	2	TRUE	TRUE	7.14543e-06
phenylacetylglutamine	IBD_Finngen	rs73215399	A	G	-0.0784	0.15407	0.0155	4.216e-07	25.584	2	TRUE	TRUE	1.45005e-06
phenylacetylglutamine	IBD_Finngen	rs77442057	T	C	0.1387	0.0401061	0.0304	4.931e-06	20.8164	2	TRUE	TRUE	1.5531e-05
phenylacetylglutamine	IBD_Finngen	rs7977885	A	C	-0.1106	0.940608	0.0239	3.691e-06	21.4148	2	TRUE	TRUE	6.68985e-06
N-methylhydroxyproline**	IBD_Finngen	rs11055017	A	G	-0.3715	0.014185	0.0763	1.107e-06	23.7066	2	TRUE	TRUE	2.74402e-06
N-methylhydroxyproline**	IBD_Finngen	rs116224957	C	G	0.2357	0.027277	0.0493	1.751e-06	22.8573	2	TRUE	TRUE	1.02634e-05
N-methylhydroxyproline**	IBD_Finngen	rs117670279	T	G	0.2877	0.0179369	0.0616	2.982e-06	21.8131	2	TRUE	TRUE	2.59603e-05
N-methylhydroxyproline**	IBD_Finngen	rs141783632	C	G	-0.2544	0.0217213	0.0529	1.524e-06	23.1272	2	TRUE	TRUE	5.43921e-06
N-methylhydroxyproline**	IBD_Finngen	rs144420934	C	G	-0.3461	0.0104004	0.0751	4.074e-06	21.2385	2	TRUE	TRUE	1.22962e-05
N-methylhydroxyproline**	IBD_Finngen	rs2314582	A	G	0.2197	0.0280378	0.0478	4.187e-06	21.1254	2	TRUE	TRUE	1.49386e-05
N-methylhydroxyproline**	IBD_Finngen	rs248386	A	C	0.0913	0.182887	0.0199	4.437e-06	21.0492	2	TRUE	TRUE	2.20842e-05
N-methylhydroxyproline**	IBD_Finngen	rs4530607	T	G	-0.0758	0.347188	0.0165	4.475e-06	21.1043	2	TRUE	TRUE	1.11048e-05
N-methylhydroxyproline**	IBD_Finngen	rs56196949	A	C	0.1143	0.120432	0.0249	4.55e-06	21.0714	2	TRUE	TRUE	1.17896e-05
N-methylhydroxyproline**	IBD_Finngen	rs56361560	A	G	0.0991	0.177559	0.0205	1.388e-06	23.369	2	TRUE	TRUE	3.50802e-06
N-methylhydroxyproline**	IBD_Finngen	rs61922518	A	G	-0.3705	0.0100164	0.0781	2.069e-06	22.5048	2	TRUE	TRUE	1.39567e-05
N-methylhydroxyproline**	IBD_Finngen	rs74319599	T	C	0.3264	0.0181601	0.0604	6.615e-08	29.2029	2	TRUE	TRUE	6.01882e-07
N-methylhydroxyproline**	IBD_Finngen	rs76045352	A	G	-0.2733	0.0144206	0.0598	4.891e-06	20.887	2	TRUE	TRUE	5.46886e-05
N-methylhydroxyproline**	IBD_Finngen	rs763987	C	G	0.1822	0.0399248	0.0397	4.341e-06	21.0628	2	TRUE	TRUE	7.38829e-06
N-methylhydroxyproline**	IBD_Finngen	rs77678880	C	G	-0.2638	0.019021	0.0568	3.474e-06	21.5701	2	TRUE	TRUE	5.894e-06
N-methylhydroxyproline**	IBD_Finngen	rs78223725	A	G	0.3184	0.015455	0.0697	4.885e-06	20.868	2	TRUE	TRUE	1.39273e-05
N-methylhydroxyproline**	IBD_Finngen	rs7878682	A	G	0.0897	0.238458	0.0186	1.409e-06	23.2573	2	TRUE	TRUE	2.76462e-06
N-methylhydroxyproline**	IBD_Finngen	rs79344516	T	C	0.1558	0.0576533	0.0338	3.881e-06	21.2472	2	TRUE	TRUE	8.82185e-06
bilirubin (E,E)*	IBD_Finngen	rs1105879	A	C	-0.4465	0.357561	0.0105	1e-300	1808.27	2	TRUE	TRUE	0
bilirubin (E,E)*	IBD_Finngen	rs113225193	A	T	0.1976	0.0190638	0.0431	4.552e-06	21.0194	2	TRUE	TRUE	1.17371e-05
bilirubin (E,E)*	IBD_Finngen	rs116505417	T	C	0.2762	0.0105754	0.0591	2.968e-06	21.841	2	TRUE	TRUE	9.20358e-06
bilirubin (E,E)*	IBD_Finngen	rs12218459	C	G	-0.1073	0.0668833	0.0224	1.621e-06	22.9458	2	TRUE	TRUE	6.83899e-06
bilirubin (E,E)*	IBD_Finngen	rs143465924	T	C	0.1642	0.0258431	0.035	2.621e-06	22.0095	2	TRUE	TRUE	5.6887e-06
bilirubin (E,E)*	IBD_Finngen	rs28444828	T	C	-0.1077	0.770999	0.0128	3.664e-17	70.7964	2	TRUE	TRUE	4.87605e-16
bilirubin (E,E)*	IBD_Finngen	rs67981690	A	G	-0.1185	0.138397	0.0157	3.738e-14	56.9688	2	TRUE	TRUE	4.91064e-13
bilirubin (E,E)*	IBD_Finngen	rs7561736	T	C	-0.1233	0.0412063	0.0268	4.143e-06	21.1669	2	TRUE	TRUE	2.21049e-05
bilirubin (E,E)*	IBD_Finngen	rs79414117	A	C	0.171	0.0214762	0.0364	2.598e-06	22.0693	2	TRUE	TRUE	5.40704e-06
bilirubin (E,E)*	IBD_Finngen	rs9522149	T	C	-0.0653	0.758314	0.0132	7.972e-07	24.4725	2	TRUE	TRUE	3.17498e-06
docosapentaenoate (n6 DPA; 22:5n6)	IBD_Finngen	rs11059895	A	G	-0.0622	0.403783	0.0124	4.758e-07	25.1616	2	TRUE	TRUE	2.05911e-06
docosapentaenoate (n6 DPA; 22:5n6)	IBD_Finngen	rs114065137	A	G	-0.1973	0.0212996	0.0424	3.209e-06	21.6532	2	TRUE	TRUE	5.45613e-06
docosapentaenoate (n6 DPA; 22:5n6)	IBD_Finngen	rs11921475	T	C	0.1627	0.030075	0.0353	4.017e-06	21.2435	2	TRUE	TRUE	1.34586e-05
docosapentaenoate (n6 DPA; 22:5n6)	IBD_Finngen	rs143621871	T	G	0.225	0.0166679	0.0479	2.655e-06	22.0645	2	TRUE	TRUE	1.10685e-05
docosapentaenoate (n6 DPA; 22:5n6)	IBD_Finngen	rs1437214	A	G	0.2842	0.0101121	0.0576	8.043e-07	24.3446	2	TRUE	TRUE	3.57081e-06
docosapentaenoate (n6 DPA; 22:5n6)	IBD_Finngen	rs145231675	T	C	-0.2343	0.0195432	0.0455	2.583e-07	26.5168	2	TRUE	TRUE	1.17639e-06
docosapentaenoate (n6 DPA; 22:5n6)	IBD_Finngen	rs148732200	A	G	-0.1598	0.0378885	0.0315	4.044e-07	25.7355	2	TRUE	TRUE	1.3364e-06
docosapentaenoate (n6 DPA; 22:5n6)	IBD_Finngen	rs174535	T	C	0.1099	0.335709	0.0128	6.742e-18	73.7183	2	TRUE	TRUE	1.9865e-14
docosapentaenoate (n6 DPA; 22:5n6)	IBD_Finngen	rs3798718	A	G	0.0671	0.247038	0.014	1.575e-06	22.9715	2	TRUE	TRUE	4.5759e-06
docosapentaenoate (n6 DPA; 22:5n6)	IBD_Finngen	rs62449365	T	C	-0.0661	0.237953	0.0144	4.342e-06	21.0707	2	TRUE	TRUE	1.34456e-05
docosapentaenoate (n6 DPA; 22:5n6)	IBD_Finngen	rs7672763	A	G	0.0745	0.70912	0.0133	2.249e-08	31.3768	2	TRUE	TRUE	8.34794e-08
bilirubin degradation product, C17H20N2O5 (1)**	IBD_Finngen	rs11097428	T	C	-0.0634	0.516968	0.013	1.067e-06	23.7844	2	TRUE	TRUE	3.72078e-06
bilirubin degradation product, C17H20N2O5 (1)**	IBD_Finngen	rs114618682	T	C	-0.2134	0.0256631	0.0432	7.677e-07	24.4018	2	TRUE	TRUE	2.36747e-06
bilirubin degradation product, C17H20N2O5 (1)**	IBD_Finngen	rs13390156	A	C	0.0782	0.293726	0.015	1.836e-07	27.1788	2	TRUE	TRUE	3.56901e-07
bilirubin degradation product, C17H20N2O5 (1)**	IBD_Finngen	rs141771065	T	C	-0.1547	0.0546947	0.0297	1.885e-07	27.1311	2	TRUE	TRUE	5.11952e-07
bilirubin degradation product, C17H20N2O5 (1)**	IBD_Finngen	rs2072860	A	G	0.0675	0.536391	0.013	2.294e-07	26.9601	2	TRUE	TRUE	1.23137e-06
bilirubin degradation product, C17H20N2O5 (1)**	IBD_Finngen	rs2440685	T	C	-0.0805	0.716047	0.0145	2.94e-08	30.8216	2	TRUE	TRUE	6.88139e-08
bilirubin degradation product, C17H20N2O5 (1)**	IBD_Finngen	rs266104	T	C	0.0946	0.870202	0.0194	1.127e-06	23.7782	2	TRUE	TRUE	6.13305e-06
bilirubin degradation product, C17H20N2O5 (1)**	IBD_Finngen	rs4783174	T	G	-0.1113	0.0843374	0.0234	2.058e-06	22.6234	2	TRUE	TRUE	6.10107e-06
bilirubin degradation product, C17H20N2O5 (1)**	IBD_Finngen	rs58217427	A	G	0.135	0.0545124	0.0289	3.105e-06	21.8209	2	TRUE	TRUE	1.79952e-05
bilirubin degradation product, C17H20N2O5 (1)**	IBD_Finngen	rs62383400	A	G	-0.2952	0.0109068	0.0618	1.768e-06	22.8169	2	TRUE	TRUE	1.18422e-05
bilirubin degradation product, C17H20N2O5 (1)**	IBD_Finngen	rs75523976	T	C	-0.2375	0.0170721	0.0506	2.705e-06	22.0306	2	TRUE	TRUE	5.70124e-06
bilirubin degradation product, C17H20N2O5 (1)**	IBD_Finngen	rs77286363	T	C	-0.1176	0.0683299	0.0258	4.934e-06	20.7766	2	TRUE	TRUE	1.71152e-05
bilirubin degradation product, C17H20N2O5 (1)**	IBD_Finngen	rs77487713	T	G	0.2335	0.018583	0.0491	2.013e-06	22.6157	2	TRUE	TRUE	6.95306e-06
bilirubin degradation product, C17H20N2O5 (1)**	IBD_Finngen	rs79497827	T	C	-0.2562	0.0131186	0.0542	2.229e-06	22.3439	2	TRUE	TRUE	3.97354e-06
bilirubin degradation product, C17H20N2O5 (1)**	IBD_Finngen	rs887829	T	C	0.3944	0.337301	0.0133	1.57e-194	879.368	2	TRUE	TRUE	1.04366e-175
bilirubin (E,Z or Z,E)*	IBD_Finngen	rs11127340	T	C	-0.064	0.193116	0.0139	4.287e-06	21.1997	2	TRUE	TRUE	1.06514e-05
bilirubin (E,Z or Z,E)*	IBD_Finngen	rs117355293	A	C	0.2537	0.0100405	0.0539	2.491e-06	22.1546	2	TRUE	TRUE	1.47474e-05
bilirubin (E,Z or Z,E)*	IBD_Finngen	rs138880734	T	C	0.1695	0.0349047	0.0309	4.058e-08	30.09	2	TRUE	TRUE	2.7735e-07
bilirubin (E,Z or Z,E)*	IBD_Finngen	rs150555417	A	G	0.2243	0.0170274	0.0472	1.982e-06	22.5826	2	TRUE	TRUE	6.9825e-06
bilirubin (E,Z or Z,E)*	IBD_Finngen	rs28899170	A	C	0.5149	0.324048	0.0107	1e-300	2315.68	2	TRUE	TRUE	0
bilirubin (E,Z or Z,E)*	IBD_Finngen	rs319003	T	C	0.0714	0.155569	0.015	1.974e-06	22.6576	2	TRUE	TRUE	8.57397e-06
bilirubin (E,Z or Z,E)*	IBD_Finngen	rs4144092	A	G	0.0503	0.554607	0.011	4.592e-06	20.9098	2	TRUE	TRUE	2.1881e-05
bilirubin (E,Z or Z,E)*	IBD_Finngen	rs4149056	T	C	-0.1656	0.164586	0.0145	4.362e-30	130.432	2	TRUE	TRUE	2.40414e-28
bilirubin (E,Z or Z,E)*	IBD_Finngen	rs61821963	A	C	0.0704	0.150495	0.0152	3.375e-06	21.4515	2	TRUE	TRUE	1.13622e-05
bilirubin (E,Z or Z,E)*	IBD_Finngen	rs72694606	T	C	0.0613	0.213801	0.0134	4.584e-06	20.9272	2	TRUE	TRUE	9.07521e-06
bilirubin (E,Z or Z,E)*	IBD_Finngen	rs7324053	A	C	-0.0634	0.792842	0.0135	2.599e-06	22.0552	2	TRUE	TRUE	7.16117e-06
bilirubin (E,Z or Z,E)*	IBD_Finngen	rs77125625	A	G	0.1945	0.0175218	0.0412	2.399e-06	22.2866	2	TRUE	TRUE	4.55838e-06
bilirubin (E,Z or Z,E)*	IBD_Finngen	rs79760823	A	G	-0.098	0.0713094	0.0214	4.47e-06	20.9713	2	TRUE	TRUE	1.73518e-05
bilirubin (E,Z or Z,E)*	IBD_Finngen	rs8129429	A	G	-0.1002	0.0874741	0.0191	1.482e-07	27.5213	2	TRUE	TRUE	4.5685e-07
X-25271	IBD_Finngen	rs11133665	A	G	0.0883	0.28721	0.0158	2.245e-08	31.2325	2	TRUE	TRUE	6.71294e-07
X-25271	IBD_Finngen	rs147698751	T	C	-0.1332	0.0632814	0.029	4.367e-06	21.0966	2	TRUE	TRUE	9.15536e-06
X-25271	IBD_Finngen	rs17078427	T	C	-0.3072	0.0110764	0.0673	4.925e-06	20.8359	2	TRUE	TRUE	1.64172e-05
X-25271	IBD_Finngen	rs7114771	T	G	0.0723	0.341949	0.0151	1.775e-06	22.9257	2	TRUE	TRUE	4.80978e-06
X-25271	IBD_Finngen	rs72868459	T	C	0.1096	0.126431	0.0217	4.389e-07	25.5095	2	TRUE	TRUE	3.71914e-06
X-25271	IBD_Finngen	rs76308898	T	C	0.1784	0.0397865	0.0376	2.018e-06	22.512	2	TRUE	TRUE	5.18041e-06
S-1-pyrroline-5-carboxylate	IBD_Finngen	rs111342037	A	G	-0.1343	0.022893	0.0294	4.89e-06	20.8669	2	TRUE	TRUE	1.3767e-05
S-1-pyrroline-5-carboxylate	IBD_Finngen	rs115727275	T	C	-0.2083	0.0102394	0.0435	1.683e-06	22.9298	2	TRUE	TRUE	6.60889e-06
S-1-pyrroline-5-carboxylate	IBD_Finngen	rs117860170	T	C	0.1219	0.0284339	0.0265	4.392e-06	21.16	2	TRUE	TRUE	1.42222e-05
S-1-pyrroline-5-carboxylate	IBD_Finngen	rs12052961	A	G	-0.0429	0.694271	0.0093	4.447e-06	21.2789	2	TRUE	TRUE	1.9538e-05
S-1-pyrroline-5-carboxylate	IBD_Finngen	rs12541647	T	C	-0.0561	0.145423	0.0119	2.26e-06	22.2245	2	TRUE	TRUE	6.59486e-06
S-1-pyrroline-5-carboxylate	IBD_Finngen	rs12779130	T	C	-0.0604	0.162007	0.0121	5.401e-07	24.9174	2	TRUE	TRUE	2.34301e-06
S-1-pyrroline-5-carboxylate	IBD_Finngen	rs17461546	A	G	-0.0516	0.338319	0.009	1.066e-08	32.8711	2	TRUE	TRUE	3.46657e-08
S-1-pyrroline-5-carboxylate	IBD_Finngen	rs2089290	T	G	-0.0442	0.500639	0.0087	3.972e-07	25.8111	2	TRUE	TRUE	3.8878e-06
S-1-pyrroline-5-carboxylate	IBD_Finngen	rs2828982	T	G	-0.0448	0.413226	0.0087	2.688e-07	26.5166	2	TRUE	TRUE	8.28675e-07
S-1-pyrroline-5-carboxylate	IBD_Finngen	rs61757683	T	G	0.2701	0.0202875	0.0291	1.81e-20	86.1516	2	TRUE	TRUE	1.72263e-17
S-1-pyrroline-5-carboxylate	IBD_Finngen	rs72862694	T	C	0.0599	0.125596	0.0128	2.952e-06	21.8995	2	TRUE	TRUE	1.32365e-05
S-1-pyrroline-5-carboxylate	IBD_Finngen	rs75686747	T	C	-0.1082	0.0527968	0.0194	2.676e-08	31.1065	2	TRUE	TRUE	4.48639e-07
S-1-pyrroline-5-carboxylate	IBD_Finngen	rs848043	T	G	-0.043	0.427029	0.0087	7.181e-07	24.4286	2	TRUE	TRUE	4.35192e-06
1-methylnicotinamide	IBD_Finngen	rs111426750	T	C	0.2175	0.023191	0.0371	4.402e-09	34.3693	2	TRUE	TRUE	3.7043e-08
1-methylnicotinamide	IBD_Finngen	rs116429233	A	G	0.1408	0.0415396	0.0291	1.354e-06	23.411	2	TRUE	TRUE	2.95117e-06
1-methylnicotinamide	IBD_Finngen	rs117127895	T	C	-0.1117	0.088052	0.0208	8.039e-08	28.839	2	TRUE	TRUE	9.72269e-07
1-methylnicotinamide	IBD_Finngen	rs117748992	T	C	-0.2289	0.0141176	0.0494	3.625e-06	21.4703	2	TRUE	TRUE	1.79809e-05
1-methylnicotinamide	IBD_Finngen	rs140619594	T	G	-0.2533	0.01675	0.0502	4.433e-07	25.4603	2	TRUE	TRUE	2.57274e-06
1-methylnicotinamide	IBD_Finngen	rs145883323	A	G	-0.2608	0.0105351	0.0557	2.847e-06	21.9232	2	TRUE	TRUE	5.65303e-06
1-methylnicotinamide	IBD_Finngen	rs17111155	A	G	-0.1958	0.0205398	0.0417	2.619e-06	22.0472	2	TRUE	TRUE	6.90493e-06
1-methylnicotinamide	IBD_Finngen	rs1950682	T	G	-0.1092	0.0617398	0.0238	4.584e-06	21.0519	2	TRUE	TRUE	7.9753e-06
1-methylnicotinamide	IBD_Finngen	rs34130495	A	G	0.1953	0.0244733	0.037	1.306e-07	27.8613	2	TRUE	TRUE	4.44441e-07
1-methylnicotinamide	IBD_Finngen	rs3798167	T	G	-0.116	0.205237	0.0142	3.733e-16	66.7328	2	TRUE	TRUE	1.61976e-14
1-methylnicotinamide	IBD_Finngen	rs61850787	T	C	-0.2293	0.0170789	0.047	1.102e-06	23.8019	2	TRUE	TRUE	6.86789e-06
1-methylnicotinamide	IBD_Finngen	rs6468334	T	C	-0.2415	0.989261	0.0526	4.339e-06	21.0796	2	TRUE	TRUE	1.74766e-05
1-methylnicotinamide	IBD_Finngen	rs6722883	C	G	0.0725	0.176534	0.0153	2.001e-06	22.454	2	TRUE	TRUE	6.7773e-06
1-methylnicotinamide	IBD_Finngen	rs678560	A	G	-0.1329	0.95113	0.0268	6.971e-07	24.5912	2	TRUE	TRUE	7.01077e-06
1-methylnicotinamide	IBD_Finngen	rs7358439	T	C	0.078	0.179968	0.015	1.963e-07	27.04	2	TRUE	TRUE	1.93462e-06
1-methylnicotinamide	IBD_Finngen	rs75971087	T	C	-0.1638	0.0332379	0.0319	2.812e-07	26.3661	2	TRUE	TRUE	1.64246e-06
1-methylnicotinamide	IBD_Finngen	rs78569439	A	G	-0.0836	0.117898	0.0178	2.488e-06	22.0583	2	TRUE	TRUE	6.46532e-06
glycolithocholate	IBD_Finngen	rs111702238	A	G	0.0792	0.263638	0.0165	1.588e-06	23.04	2	TRUE	TRUE	9.75598e-06
glycolithocholate	IBD_Finngen	rs115098803	A	G	-0.2016	0.0294243	0.044	4.678e-06	20.9931	2	TRUE	TRUE	1.41341e-05
glycolithocholate	IBD_Finngen	rs116849996	C	G	0.316	0.0114789	0.0686	4.085e-06	21.219	2	TRUE	TRUE	1.54525e-05
glycolithocholate	IBD_Finngen	rs139571867	A	G	0.3727	0.0100843	0.0741	4.869e-07	25.2978	2	TRUE	TRUE	7.77357e-07
glycolithocholate	IBD_Finngen	rs143032023	T	G	0.1264	0.0896518	0.0257	9.071e-07	24.1896	2	TRUE	TRUE	1.43605e-06
glycolithocholate	IBD_Finngen	rs2081687	T	C	-0.0739	0.65864	0.0155	1.966e-06	22.7314	2	TRUE	TRUE	6.98201e-06
glycolithocholate	IBD_Finngen	rs28480458	A	G	-0.1301	0.0726372	0.0284	4.792e-06	20.9854	2	TRUE	TRUE	1.0108e-05
glycolithocholate	IBD_Finngen	rs28562592	A	T	0.1876	0.035093	0.0407	4.101e-06	21.246	2	TRUE	TRUE	7.17924e-06
glycolithocholate	IBD_Finngen	rs296366	T	C	0.12	0.752798	0.017	1.577e-12	49.827	2	TRUE	TRUE	7.03973e-12
glycolithocholate	IBD_Finngen	rs4676400	T	G	0.0716	0.514539	0.0147	1.084e-06	23.7242	2	TRUE	TRUE	1.23025e-05
glycolithocholate	IBD_Finngen	rs61865286	A	T	-0.1848	0.0453941	0.0357	2.289e-07	26.7958	2	TRUE	TRUE	8.88727e-07
glycolithocholate	IBD_Finngen	rs6810998	T	C	-0.121	0.0861106	0.0265	4.792e-06	20.8487	2	TRUE	TRUE	2.50738e-05
glycolithocholate	IBD_Finngen	rs7921307	T	C	0.0692	0.534843	0.0145	1.941e-06	22.7759	2	TRUE	TRUE	3.31001e-06
ascorbic acid 3-sulfate*	IBD_Finngen	rs111820526	A	G	-0.1405	0.0345469	0.0284	7.384e-07	24.4746	2	TRUE	TRUE	1.33011e-06
ascorbic acid 3-sulfate*	IBD_Finngen	rs112900467	T	C	0.1104	0.128556	0.0165	1.985e-11	44.7683	2	TRUE	TRUE	8.72385e-10
ascorbic acid 3-sulfate*	IBD_Finngen	rs113766782	T	C	0.3058	0.010968	0.0557	3.934e-08	30.1415	2	TRUE	TRUE	8.61718e-07
ascorbic acid 3-sulfate*	IBD_Finngen	rs117957496	A	G	-0.1735	0.0217195	0.0378	4.315e-06	21.0676	2	TRUE	TRUE	1.20269e-05
ascorbic acid 3-sulfate*	IBD_Finngen	rs118058279	C	G	-0.2334	0.0328238	0.0289	7.008e-16	65.2238	2	TRUE	TRUE	5.048e-15
ascorbic acid 3-sulfate*	IBD_Finngen	rs13259273	A	G	0.071	0.132631	0.0155	4.902e-06	20.9823	2	TRUE	TRUE	1.92636e-05
ascorbic acid 3-sulfate*	IBD_Finngen	rs140788847	C	G	-0.2402	0.0118888	0.0489	9.139e-07	24.1284	2	TRUE	TRUE	2.95086e-06
ascorbic acid 3-sulfate*	IBD_Finngen	rs141637003	T	C	0.3472	0.0102158	0.0521	2.743e-11	44.4103	2	TRUE	TRUE	1.70084e-10
ascorbic acid 3-sulfate*	IBD_Finngen	rs145570805	C	G	-0.2313	0.0107818	0.0507	4.978e-06	20.813	2	TRUE	TRUE	2.40713e-05
ascorbic acid 3-sulfate*	IBD_Finngen	rs34068279	T	G	-0.0548	0.258421	0.0119	4.177e-06	21.2064	2	TRUE	TRUE	7.89025e-06
ascorbic acid 3-sulfate*	IBD_Finngen	rs4840426	T	G	-0.0535	0.654671	0.011	1.162e-06	23.655	2	TRUE	TRUE	3.11582e-06
ascorbic acid 3-sulfate*	IBD_Finngen	rs72849474	T	C	0.0548	0.300732	0.0114	1.512e-06	23.1074	2	TRUE	TRUE	7.2633e-06
ascorbic acid 3-sulfate*	IBD_Finngen	rs76676130	T	C	0.0966	0.0724347	0.0199	1.26e-06	23.564	2	TRUE	TRUE	1.0824e-05
ascorbic acid 3-sulfate*	IBD_Finngen	rs9368741	A	G	-0.0548	0.319452	0.0111	8.754e-07	24.3733	2	TRUE	TRUE	1.91677e-06
ascorbic acid 3-sulfate*	IBD_Finngen	rs9376003	A	G	0.0838	0.154742	0.0146	8.745e-09	32.9445	2	TRUE	TRUE	5.66397e-08
N2-acetyl,N6-methyllysine	IBD_Finngen	rs11189608	T	C	0.344	0.0426513	0.0337	1.946e-24	104.197	2	TRUE	TRUE	2.05459e-22
N2-acetyl,N6-methyllysine	IBD_Finngen	rs11189713	T	C	-0.2482	0.0317611	0.0405	8.714e-10	37.5572	2	TRUE	TRUE	7.37116e-09
N2-acetyl,N6-methyllysine	IBD_Finngen	rs115481410	T	C	0.5955	0.0193843	0.0521	3.198e-30	130.644	2	TRUE	TRUE	3.01418e-27
N2-acetyl,N6-methyllysine	IBD_Finngen	rs117378675	A	T	0.2378	0.0197927	0.0508	2.881e-06	21.9127	2	TRUE	TRUE	5.32301e-06
N2-acetyl,N6-methyllysine	IBD_Finngen	rs13013228	A	G	-0.5419	0.632944	0.0136	1e-300	1587.67	2	TRUE	TRUE	0
N2-acetyl,N6-methyllysine	IBD_Finngen	rs138284041	T	G	0.2787	0.0127036	0.0607	4.456e-06	21.0813	2	TRUE	TRUE	1.27161e-05
N2-acetyl,N6-methyllysine	IBD_Finngen	rs140548487	T	C	0.3127	0.0115378	0.0639	9.861e-07	23.9472	2	TRUE	TRUE	7.45107e-06
N2-acetyl,N6-methyllysine	IBD_Finngen	rs1475533	T	C	0.1859	0.968811	0.0395	2.577e-06	22.1495	2	TRUE	TRUE	9.93431e-06
N2-acetyl,N6-methyllysine	IBD_Finngen	rs151271070	T	C	-0.3293	0.0172268	0.0554	2.753e-09	35.3317	2	TRUE	TRUE	1.71723e-08
N2-acetyl,N6-methyllysine	IBD_Finngen	rs17268163	T	C	-0.0774	0.221146	0.0167	3.33e-06	21.4807	2	TRUE	TRUE	1.09974e-05
N2-acetyl,N6-methyllysine	IBD_Finngen	rs2131860	A	G	0.1079	0.148065	0.0199	6.233e-08	29.3993	2	TRUE	TRUE	8.53988e-07
N2-acetyl,N6-methyllysine	IBD_Finngen	rs34109470	A	G	-0.3337	0.0133387	0.0686	1.151e-06	23.6627	2	TRUE	TRUE	4.825e-06
N2-acetyl,N6-methyllysine	IBD_Finngen	rs4917820	T	C	0.6004	0.635612	0.0137	1e-300	1920.61	2	TRUE	TRUE	0
N2-acetyl,N6-methyllysine	IBD_Finngen	rs62504323	A	G	0.276	0.0165402	0.0599	4.118e-06	21.2307	2	TRUE	TRUE	6.67459e-06
N2-acetyl,N6-methyllysine	IBD_Finngen	rs73177260	A	G	-0.1589	0.053148	0.0335	2.121e-06	22.4987	2	TRUE	TRUE	5.71303e-06
N2-acetyl,N6-methyllysine	IBD_Finngen	rs75791673	A	G	0.3402	0.068633	0.0275	2.861e-35	153.039	2	TRUE	TRUE	1.72517e-32
N2-acetyl,N6-methyllysine	IBD_Finngen	rs76329610	A	G	0.1913	0.0379258	0.0364	1.459e-07	27.6202	2	TRUE	TRUE	1.34021e-06
N2-acetyl,N6-methyllysine	IBD_Finngen	rs77493111	T	C	0.735	0.0177167	0.0554	3.98e-40	176.017	2	TRUE	TRUE	6.02209e-37
N2-acetyl,N6-methyllysine	IBD_Finngen	rs80080261	T	C	0.1532	0.0515065	0.0329	3.308e-06	21.6833	2	TRUE	TRUE	1.45214e-05
gamma-CEHC	IBD_Finngen	rs112298388	T	C	0.1046	0.0766207	0.0229	4.805e-06	20.8638	2	TRUE	TRUE	1.8189e-05
gamma-CEHC	IBD_Finngen	rs147509526	T	C	0.2185	0.0158849	0.0464	2.556e-06	22.1752	2	TRUE	TRUE	8.2109e-06
gamma-CEHC	IBD_Finngen	rs148631819	C	G	0.1266	0.0547699	0.0264	1.708e-06	22.9964	2	TRUE	TRUE	7.8671e-06
gamma-CEHC	IBD_Finngen	rs17868336	A	G	0.1459	0.0386631	0.0313	3.216e-06	21.7281	2	TRUE	TRUE	5.97587e-06
gamma-CEHC	IBD_Finngen	rs186133144	A	G	-0.2633	0.0110371	0.0552	1.864e-06	22.7522	2	TRUE	TRUE	5.65903e-06
gamma-CEHC	IBD_Finngen	rs2108622	T	C	-0.2718	0.286663	0.0129	4.55e-99	443.935	2	TRUE	TRUE	7.66571e-91
gamma-CEHC	IBD_Finngen	rs61589705	A	T	0.1055	0.0792629	0.0218	1.354e-06	23.4203	2	TRUE	TRUE	5.53059e-06
gamma-CEHC	IBD_Finngen	rs7036067	T	C	0.0556	0.583504	0.0121	4.355e-06	21.1144	2	TRUE	TRUE	1.17371e-05
gamma-CEHC	IBD_Finngen	rs72551330	T	C	-0.4225	0.0129802	0.0503	4.654e-17	70.5533	2	TRUE	TRUE	1.38583e-15
gamma-CEHC	IBD_Finngen	rs7485656	A	G	-0.0994	0.154317	0.0166	1.964e-09	35.8556	2	TRUE	TRUE	1.37018e-08
gamma-CEHC	IBD_Finngen	rs755301	T	C	0.1198	0.0627221	0.0248	1.421e-06	23.3351	2	TRUE	TRUE	1.47729e-05
gamma-CEHC	IBD_Finngen	rs881930	A	G	0.0774	0.161443	0.016	1.337e-06	23.4014	2	TRUE	TRUE	5.44078e-06
gamma-CEHC	IBD_Finngen	rs9461218	A	G	-0.07	0.230006	0.0142	7.899e-07	24.3007	2	TRUE	TRUE	5.14893e-06
cystathionine	IBD_Finngen	rs112565244	T	C	0.1892	0.0306871	0.0384	8.384e-07	24.2762	2	TRUE	TRUE	1.53795e-06
cystathionine	IBD_Finngen	rs114138144	T	C	-0.2028	0.0201018	0.0435	3.063e-06	21.7349	2	TRUE	TRUE	7.66675e-06
cystathionine	IBD_Finngen	rs116689190	A	G	0.2364	0.0143737	0.0491	1.459e-06	23.181	2	TRUE	TRUE	4.06131e-06
cystathionine	IBD_Finngen	rs118085010	T	C	0.2049	0.0200482	0.0439	3.042e-06	21.7849	2	TRUE	TRUE	1.63918e-05
cystathionine	IBD_Finngen	rs11923015	T	G	0.0804	0.170158	0.0163	8.179e-07	24.3297	2	TRUE	TRUE	3.8944e-06
cystathionine	IBD_Finngen	rs12096461	T	C	0.1959	0.0199223	0.0426	4.293e-06	21.147	2	TRUE	TRUE	7.63822e-06
cystathionine	IBD_Finngen	rs143982399	T	C	0.7938	0.0103304	0.0608	5.54e-39	170.457	2	TRUE	TRUE	3.60615e-35
cystathionine	IBD_Finngen	rs17655600	A	T	-0.2871	0.0123855	0.0552	1.961e-07	27.0513	2	TRUE	TRUE	1.52242e-06
cystathionine	IBD_Finngen	rs2003757	T	C	0.0678	0.360079	0.0128	1.202e-07	28.0569	2	TRUE	TRUE	4.78357e-07
cystathionine	IBD_Finngen	rs2742148	A	C	-0.0574	0.423965	0.0124	3.604e-06	21.4279	2	TRUE	TRUE	2.53669e-05
cystathionine	IBD_Finngen	rs41265109	A	G	-0.1637	0.0331035	0.0341	1.571e-06	23.0456	2	TRUE	TRUE	2.63271e-06
cystathionine	IBD_Finngen	rs444618	A	T	0.0872	0.880729	0.0188	3.467e-06	21.5138	2	TRUE	TRUE	9.06314e-06
cystathionine	IBD_Finngen	rs62124985	A	G	0.1145	0.198664	0.0153	8.587e-14	56.0052	2	TRUE	TRUE	1.00857e-12
cystathionine	IBD_Finngen	rs6744657	A	G	0.0721	0.207183	0.015	1.649e-06	23.104	2	TRUE	TRUE	3.59876e-06
cystathionine	IBD_Finngen	rs77089005	T	C	0.2111	0.0226281	0.0408	2.326e-07	26.7705	2	TRUE	TRUE	7.88195e-07
cystathionine	IBD_Finngen	rs9289459	T	C	-0.0587	0.496408	0.0123	1.696e-06	22.7754	2	TRUE	TRUE	1.02201e-05
tetradecadienedioate (C14:2-DC)*	IBD_Finngen	rs1126742	A	G	0.086	0.129909	0.0184	2.967e-06	21.8455	2	TRUE	TRUE	1.81308e-05
tetradecadienedioate (C14:2-DC)*	IBD_Finngen	rs113963076	T	C	0.0845	0.133366	0.0181	3.065e-06	21.795	2	TRUE	TRUE	9.93992e-05
tetradecadienedioate (C14:2-DC)*	IBD_Finngen	rs115916148	A	G	-0.2075	0.0200394	0.0442	2.739e-06	22.039	2	TRUE	TRUE	8.70923e-06
tetradecadienedioate (C14:2-DC)*	IBD_Finngen	rs11626972	A	G	0.3256	0.414306	0.0126	1.76e-146	667.771	2	TRUE	TRUE	4.39233e-135
tetradecadienedioate (C14:2-DC)*	IBD_Finngen	rs146273038	T	C	-0.2429	0.0166014	0.0514	2.265e-06	22.3321	2	TRUE	TRUE	4.38713e-06
tetradecadienedioate (C14:2-DC)*	IBD_Finngen	rs17182699	T	C	0.0994	0.100764	0.0208	1.682e-06	22.8374	2	TRUE	TRUE	8.72542e-06
tetradecadienedioate (C14:2-DC)*	IBD_Finngen	rs1896171	A	C	0.0796	0.624783	0.0128	5.861e-10	38.6729	2	TRUE	TRUE	4.14466e-09
tetradecadienedioate (C14:2-DC)*	IBD_Finngen	rs191965871	C	G	-0.2281	0.0182561	0.0478	1.788e-06	22.7717	2	TRUE	TRUE	3.09432e-06
tetradecadienedioate (C14:2-DC)*	IBD_Finngen	rs1941476	T	C	-0.0653	0.271185	0.0141	3.558e-06	21.4481	2	TRUE	TRUE	7.11987e-06
tetradecadienedioate (C14:2-DC)*	IBD_Finngen	rs318332	T	C	-0.0682	0.777429	0.0149	4.56e-06	20.9506	2	TRUE	TRUE	1.14817e-05
tetradecadienedioate (C14:2-DC)*	IBD_Finngen	rs603424	A	G	-0.1481	0.180198	0.0159	1.56e-20	86.7593	2	TRUE	TRUE	7.20985e-18
tetradecadienedioate (C14:2-DC)*	IBD_Finngen	rs73079476	A	C	-0.1524	0.166058	0.0166	4.442e-20	84.2857	2	TRUE	TRUE	6.60185e-19
tetradecadienedioate (C14:2-DC)*	IBD_Finngen	rs75911382	A	C	-0.1404	0.0428659	0.0307	4.921e-06	20.915	2	TRUE	TRUE	1.78532e-05
tetradecadienedioate (C14:2-DC)*	IBD_Finngen	rs8013292	A	G	-0.0895	0.771766	0.0148	1.324e-09	36.5698	2	TRUE	TRUE	5.17348e-09
androsterone glucuronide	IBD_Finngen	rs112870974	T	C	0.9145	0.0568611	0.0232	1e-300	1553.79	2	TRUE	TRUE	5.51511e-303
androsterone glucuronide	IBD_Finngen	rs12420820	T	C	0.139	0.0433033	0.0286	1.186e-06	23.621	2	TRUE	TRUE	6.7851e-06
androsterone glucuronide	IBD_Finngen	rs148778375	T	C	0.1612	0.0316291	0.0329	9.907e-07	24.007	2	TRUE	TRUE	5.07486e-06
androsterone glucuronide	IBD_Finngen	rs148982377	T	C	0.2044	0.0362797	0.031	4.079e-11	43.4749	2	TRUE	TRUE	2.21519e-10
androsterone glucuronide	IBD_Finngen	rs206802	C	G	0.0962	0.150942	0.0159	1.288e-09	36.6063	2	TRUE	TRUE	7.25844e-09
androsterone glucuronide	IBD_Finngen	rs212100	T	C	0.1906	0.834594	0.0153	1.295e-35	155.19	2	TRUE	TRUE	8.09177e-34
androsterone glucuronide	IBD_Finngen	rs34092423	T	G	0.0915	0.274492	0.0131	2.495e-12	48.7865	2	TRUE	TRUE	1.58114e-11
androsterone glucuronide	IBD_Finngen	rs3748136	A	G	-0.0663	0.198759	0.0143	3.669e-06	21.4959	2	TRUE	TRUE	1.57268e-05
androsterone glucuronide	IBD_Finngen	rs3794684	A	G	0.0582	0.593934	0.0116	5.347e-07	25.1727	2	TRUE	TRUE	1.26286e-05
androsterone glucuronide	IBD_Finngen	rs511686	T	C	-0.4613	0.0151661	0.0508	1.06e-19	82.4593	2	TRUE	TRUE	2.08874e-18
androsterone glucuronide	IBD_Finngen	rs6491444	T	G	-0.0615	0.703872	0.0126	9.782e-07	23.8237	2	TRUE	TRUE	3.63464e-06
androsterone glucuronide	IBD_Finngen	rs72794638	T	C	0.3481	0.0147342	0.0442	3.431e-15	62.0245	2	TRUE	TRUE	4.97909e-14
androsterone glucuronide	IBD_Finngen	rs751894	T	C	-0.0726	0.198758	0.0143	4.06e-07	25.7751	2	TRUE	TRUE	1.27428e-06
androsterone glucuronide	IBD_Finngen	rs77631946	A	C	0.1022	0.0881834	0.0203	4.681e-07	25.346	2	TRUE	TRUE	4.75379e-06
androsterone glucuronide	IBD_Finngen	rs77670276	A	G	0.0755	0.142508	0.0162	3.139e-06	21.7202	2	TRUE	TRUE	8.18713e-06
androsterone glucuronide	IBD_Finngen	rs9282858	T	C	-0.3252	0.0319072	0.0329	5.376e-23	97.7033	2	TRUE	TRUE	1.37781e-21
androsterone glucuronide	IBD_Finngen	rs9509847	A	C	-0.0581	0.358356	0.0119	1.128e-06	23.8374	2	TRUE	TRUE	8.7741e-06
N-acetylserine	IBD_Finngen	rs112986724	C	G	0.1494	0.0117444	0.0304	8.931e-07	24.1521	2	TRUE	TRUE	1.75487e-05
N-acetylserine	IBD_Finngen	rs117409876	T	C	-0.0468	0.135081	0.0094	6.824e-07	24.7877	2	TRUE	TRUE	8.80836e-06
N-acetylserine	IBD_Finngen	rs12747146	A	G	-0.0713	0.0498047	0.0143	6.213e-07	24.8603	2	TRUE	TRUE	5.52568e-06
N-acetylserine	IBD_Finngen	rs13257015	T	C	0.0329	0.703987	0.007	3.061e-06	22.09	2	TRUE	TRUE	1.38385e-05
N-acetylserine	IBD_Finngen	rs138317485	T	C	0.095	0.024903	0.02	2.024e-06	22.5625	2	TRUE	TRUE	5.246e-06
N-acetylserine	IBD_Finngen	rs143577579	A	G	0.1532	0.0104768	0.0314	1.021e-06	23.8045	2	TRUE	TRUE	4.15279e-06
N-acetylserine	IBD_Finngen	rs150416778	T	C	0.2527	0.0144895	0.0283	4.28e-19	79.7329	2	TRUE	TRUE	5.15989e-18
N-acetylserine	IBD_Finngen	rs16909302	A	G	-0.0454	0.1242	0.0094	1.516e-06	23.3268	2	TRUE	TRUE	3.57927e-06
N-acetylserine	IBD_Finngen	rs183499947	T	C	-0.159	0.0103467	0.0346	4.202e-06	21.1175	2	TRUE	TRUE	7.9371e-06
N-acetylserine	IBD_Finngen	rs187100239	A	C	-0.1288	0.0144735	0.0264	1.064e-06	23.8026	2	TRUE	TRUE	1.91968e-06
N-acetylserine	IBD_Finngen	rs187260245	A	G	-0.1409	0.0106776	0.0305	3.848e-06	21.3414	2	TRUE	TRUE	1.03607e-05
N-acetylserine	IBD_Finngen	rs72715236	A	C	-0.0609	0.0625634	0.0128	1.928e-06	22.6368	2	TRUE	TRUE	4.76892e-06
N-acetylserine	IBD_Finngen	rs73326589	T	C	-0.0658	0.0537266	0.014	2.379e-06	22.09	2	TRUE	TRUE	6.17786e-06
N-acetylserine	IBD_Finngen	rs74489012	C	G	-0.1516	0.0108072	0.0298	3.66e-07	25.8801	2	TRUE	TRUE	1.90046e-06
N-acetylserine	IBD_Finngen	rs76251854	T	C	0.1017	0.02289	0.0209	1.162e-06	23.6782	2	TRUE	TRUE	3.22073e-06
N-acetylserine	IBD_Finngen	rs76766219	A	C	0.0912	0.0320053	0.0185	8.344e-07	24.3022	2	TRUE	TRUE	1.92592e-06
3-carboxy-4-methyl-5-pentyl-2-furanpropionate (3-CMPFP)**	IBD_Finngen	rs112991883	A	G	-0.2198	0.0114973	0.0472	3.223e-06	21.6856	2	TRUE	TRUE	1.7419e-05
3-carboxy-4-methyl-5-pentyl-2-furanpropionate (3-CMPFP)**	IBD_Finngen	rs113513789	A	G	0.1238	0.0560601	0.0219	1.534e-08	31.956	2	TRUE	TRUE	1.38193e-07
3-carboxy-4-methyl-5-pentyl-2-furanpropionate (3-CMPFP)**	IBD_Finngen	rs140974375	A	G	0.1833	0.0191361	0.0394	3.365e-06	21.6437	2	TRUE	TRUE	8.86022e-06
3-carboxy-4-methyl-5-pentyl-2-furanpropionate (3-CMPFP)**	IBD_Finngen	rs144820219	A	T	0.1759	0.0182919	0.0361	1.115e-06	23.742	2	TRUE	TRUE	4.65112e-06
3-carboxy-4-methyl-5-pentyl-2-furanpropionate (3-CMPFP)**	IBD_Finngen	rs146956430	T	G	-0.1149	0.0468674	0.025	4.182e-06	21.1232	2	TRUE	TRUE	8.67282e-06
3-carboxy-4-methyl-5-pentyl-2-furanpropionate (3-CMPFP)**	IBD_Finngen	rs1934983	A	G	-0.1597	0.292739	0.011	2.176e-47	210.778	2	TRUE	TRUE	4.01376e-44
3-carboxy-4-methyl-5-pentyl-2-furanpropionate (3-CMPFP)**	IBD_Finngen	rs2302429	A	G	-0.0752	0.186813	0.0131	1.055e-08	32.9529	2	TRUE	TRUE	1.08751e-07
3-carboxy-4-methyl-5-pentyl-2-furanpropionate (3-CMPFP)**	IBD_Finngen	rs4278026	A	G	-0.052	0.379096	0.0105	7.507e-07	24.5261	2	TRUE	TRUE	3.47094e-06
3-carboxy-4-methyl-5-pentyl-2-furanpropionate (3-CMPFP)**	IBD_Finngen	rs4740604	A	G	-0.0591	0.800276	0.0128	3.762e-06	21.3184	2	TRUE	TRUE	7.59539e-06
3-carboxy-4-methyl-5-pentyl-2-furanpropionate (3-CMPFP)**	IBD_Finngen	rs6901321	T	C	0.1812	0.0190108	0.0391	3.551e-06	21.4765	2	TRUE	TRUE	7.01323e-06
3-carboxy-4-methyl-5-pentyl-2-furanpropionate (3-CMPFP)**	IBD_Finngen	rs72551330	T	C	-0.4845	0.0129056	0.0433	4.671e-29	125.202	2	TRUE	TRUE	9.77899e-27
3-carboxy-4-methyl-5-pentyl-2-furanpropionate (3-CMPFP)**	IBD_Finngen	rs77104933	A	C	0.0917	0.071662	0.0197	3.148e-06	21.6674	2	TRUE	TRUE	1.52467e-05
3-carboxy-4-methyl-5-pentyl-2-furanpropionate (3-CMPFP)**	IBD_Finngen	rs77156425	T	C	0.2397	0.0108622	0.049	1.013e-06	23.9301	2	TRUE	TRUE	2.899e-06
3-carboxy-4-methyl-5-pentyl-2-furanpropionate (3-CMPFP)**	IBD_Finngen	rs80092041	T	C	0.172	0.0190557	0.037	3.315e-06	21.6099	2	TRUE	TRUE	9.51467e-06
N-acetylvaline	IBD_Finngen	rs113319603	A	T	0.1321	0.0110243	0.0277	1.879e-06	22.7429	2	TRUE	TRUE	1.56583e-05
N-acetylvaline	IBD_Finngen	rs138275378	T	G	0.0994	0.0185141	0.0217	4.397e-06	20.9823	2	TRUE	TRUE	7.69191e-06
N-acetylvaline	IBD_Finngen	rs148804382	A	C	0.1901	0.010369	0.0302	3.2e-10	39.6233	2	TRUE	TRUE	1.239e-09
N-acetylvaline	IBD_Finngen	rs62530272	A	G	-0.0626	0.0661765	0.0134	2.769e-06	21.8242	2	TRUE	TRUE	3.8424e-05
N-acetylvaline	IBD_Finngen	rs76486721	A	G	-0.0697	0.0431131	0.0149	2.803e-06	21.8823	2	TRUE	TRUE	7.30658e-06
N-acetylvaline	IBD_Finngen	rs76543489	A	G	-0.0748	0.0385336	0.015	6.585e-07	24.8668	2	TRUE	TRUE	2.37184e-06
theophylline	IBD_Finngen	rs114110478	C	G	0.1281	0.0775182	0.0265	1.294e-06	23.3672	2	TRUE	TRUE	7.97072e-06
theophylline	IBD_Finngen	rs114334603	T	C	-0.265	0.0189775	0.0537	7.851e-07	24.3525	2	TRUE	TRUE	5.13801e-06
theophylline	IBD_Finngen	rs115356927	C	G	-0.2672	0.0164212	0.0581	4.188e-06	21.1505	2	TRUE	TRUE	6.77779e-06
theophylline	IBD_Finngen	rs11632946	T	C	-0.073	0.721492	0.0157	3.298e-06	21.6195	2	TRUE	TRUE	7.3551e-06
theophylline	IBD_Finngen	rs117046252	T	C	0.2312	0.0209539	0.0493	2.74e-06	21.9929	2	TRUE	TRUE	1.20703e-05
theophylline	IBD_Finngen	rs117829526	T	G	0.255	0.0183527	0.055	3.507e-06	21.4959	2	TRUE	TRUE	1.20578e-05
theophylline	IBD_Finngen	rs12259905	T	C	0.1519	0.07575	0.0267	1.228e-08	32.3663	2	TRUE	TRUE	3.16747e-08
theophylline	IBD_Finngen	rs140248277	T	C	0.2987	0.0147721	0.0628	1.956e-06	22.6231	2	TRUE	TRUE	1.65357e-05
theophylline	IBD_Finngen	rs4960646	T	C	0.0701	0.305845	0.0153	4.681e-06	20.992	2	TRUE	TRUE	1.78877e-05
theophylline	IBD_Finngen	rs74069834	A	G	0.2541	0.0183527	0.0544	3.011e-06	21.8178	2	TRUE	TRUE	9.1395e-06
X-25790	IBD_Finngen	rs114501010	A	G	0.1533	0.0240702	0.0334	4.319e-06	21.0665	2	TRUE	TRUE	1.10279e-05
X-25790	IBD_Finngen	rs150756687	A	G	-0.1923	0.0188977	0.0374	2.779e-07	26.4372	2	TRUE	TRUE	5.62368e-07
X-25790	IBD_Finngen	rs1569415	A	C	0.1019	0.243379	0.0115	8.806e-19	78.515	2	TRUE	TRUE	1.90882e-16
X-25790	IBD_Finngen	rs2417732	T	G	-0.0715	0.115717	0.0156	4.613e-06	21.0069	2	TRUE	TRUE	1.10331e-05
X-25790	IBD_Finngen	rs3809288	A	G	-0.0546	0.235262	0.0118	3.471e-06	21.4102	2	TRUE	TRUE	6.772e-06
X-25790	IBD_Finngen	rs3819121	T	C	-0.0566	0.436227	0.0098	8.303e-09	33.3565	2	TRUE	TRUE	3.80523e-07
X-25790	IBD_Finngen	rs3822179	A	C	-0.0808	0.0953339	0.0168	1.516e-06	23.1315	2	TRUE	TRUE	6.59335e-06
X-25790	IBD_Finngen	rs386095	A	G	0.0584	0.780596	0.012	1.275e-06	23.6844	2	TRUE	TRUE	5.58225e-06
X-25790	IBD_Finngen	rs55782112	T	C	0.1095	0.0473373	0.0232	2.407e-06	22.2768	2	TRUE	TRUE	8.14261e-06
X-25790	IBD_Finngen	rs646586	A	G	-0.0523	0.323808	0.0106	8.882e-07	24.344	2	TRUE	TRUE	2.34324e-06
X-25790	IBD_Finngen	rs6466099	T	C	0.0579	0.762232	0.0116	6.256e-07	24.9139	2	TRUE	TRUE	1.72127e-06
X-25790	IBD_Finngen	rs75391083	A	G	0.1661	0.0233419	0.0331	5.447e-07	25.1816	2	TRUE	TRUE	2.13116e-06
X-25790	IBD_Finngen	rs847016	T	C	0.0832	0.906309	0.0172	1.268e-06	23.3986	2	TRUE	TRUE	1.70094e-05
bilirubin degradation product, C17H20N2O5 (2)**	IBD_Finngen	rs114618682	T	C	-0.2247	0.0257384	0.0426	1.326e-07	27.8219	2	TRUE	TRUE	4.52703e-07
bilirubin degradation product, C17H20N2O5 (2)**	IBD_Finngen	rs13390156	A	C	0.0779	0.293947	0.0149	1.587e-07	27.3339	2	TRUE	TRUE	3.32365e-07
bilirubin degradation product, C17H20N2O5 (2)**	IBD_Finngen	rs141771065	T	C	-0.1541	0.0547753	0.0294	1.583e-07	27.4733	2	TRUE	TRUE	4.36135e-07
bilirubin degradation product, C17H20N2O5 (2)**	IBD_Finngen	rs2440685	T	C	-0.0803	0.712348	0.0144	2.267e-08	31.0961	2	TRUE	TRUE	6.05619e-08
bilirubin degradation product, C17H20N2O5 (2)**	IBD_Finngen	rs266104	T	C	0.0919	0.870142	0.0192	1.792e-06	22.9102	2	TRUE	TRUE	9.34674e-06
bilirubin degradation product, C17H20N2O5 (2)**	IBD_Finngen	rs35881823	T	G	-0.1235	0.0598351	0.027	4.8e-06	20.9222	2	TRUE	TRUE	1.52204e-05
bilirubin degradation product, C17H20N2O5 (2)**	IBD_Finngen	rs4783174	T	G	-0.1086	0.0842831	0.0232	2.901e-06	21.9121	2	TRUE	TRUE	8.68444e-06
bilirubin degradation product, C17H20N2O5 (2)**	IBD_Finngen	rs62490330	A	G	-0.1115	0.088476	0.0231	1.359e-06	23.2984	2	TRUE	TRUE	6.03896e-06
bilirubin degradation product, C17H20N2O5 (2)**	IBD_Finngen	rs79497827	T	C	-0.2506	0.0130872	0.0536	2.946e-06	21.8591	2	TRUE	TRUE	5.08286e-06
bilirubin degradation product, C17H20N2O5 (2)**	IBD_Finngen	rs855791	A	G	-0.066	0.563152	0.013	4.023e-07	25.7751	2	TRUE	TRUE	1.28811e-06
bilirubin degradation product, C17H20N2O5 (2)**	IBD_Finngen	rs887829	T	C	0.4016	0.337616	0.0131	8.6e-206	939.82	2	TRUE	TRUE	1.65058e-187
orotidine	IBD_Finngen	rs114953930	T	C	-0.1481	0.0497374	0.0318	3.229e-06	21.6898	2	TRUE	TRUE	4.16034e-05
orotidine	IBD_Finngen	rs12487905	T	C	0.0968	0.204357	0.0173	2.04e-08	31.3082	2	TRUE	TRUE	1.01289e-07
orotidine	IBD_Finngen	rs12932686	T	C	0.0662	0.415067	0.0141	2.868e-06	22.0434	2	TRUE	TRUE	2.62948e-05
orotidine	IBD_Finngen	rs1373962	T	C	-0.0666	0.409905	0.0141	2.393e-06	22.3105	2	TRUE	TRUE	1.1502e-05
orotidine	IBD_Finngen	rs17000661	C	G	-0.1674	0.0394347	0.0361	3.546e-06	21.5029	2	TRUE	TRUE	1.62676e-05
orotidine	IBD_Finngen	rs181421	T	C	0.0752	0.268481	0.0156	1.364e-06	23.2373	2	TRUE	TRUE	2.60766e-06
orotidine	IBD_Finngen	rs184213072	T	C	-0.3327	0.0133571	0.0692	1.528e-06	23.115	2	TRUE	TRUE	8.19363e-06
orotidine	IBD_Finngen	rs4148155	A	G	-0.1072	0.109146	0.0221	1.296e-06	23.5291	2	TRUE	TRUE	2.70251e-06
orotidine	IBD_Finngen	rs62620707	A	G	0.1934	0.0301336	0.0405	1.744e-06	22.8036	2	TRUE	TRUE	3.81847e-06
orotidine	IBD_Finngen	rs6810412	T	G	-0.1109	0.0958236	0.0236	2.718e-06	22.082	2	TRUE	TRUE	5.44308e-06
orotidine	IBD_Finngen	rs7387997	T	G	0.2772	0.982759	0.056	7.417e-07	24.5025	2	TRUE	TRUE	2.29892e-06
orotidine	IBD_Finngen	rs77924615	A	G	-0.0992	0.187964	0.0178	2.71e-08	31.0587	2	TRUE	TRUE	5.21661e-08
orotidine	IBD_Finngen	rs78625720	A	G	-1.6413	0.0240695	0.0403	1e-300	1658.69	2	TRUE	TRUE	0
orotidine	IBD_Finngen	rs874432	A	T	-0.0751	0.227907	0.0163	4.221e-06	21.2278	2	TRUE	TRUE	1.25007e-05
tricosanoyl sphingomyelin (d18:1/23:0)*	IBD_Finngen	rs115167564	T	G	0.1478	0.0150209	0.0307	1.528e-06	23.1778	2	TRUE	TRUE	3.07934e-06
tricosanoyl sphingomyelin (d18:1/23:0)*	IBD_Finngen	rs171556	A	G	0.1432	0.0192498	0.0289	7.188e-07	24.5522	2	TRUE	TRUE	2.06884e-06
tricosanoyl sphingomyelin (d18:1/23:0)*	IBD_Finngen	rs183214919	T	C	-0.1424	0.0141607	0.0305	2.989e-06	21.7982	2	TRUE	TRUE	6.23689e-06
tricosanoyl sphingomyelin (d18:1/23:0)*	IBD_Finngen	rs61990500	A	G	-0.0373	0.348852	0.0077	1.476e-06	23.4658	2	TRUE	TRUE	1.74376e-05
tricosanoyl sphingomyelin (d18:1/23:0)*	IBD_Finngen	rs670562	A	G	0.0454	0.811626	0.0094	1.479e-06	23.3268	2	TRUE	TRUE	4.19317e-06
tricosanoyl sphingomyelin (d18:1/23:0)*	IBD_Finngen	rs7412	T	C	-0.0688	0.0860684	0.013	1.16e-07	28.0085	2	TRUE	TRUE	2.10218e-06
tricosanoyl sphingomyelin (d18:1/23:0)*	IBD_Finngen	rs76132979	A	G	0.0696	0.0607428	0.0149	3.111e-06	21.8196	2	TRUE	TRUE	1.239e-05
tricosanoyl sphingomyelin (d18:1/23:0)*	IBD_Finngen	rs7671270	A	T	0.0959	0.0322158	0.0199	1.472e-06	23.2237	2	TRUE	TRUE	2.23204e-05
tricosanoyl sphingomyelin (d18:1/23:0)*	IBD_Finngen	rs76725400	T	C	0.1003	0.0296614	0.0219	4.755e-06	20.9756	2	TRUE	TRUE	1.10875e-05
pantoate	IBD_Finngen	rs115337677	C	G	0.2571	0.01972	0.0453	1.412e-08	32.2113	2	TRUE	TRUE	3.23828e-08
pantoate	IBD_Finngen	rs149232111	C	G	0.2509	0.0122849	0.0515	1.083e-06	23.7349	2	TRUE	TRUE	6.35139e-06
pantoate	IBD_Finngen	rs150261631	A	G	-0.2105	0.0166589	0.046	4.696e-06	20.9406	2	TRUE	TRUE	9.88961e-06
pantoate	IBD_Finngen	rs742711	A	G	0.064	0.274212	0.0131	1.117e-06	23.8681	2	TRUE	TRUE	4.60166e-06
pantoate	IBD_Finngen	rs74704414	T	C	-0.1593	0.0346468	0.0342	3.159e-06	21.696	2	TRUE	TRUE	5.78112e-06
pantoate	IBD_Finngen	rs76226662	T	C	0.1137	0.0618653	0.0248	4.701e-06	21.0193	2	TRUE	TRUE	1.07559e-05
pantoate	IBD_Finngen	rs76670050	A	T	0.1813	0.0266	0.0378	1.621e-06	23.0045	2	TRUE	TRUE	2.05141e-05
pantoate	IBD_Finngen	rs78354032	A	T	-0.1282	0.046884	0.028	4.606e-06	20.9633	2	TRUE	TRUE	8.335e-06
pantoate	IBD_Finngen	rs78959966	T	C	0.1786	0.0311221	0.0357	5.762e-07	25.028	2	TRUE	TRUE	2.83547e-06
sphingomyelin (d18:1/14:0, d16:1/16:0)*	IBD_Finngen	rs11540085	T	C	0.1435	0.0212256	0.0276	1.937e-07	27.0325	2	TRUE	TRUE	6.51591e-07
sphingomyelin (d18:1/14:0, d16:1/16:0)*	IBD_Finngen	rs17843995	C	G	0.0359	0.276915	0.0077	3.182e-06	21.7374	2	TRUE	TRUE	1.93071e-05
sphingomyelin (d18:1/14:0, d16:1/16:0)*	IBD_Finngen	rs261290	T	C	0.0361	0.66572	0.0074	1.127e-06	23.7986	2	TRUE	TRUE	1.84612e-06
sphingomyelin (d18:1/14:0, d16:1/16:0)*	IBD_Finngen	rs35372182	A	G	-0.214	0.167462	0.0092	3.65e-120	541.068	2	TRUE	TRUE	1.78703e-109
sphingomyelin (d18:1/14:0, d16:1/16:0)*	IBD_Finngen	rs438568	A	G	0.0585	0.62072	0.0072	4.017e-16	66.0156	2	TRUE	TRUE	2.06108e-15
sphingomyelin (d18:1/14:0, d16:1/16:0)*	IBD_Finngen	rs6130615	T	C	-0.0559	0.113444	0.0111	4.727e-07	25.3617	2	TRUE	TRUE	2.17608e-06
sphingomyelin (d18:1/14:0, d16:1/16:0)*	IBD_Finngen	rs7462346	T	C	0.0529	0.102633	0.0113	2.951e-06	21.9157	2	TRUE	TRUE	1.04859e-05
sphingomyelin (d18:1/14:0, d16:1/16:0)*	IBD_Finngen	rs79875771	A	G	-0.0482	0.157561	0.0097	7.627e-07	24.6917	2	TRUE	TRUE	3.99693e-06
X-17354	IBD_Finngen	rs115548399	T	G	0.345	0.0142277	0.0699	7.948e-07	24.3604	2	TRUE	TRUE	2.90005e-06
X-17354	IBD_Finngen	rs117912612	T	C	-0.2798	0.0227105	0.0564	7.114e-07	24.6115	2	TRUE	TRUE	1.41841e-06
X-17354	IBD_Finngen	rs11939510	A	G	0.1447	0.0930702	0.0294	8.621e-07	24.2238	2	TRUE	TRUE	1.64823e-06
X-17354	IBD_Finngen	rs12150136	A	G	-0.1239	0.122255	0.0271	4.931e-06	20.9028	2	TRUE	TRUE	8.29817e-06
X-17354	IBD_Finngen	rs142592835	A	C	-0.3675	0.0121141	0.0773	2.006e-06	22.6025	2	TRUE	TRUE	7.04566e-06
X-17354	IBD_Finngen	rs142876106	A	G	-0.2734	0.0222156	0.0586	3.092e-06	21.7672	2	TRUE	TRUE	1.08105e-05
X-17354	IBD_Finngen	rs16833586	A	G	-0.179	0.057961	0.0363	8.385e-07	24.316	2	TRUE	TRUE	6.34973e-06
X-17354	IBD_Finngen	rs17798101	T	C	-0.1281	0.13387	0.025	3.08e-07	26.2554	2	TRUE	TRUE	1.21198e-06
X-17354	IBD_Finngen	rs34311919	C	G	0.1667	0.0707295	0.0345	1.341e-06	23.3471	2	TRUE	TRUE	3.29288e-06
X-17354	IBD_Finngen	rs72781403	T	C	-0.1512	0.0826157	0.031	1.105e-06	23.7892	2	TRUE	TRUE	2.13199e-06
X-17354	IBD_Finngen	rs7954863	C	G	0.1182	0.142122	0.0245	1.435e-06	23.2757	2	TRUE	TRUE	2.53069e-06
X-12839	IBD_Finngen	rs116128460	A	G	-0.3783	0.0124439	0.0758	6.087e-07	24.9077	2	TRUE	TRUE	8.58577e-07
X-12839	IBD_Finngen	rs117615341	T	C	0.3972	0.0125186	0.0811	9.592e-07	23.987	2	TRUE	TRUE	2.89949e-06
X-12839	IBD_Finngen	rs1177442	A	G	-0.1375	0.585225	0.0177	7.597e-15	60.3474	2	TRUE	TRUE	5.3246e-14
X-12839	IBD_Finngen	rs12230272	A	G	0.0991	0.21593	0.0211	2.653e-06	22.0588	2	TRUE	TRUE	5.77264e-06
X-12839	IBD_Finngen	rs12427820	C	G	-0.1447	0.117496	0.0271	8.931e-08	28.5101	2	TRUE	TRUE	1.87927e-07
X-12839	IBD_Finngen	rs138789	A	C	-0.0912	0.637831	0.018	3.968e-07	25.6711	2	TRUE	TRUE	1.61691e-06
X-12839	IBD_Finngen	rs140132351	T	G	-0.2641	0.024169	0.0565	2.93e-06	21.8494	2	TRUE	TRUE	1.13485e-05
X-12839	IBD_Finngen	rs149251287	T	G	0.3146	0.0217592	0.063	6.001e-07	24.9365	2	TRUE	TRUE	1.44393e-06
X-12839	IBD_Finngen	rs150404394	C	G	-0.099	0.334925	0.0181	4.762e-08	29.9167	2	TRUE	TRUE	6.44665e-08
X-12839	IBD_Finngen	rs6109233	A	G	0.1266	0.147755	0.0246	2.503e-07	26.4848	2	TRUE	TRUE	5.46136e-07
X-12839	IBD_Finngen	rs6687264	T	C	-0.1541	0.138571	0.025	7.078e-10	37.9949	2	TRUE	TRUE	4.492e-09
X-12839	IBD_Finngen	rs79383808	A	G	-0.2638	0.026692	0.0541	1.077e-06	23.7769	2	TRUE	TRUE	1.95059e-06
X-12839	IBD_Finngen	rs9788522	A	C	0.1528	0.0730109	0.0328	3.275e-06	21.702	2	TRUE	TRUE	1.15761e-05
phenylacetylglutamate	IBD_Finngen	rs116385137	A	T	-0.1892	0.0264816	0.0409	3.79e-06	21.3991	2	TRUE	TRUE	5.77666e-06
phenylacetylglutamate	IBD_Finngen	rs117113249	A	G	0.2832	0.012773	0.0608	3.193e-06	21.696	2	TRUE	TRUE	2.39173e-05
phenylacetylglutamate	IBD_Finngen	rs117660701	C	G	0.2717	0.013582	0.059	4.134e-06	21.2068	2	TRUE	TRUE	1.69387e-05
phenylacetylglutamate	IBD_Finngen	rs12409667	A	C	0.1093	0.0880876	0.0238	4.394e-06	21.0905	2	TRUE	TRUE	6.69125e-06
phenylacetylglutamate	IBD_Finngen	rs13316556	T	C	0.3101	0.0103098	0.0642	1.358e-06	23.331	2	TRUE	TRUE	2.29786e-06
phenylacetylglutamate	IBD_Finngen	rs2009324	A	T	-0.0751	0.279456	0.0152	7.549e-07	24.4114	2	TRUE	TRUE	1.19967e-06
phenylacetylglutamate	IBD_Finngen	rs2091650	T	C	-0.0644	0.486822	0.0136	2.247e-06	22.423	2	TRUE	TRUE	2.91268e-05
phenylacetylglutamate	IBD_Finngen	rs35653512	A	G	-0.083	0.169426	0.0181	4.79e-06	21.0281	2	TRUE	TRUE	1.11561e-05
phenylacetylglutamate	IBD_Finngen	rs3757131	T	C	0.1625	0.453292	0.0136	5.434e-33	142.767	2	TRUE	TRUE	9.82972e-31
phenylacetylglutamate	IBD_Finngen	rs3848674	A	G	0.0785	0.217079	0.0169	3.448e-06	21.5758	2	TRUE	TRUE	3.77875e-05
phenylacetylglutamate	IBD_Finngen	rs55980115	T	C	-0.2031	0.0257025	0.0432	2.568e-06	22.1031	2	TRUE	TRUE	5.32304e-06
phenylacetylglutamate	IBD_Finngen	rs61770499	A	G	-0.1466	0.050971	0.0309	2.011e-06	22.5087	2	TRUE	TRUE	2.1492e-05
phenylacetylglutamate	IBD_Finngen	rs76004872	T	C	-0.1643	0.0400193	0.0346	2.045e-06	22.5488	2	TRUE	TRUE	7.2961e-06
phenylacetylglutamate	IBD_Finngen	rs76858033	A	G	-0.2257	0.0200414	0.0475	2.015e-06	22.5775	2	TRUE	TRUE	5.40012e-06
6-bromotryptophan	IBD_Finngen	rs116452458	A	G	-0.1076	0.0376608	0.0211	3.206e-07	26.0052	2	TRUE	TRUE	5.60518e-06
6-bromotryptophan	IBD_Finngen	rs1165156	T	C	0.0682	0.29363	0.0091	7.01e-14	56.1676	2	TRUE	TRUE	2.242e-13
6-bromotryptophan	IBD_Finngen	rs117463339	C	G	-0.5543	0.0298189	0.0232	1.62e-126	570.839	2	TRUE	TRUE	1.36864e-111
6-bromotryptophan	IBD_Finngen	rs117768308	A	G	0.1416	0.0387938	0.0216	5.833e-11	42.9753	2	TRUE	TRUE	2.56725e-10
6-bromotryptophan	IBD_Finngen	rs12614147	C	G	0.0478	0.202385	0.0104	4.478e-06	21.1246	2	TRUE	TRUE	4.41175e-05
6-bromotryptophan	IBD_Finngen	rs144929657	A	G	-0.194	0.0110729	0.0412	2.506e-06	22.1722	2	TRUE	TRUE	7.32953e-06
6-bromotryptophan	IBD_Finngen	rs146532334	T	C	0.1931	0.0538774	0.0182	2.335e-26	112.57	2	TRUE	TRUE	8.14108e-25
6-bromotryptophan	IBD_Finngen	rs16856558	A	G	-0.1516	0.0146179	0.033	4.279e-06	21.1043	2	TRUE	TRUE	9.01482e-06
6-bromotryptophan	IBD_Finngen	rs2075571	T	C	-0.0452	0.409363	0.0084	6.527e-08	28.9546	2	TRUE	TRUE	3.05893e-07
6-bromotryptophan	IBD_Finngen	rs2276510	A	T	0.0443	0.248264	0.0094	2.716e-06	22.2102	2	TRUE	TRUE	8.17553e-06
6-bromotryptophan	IBD_Finngen	rs58952572	T	C	0.0414	0.367748	0.0085	1.059e-06	23.7226	2	TRUE	TRUE	1.97326e-06
6-bromotryptophan	IBD_Finngen	rs61744423	T	C	0.301	0.0301095	0.0251	5.268e-33	143.809	2	TRUE	TRUE	1.20488e-30
6-bromotryptophan	IBD_Finngen	rs7108760	A	G	0.1208	0.823241	0.0107	1.374e-29	127.458	2	TRUE	TRUE	4.12469e-27
6-bromotryptophan	IBD_Finngen	rs715941	T	C	-0.0376	0.454411	0.0082	4.673e-06	21.0256	2	TRUE	TRUE	1.20569e-05
6-bromotryptophan	IBD_Finngen	rs7314336	T	C	-0.07	0.0943842	0.0144	1.269e-06	23.6304	2	TRUE	TRUE	5.59245e-06
N-acetylmethionine	IBD_Finngen	rs116698081	T	C	0.1664	0.0208815	0.0346	1.54e-06	23.1289	2	TRUE	TRUE	8.49191e-06
N-acetylmethionine	IBD_Finngen	rs117099242	C	G	-0.2198	0.0156668	0.043	3.133e-07	26.1287	2	TRUE	TRUE	1.33017e-06
N-acetylmethionine	IBD_Finngen	rs117482297	A	C	0.0808	0.0724129	0.0173	2.859e-06	21.8138	2	TRUE	TRUE	6.36257e-06
N-acetylmethionine	IBD_Finngen	rs12661040	A	G	-0.0826	0.0695395	0.0175	2.513e-06	22.2784	2	TRUE	TRUE	1.08172e-05
N-acetylmethionine	IBD_Finngen	rs13066401	A	G	0.0635	0.137766	0.0128	6.924e-07	24.6109	2	TRUE	TRUE	1.27799e-06
N-acetylmethionine	IBD_Finngen	rs138312922	T	C	0.1679	0.0161004	0.0359	2.943e-06	21.8732	2	TRUE	TRUE	9.068e-06
N-acetylmethionine	IBD_Finngen	rs150391173	T	C	0.1915	0.015649	0.0388	8.089e-07	24.3598	2	TRUE	TRUE	1.35247e-05
N-acetylmethionine	IBD_Finngen	rs150416778	T	C	0.419	0.0145926	0.0386	1.713e-27	117.829	2	TRUE	TRUE	6.0813e-26
N-acetylmethionine	IBD_Finngen	rs3730904	T	C	0.2139	0.0119256	0.0421	3.721e-07	25.8141	2	TRUE	TRUE	6.90491e-07
N-acetylmethionine	IBD_Finngen	rs544395393	A	G	0.1967	0.0210257	0.032	8.007e-10	37.7841	2	TRUE	TRUE	2.06375e-09
N-acetylmethionine	IBD_Finngen	rs61853587	C	G	-0.0584	0.144539	0.0126	3.759e-06	21.4825	2	TRUE	TRUE	5.77715e-06
N-acetylmethionine	IBD_Finngen	rs6785948	A	C	0.0452	0.344064	0.0094	1.361e-06	23.1218	2	TRUE	TRUE	3.04012e-06
N-acetylmethionine	IBD_Finngen	rs72786940	A	G	0.0534	0.185619	0.0113	2.437e-06	22.3319	2	TRUE	TRUE	1.06266e-05
N-acetylmethionine	IBD_Finngen	rs78426477	A	G	0.1144	0.0293998	0.0243	2.38e-06	22.1636	2	TRUE	TRUE	9.33386e-06
N-acetylmethionine	IBD_Finngen	rs79645251	A	T	0.1225	0.0297391	0.0261	2.636e-06	22.0288	2	TRUE	TRUE	1.8599e-05
N-acetylmethionine	IBD_Finngen	rs9588748	A	G	-0.0487	0.411701	0.009	6.442e-08	29.2801	2	TRUE	TRUE	2.96945e-07
1,2-dipalmitoyl-GPC (16:0/16:0)	IBD_Finngen	rs116815142	A	T	0.0892	0.0229212	0.017	1.44e-07	27.5316	2	TRUE	TRUE	2.87326e-06
1,2-dipalmitoyl-GPC (16:0/16:0)	IBD_Finngen	rs11789603	T	C	0.0388	0.107096	0.0077	4.268e-07	25.3911	2	TRUE	TRUE	3.63638e-06
1,2-dipalmitoyl-GPC (16:0/16:0)	IBD_Finngen	rs12114334	A	G	0.0299	0.16646	0.0064	3.516e-06	21.8264	2	TRUE	TRUE	2.51797e-05
1,2-dipalmitoyl-GPC (16:0/16:0)	IBD_Finngen	rs12584036	T	C	-0.0598	0.0353328	0.0129	3.396e-06	21.4893	2	TRUE	TRUE	1.6286e-05
1,2-dipalmitoyl-GPC (16:0/16:0)	IBD_Finngen	rs146562007	A	G	0.0779	0.024202	0.0159	1.004e-06	24.0038	2	TRUE	TRUE	2.35585e-06
1,2-dipalmitoyl-GPC (16:0/16:0)	IBD_Finngen	rs17231506	T	C	0.0253	0.319566	0.0052	1.104e-06	23.672	2	TRUE	TRUE	3.57836e-06
1,2-dipalmitoyl-GPC (16:0/16:0)	IBD_Finngen	rs3846687	T	C	0.0246	0.337186	0.005	8.911e-07	24.2064	2	TRUE	TRUE	2.21519e-06
1,2-dipalmitoyl-GPC (16:0/16:0)	IBD_Finngen	rs58797310	A	G	0.0567	0.0375356	0.0118	1.478e-06	23.0888	2	TRUE	TRUE	7.3209e-06
1,2-dipalmitoyl-GPC (16:0/16:0)	IBD_Finngen	rs6713551	T	C	0.029	0.179799	0.0063	3.749e-06	21.1892	2	TRUE	TRUE	5.38874e-05
1,2-dipalmitoyl-GPC (16:0/16:0)	IBD_Finngen	rs75600757	A	G	0.0345	0.125508	0.007	9.331e-07	24.2908	2	TRUE	TRUE	1.65394e-06
1,2-dipalmitoyl-GPC (16:0/16:0)	IBD_Finngen	rs76342110	A	G	-0.0606	0.032511	0.0131	3.525e-06	21.3995	2	TRUE	TRUE	9.29553e-06
1,2-dipalmitoyl-GPC (16:0/16:0)	IBD_Finngen	rs80004409	T	G	-0.0735	0.0244419	0.0155	2.293e-06	22.486	2	TRUE	TRUE	7.8288e-06
glycerophosphoethanolamine	IBD_Finngen	rs116860688	T	G	-0.1354	0.0190137	0.0297	4.981e-06	20.7838	2	TRUE	TRUE	1.63832e-05
glycerophosphoethanolamine	IBD_Finngen	rs12484381	C	G	-0.0935	0.0861536	0.0134	2.542e-12	48.6871	2	TRUE	TRUE	4.11534e-11
glycerophosphoethanolamine	IBD_Finngen	rs12501059	T	C	0.0396	0.382386	0.0081	8.867e-07	23.9012	2	TRUE	TRUE	3.2844e-06
glycerophosphoethanolamine	IBD_Finngen	rs1683345	T	G	-0.0497	0.155128	0.0107	3.409e-06	21.5747	2	TRUE	TRUE	5.83446e-06
glycerophosphoethanolamine	IBD_Finngen	rs183246988	T	C	0.1682	0.0152893	0.0345	1.075e-06	23.7692	2	TRUE	TRUE	2.8192e-06
glycerophosphoethanolamine	IBD_Finngen	rs62232783	T	C	-0.0371	0.365787	0.0081	4.59e-06	20.9787	2	TRUE	TRUE	1.40438e-05
glycerophosphoethanolamine	IBD_Finngen	rs71430765	C	G	0.0627	0.0950188	0.0129	1.251e-06	23.6241	2	TRUE	TRUE	2.99482e-06
glycerophosphoethanolamine	IBD_Finngen	rs7177289	T	C	0.0397	0.337332	0.0082	1.483e-06	23.4398	2	TRUE	TRUE	2.16904e-06
glycerophosphoethanolamine	IBD_Finngen	rs72654473	A	C	0.061	0.108122	0.0125	1.01e-06	23.8144	2	TRUE	TRUE	1.80864e-05
glycerophosphoethanolamine	IBD_Finngen	rs73255632	T	C	0.0667	0.0810669	0.0142	2.736e-06	22.0635	2	TRUE	TRUE	2.49911e-05
glycerophosphoethanolamine	IBD_Finngen	rs74892390	T	C	-0.0809	0.05805	0.0171	2.231e-06	22.3823	2	TRUE	TRUE	6.96908e-06
glycerophosphoethanolamine	IBD_Finngen	rs7515857	T	G	0.0571	0.251317	0.009	2.369e-10	40.252	2	TRUE	TRUE	8.11451e-09
glycerophosphoethanolamine	IBD_Finngen	rs75596316	T	C	-0.1125	0.0273588	0.0245	4.53e-06	21.085	2	TRUE	TRUE	3.82872e-05
N6,N6,N6-trimethyllysine	IBD_Finngen	rs116938029	A	C	-0.128	0.0267522	0.0276	3.484e-06	21.5081	2	TRUE	TRUE	7.66324e-06
N6,N6,N6-trimethyllysine	IBD_Finngen	rs117120526	A	C	-0.1252	0.0298695	0.0235	9.94e-08	28.384	2	TRUE	TRUE	4.48039e-07
N6,N6,N6-trimethyllysine	IBD_Finngen	rs141571198	A	G	-0.1723	0.0147861	0.0373	3.795e-06	21.338	2	TRUE	TRUE	1.1372e-05
N6,N6,N6-trimethyllysine	IBD_Finngen	rs1444882	A	G	-0.0434	0.394954	0.0085	2.867e-07	26.07	2	TRUE	TRUE	1.646e-06
N6,N6,N6-trimethyllysine	IBD_Finngen	rs147794925	T	C	0.1837	0.0118009	0.0401	4.515e-06	20.986	2	TRUE	TRUE	1.0151e-05
N6,N6,N6-trimethyllysine	IBD_Finngen	rs16930808	T	C	0.1029	0.0370119	0.0223	3.974e-06	21.2922	2	TRUE	TRUE	6.5297e-06
N6,N6,N6-trimethyllysine	IBD_Finngen	rs17094007	A	G	0.0794	0.0622781	0.0168	2.268e-06	22.3369	2	TRUE	TRUE	8.65668e-06
N6,N6,N6-trimethyllysine	IBD_Finngen	rs2150350	A	C	0.0397	0.619509	0.0085	3.064e-06	21.8144	2	TRUE	TRUE	9.37354e-06
N6,N6,N6-trimethyllysine	IBD_Finngen	rs34400381	A	G	0.338	0.0323848	0.0243	4.898e-44	193.473	2	TRUE	TRUE	3.25686e-40
N6,N6,N6-trimethyllysine	IBD_Finngen	rs3961283	A	G	0.0766	0.716561	0.0092	7.152e-17	69.3237	2	TRUE	TRUE	9.88245e-16
N6,N6,N6-trimethyllysine	IBD_Finngen	rs4374757	A	G	-0.041	0.303421	0.0089	4.032e-06	21.2221	2	TRUE	TRUE	1.25875e-05
N6,N6,N6-trimethyllysine	IBD_Finngen	rs4673823	T	G	-0.0448	0.745521	0.0095	2.639e-06	22.2387	2	TRUE	TRUE	5.92717e-06
N6,N6,N6-trimethyllysine	IBD_Finngen	rs73195681	T	C	-0.0534	0.16563	0.0109	1.097e-06	24.001	2	TRUE	TRUE	4.26533e-06
N6,N6,N6-trimethyllysine	IBD_Finngen	rs74705609	T	C	0.0871	0.0519016	0.019	4.644e-06	21.015	2	TRUE	TRUE	1.30133e-05
N6,N6,N6-trimethyllysine	IBD_Finngen	rs7511845	T	C	0.083	0.0666963	0.0174	1.818e-06	22.754	2	TRUE	TRUE	1.21835e-05
N6,N6,N6-trimethyllysine	IBD_Finngen	rs75124373	A	G	-0.183	0.0137119	0.0373	9.548e-07	24.0705	2	TRUE	TRUE	9.61799e-06
N6,N6,N6-trimethyllysine	IBD_Finngen	rs78346279	A	G	-0.0603	0.1074	0.0132	4.517e-06	20.8683	2	TRUE	TRUE	3.16282e-05
N6,N6,N6-trimethyllysine	IBD_Finngen	rs9464815	T	C	-0.0397	0.563531	0.0083	1.866e-06	22.8784	2	TRUE	TRUE	9.51524e-06
salicyluric glucuronide*	IBD_Finngen	rs11704159	T	G	0.3728	0.0162038	0.0764	1.072e-06	23.8103	2	TRUE	TRUE	4.19952e-06
salicyluric glucuronide*	IBD_Finngen	rs117198027	T	C	-0.2501	0.0286945	0.0545	4.401e-06	21.0588	2	TRUE	TRUE	1.34433e-05
salicyluric glucuronide*	IBD_Finngen	rs143748339	A	G	0.3825	0.014411	0.0826	3.639e-06	21.4439	2	TRUE	TRUE	5.99671e-06
salicyluric glucuronide*	IBD_Finngen	rs186479667	A	G	0.2701	0.0255475	0.0587	4.23e-06	21.1725	2	TRUE	TRUE	1.54342e-05
salicyluric glucuronide*	IBD_Finngen	rs72804625	A	G	0.2259	0.0382239	0.0472	1.703e-06	22.906	2	TRUE	TRUE	5.42168e-06
salicyluric glucuronide*	IBD_Finngen	rs9524410	A	G	-0.083	0.467788	0.0179	3.622e-06	21.5006	2	TRUE	TRUE	1.34111e-05
ethylparaben sulfate	IBD_Finngen	rs117043084	T	C	-0.1912	0.045049	0.0394	1.185e-06	23.5496	2	TRUE	TRUE	3.86487e-06
ethylparaben sulfate	IBD_Finngen	rs144160011	A	G	-0.2726	0.0246131	0.0545	5.822e-07	25.0184	2	TRUE	TRUE	1.23453e-06
ethylparaben sulfate	IBD_Finngen	rs146386840	A	G	0.2635	0.0193018	0.0573	4.318e-06	21.1472	2	TRUE	TRUE	2.19495e-05
ethylparaben sulfate	IBD_Finngen	rs146443693	A	G	0.2531	0.029281	0.0475	9.672e-08	28.3921	2	TRUE	TRUE	2.3483e-07
ethylparaben sulfate	IBD_Finngen	rs187781551	A	G	-0.2298	0.024565	0.0497	3.857e-06	21.379	2	TRUE	TRUE	1.27021e-05
ethylparaben sulfate	IBD_Finngen	rs56013431	T	C	-0.085	0.345024	0.0169	4.603e-07	25.2967	2	TRUE	TRUE	5.31167e-06
ethylparaben sulfate	IBD_Finngen	rs580883	T	C	-0.1025	0.1636	0.0217	2.426e-06	22.3115	2	TRUE	TRUE	5.14499e-06
ethylparaben sulfate	IBD_Finngen	rs76515963	T	C	0.2125	0.0300979	0.0464	4.538e-06	20.974	2	TRUE	TRUE	3.34859e-05
ethylparaben sulfate	IBD_Finngen	rs77418486	A	G	-0.176	0.0520218	0.0348	4.352e-07	25.578	2	TRUE	TRUE	1.85336e-06
ethylparaben sulfate	IBD_Finngen	rs9542278	C	G	0.0903	0.729179	0.0181	6.465e-07	24.8896	2	TRUE	TRUE	1.02169e-06
glucuronide of piperine metabolite C17H21NO3 (5)*	IBD_Finngen	rs117114745	A	C	-0.1652	0.0431027	0.0342	1.413e-06	23.3329	2	TRUE	TRUE	2.31292e-06
glucuronide of piperine metabolite C17H21NO3 (5)*	IBD_Finngen	rs1473063	T	C	0.0777	0.25824	0.0163	2.023e-06	22.7231	2	TRUE	TRUE	3.10177e-05
glucuronide of piperine metabolite C17H21NO3 (5)*	IBD_Finngen	rs148066342	A	C	-0.2495	0.0228543	0.0528	2.293e-06	22.3292	2	TRUE	TRUE	3.74692e-06
glucuronide of piperine metabolite C17H21NO3 (5)*	IBD_Finngen	rs174695	T	C	-0.1941	0.439822	0.0146	1.713e-40	176.744	2	TRUE	TRUE	5.01695e-38
glucuronide of piperine metabolite C17H21NO3 (5)*	IBD_Finngen	rs186303133	T	G	-0.2883	0.0152838	0.063	4.676e-06	20.9415	2	TRUE	TRUE	2.56177e-05
glucuronide of piperine metabolite C17H21NO3 (5)*	IBD_Finngen	rs2693806	C	G	0.0695	0.321561	0.0151	4.18e-06	21.1844	2	TRUE	TRUE	3.35518e-05
glucuronide of piperine metabolite C17H21NO3 (5)*	IBD_Finngen	rs564744	A	G	-0.0689	0.630319	0.0149	3.666e-06	21.3829	2	TRUE	TRUE	1.99614e-05
glucuronide of piperine metabolite C17H21NO3 (5)*	IBD_Finngen	rs61811641	A	G	-0.1057	0.110309	0.0229	3.826e-06	21.3049	2	TRUE	TRUE	1.11647e-05
glucuronide of piperine metabolite C17H21NO3 (5)*	IBD_Finngen	rs7322500	A	G	0.0709	0.349321	0.0153	3.466e-06	21.4738	2	TRUE	TRUE	8.02678e-06
glucuronide of piperine metabolite C17H21NO3 (5)*	IBD_Finngen	rs74588060	T	C	0.0674	0.368336	0.0146	4.19e-06	21.3115	2	TRUE	TRUE	2.15304e-05
X-17010	IBD_Finngen	rs117316013	T	C	0.1599	0.0102996	0.0344	3.393e-06	21.6063	2	TRUE	TRUE	5.74446e-06
X-17010	IBD_Finngen	rs13010668	T	G	0.0471	0.163063	0.0093	4.373e-07	25.6493	2	TRUE	TRUE	9.91924e-07
X-17010	IBD_Finngen	rs148278361	T	C	0.1519	0.012581	0.0311	1.045e-06	23.8558	2	TRUE	TRUE	1.84596e-06
X-17010	IBD_Finngen	rs2177039	A	G	-0.0529	0.10233	0.0108	1.062e-06	23.9919	2	TRUE	TRUE	1.69932e-05
X-17010	IBD_Finngen	rs2181186	C	G	0.0373	0.759823	0.0079	2.248e-06	22.2927	2	TRUE	TRUE	6.26952e-06
X-17010	IBD_Finngen	rs2707559	T	C	-0.034	0.376781	0.0072	2.085e-06	22.2994	2	TRUE	TRUE	2.7565e-05
X-17010	IBD_Finngen	rs2937076	T	G	-0.0311	0.481343	0.0068	4.363e-06	20.9172	2	TRUE	TRUE	1.98986e-05
X-17010	IBD_Finngen	rs3926037	T	C	-0.0681	0.0567568	0.0149	4.646e-06	20.8892	2	TRUE	TRUE	1.25929e-05
X-17010	IBD_Finngen	rs393472	T	C	-0.0343	0.358899	0.007	1.107e-06	24.01	2	TRUE	TRUE	1.59427e-06
X-17010	IBD_Finngen	rs47794	A	G	0.032	0.42614	0.0069	3.13e-06	21.5081	2	TRUE	TRUE	7.12889e-06
X-17010	IBD_Finngen	rs6736691	A	C	-0.0365	0.318401	0.0074	7.653e-07	24.3289	2	TRUE	TRUE	4.95999e-06
X-17010	IBD_Finngen	rs7552143	T	C	-0.0351	0.353628	0.0072	1.004e-06	23.7656	2	TRUE	TRUE	2.67832e-06
X-17010	IBD_Finngen	rs7963839	A	G	-0.0365	0.25532	0.0078	2.558e-06	21.8976	2	TRUE	TRUE	5.72588e-06
X-17010	IBD_Finngen	rs916703	T	C	-0.0328	0.546256	0.0068	1.674e-06	23.2664	2	TRUE	TRUE	5.54424e-06
N-acetyl-aspartyl-glutamate (NAAG)	IBD_Finngen	rs11737891	T	C	-0.0463	0.464609	0.01	3.393e-06	21.4369	2	TRUE	TRUE	1.28044e-05
N-acetyl-aspartyl-glutamate (NAAG)	IBD_Finngen	rs12416716	A	C	0.1825	0.0367979	0.0257	1.352e-12	50.4266	2	TRUE	TRUE	9.06947e-12
N-acetyl-aspartyl-glutamate (NAAG)	IBD_Finngen	rs141016381	A	G	-0.2798	0.0109109	0.0478	4.796e-09	34.2641	2	TRUE	TRUE	2.17625e-08
N-acetyl-aspartyl-glutamate (NAAG)	IBD_Finngen	rs145317683	A	G	0.2345	0.0100743	0.0455	2.521e-07	26.5621	2	TRUE	TRUE	4.69925e-07
N-acetyl-aspartyl-glutamate (NAAG)	IBD_Finngen	rs17217010	T	C	0.0934	0.0746653	0.0199	2.539e-06	22.0286	2	TRUE	TRUE	6.214e-06
N-acetyl-aspartyl-glutamate (NAAG)	IBD_Finngen	rs191940475	T	C	-0.3646	0.0141037	0.0415	1.464e-18	77.1858	2	TRUE	TRUE	2.05731e-17
N-acetyl-aspartyl-glutamate (NAAG)	IBD_Finngen	rs61886507	A	T	-0.9412	0.0394821	0.0241	1e-300	1525.21	2	TRUE	TRUE	4.46762e-302
N-acetyl-aspartyl-glutamate (NAAG)	IBD_Finngen	rs6783639	A	G	0.0463	0.351919	0.0101	4.974e-06	21.0145	2	TRUE	TRUE	1.14183e-05
N-acetyl-aspartyl-glutamate (NAAG)	IBD_Finngen	rs7186980	T	C	-0.0494	0.29082	0.0106	3.109e-06	21.7191	2	TRUE	TRUE	6.16481e-06
N-acetyl-aspartyl-glutamate (NAAG)	IBD_Finngen	rs75818156	T	C	0.1624	0.0375419	0.0255	1.816e-10	40.5594	2	TRUE	TRUE	5.47032e-09
N-acetyl-aspartyl-glutamate (NAAG)	IBD_Finngen	rs866511	T	C	-0.0445	0.46646	0.0096	3.616e-06	21.4871	2	TRUE	TRUE	9.2695e-06
aconitate [cis or trans]	IBD_Finngen	rs117908341	A	G	0.1542	0.0103973	0.0327	2.462e-06	22.2368	2	TRUE	TRUE	7.76267e-06
aconitate [cis or trans]	IBD_Finngen	rs218682	T	C	0.0394	0.390475	0.0063	3.453e-10	39.1121	2	TRUE	TRUE	9.73814e-09
aconitate [cis or trans]	IBD_Finngen	rs34389199	A	G	-0.0374	0.219073	0.0075	5.477e-07	24.8668	2	TRUE	TRUE	1.96864e-06
aconitate [cis or trans]	IBD_Finngen	rs62503694	A	T	-0.0316	0.290477	0.0068	3.105e-06	21.5952	2	TRUE	TRUE	1.11815e-05
aconitate [cis or trans]	IBD_Finngen	rs62566098	A	G	0.0483	0.104352	0.0104	3.32e-06	21.5689	2	TRUE	TRUE	1.80907e-05
aconitate [cis or trans]	IBD_Finngen	rs6921885	A	G	0.0566	0.062546	0.0124	4.771e-06	20.8348	2	TRUE	TRUE	1.4389e-05
aconitate [cis or trans]	IBD_Finngen	rs7213794	A	G	-0.0307	0.529513	0.0063	1.34e-06	23.7463	2	TRUE	TRUE	2.31807e-06
aconitate [cis or trans]	IBD_Finngen	rs835154	A	G	-0.0338	0.550152	0.0062	5.896e-08	29.7201	2	TRUE	TRUE	1.94968e-07
aconitate [cis or trans]	IBD_Finngen	rs997096	C	G	-0.0317	0.374458	0.0064	6.011e-07	24.5334	2	TRUE	TRUE	1.83133e-06
X-11315	IBD_Finngen	rs117922244	T	C	0.2314	0.0139955	0.0501	3.895e-06	21.333	2	TRUE	TRUE	1.94802e-05
X-11315	IBD_Finngen	rs117931403	A	G	0.2156	0.0162772	0.0468	4.068e-06	21.223	2	TRUE	TRUE	1.36283e-05
X-11315	IBD_Finngen	rs12042664	T	G	-0.1897	0.0228373	0.0381	6.285e-07	24.7905	2	TRUE	TRUE	2.92133e-06
X-11315	IBD_Finngen	rs12593734	T	G	0.0989	0.1296	0.0172	8.641e-09	33.0625	2	TRUE	TRUE	4.336e-08
X-11315	IBD_Finngen	rs146767775	T	G	-0.2811	0.0109047	0.055	3.199e-07	26.1214	2	TRUE	TRUE	1.99627e-06
X-11315	IBD_Finngen	rs17279437	A	G	-0.1897	0.0985691	0.019	1.475e-23	99.6845	2	TRUE	TRUE	1.14929e-20
X-11315	IBD_Finngen	rs17588429	A	G	-0.1209	0.0503627	0.0252	1.562e-06	23.0171	2	TRUE	TRUE	2.79784e-06
X-11315	IBD_Finngen	rs2313215	A	G	-0.0529	0.555246	0.0114	3.528e-06	21.5329	2	TRUE	TRUE	5.51913e-06
X-11315	IBD_Finngen	rs2505671	A	C	-0.07	0.165763	0.0152	3.885e-06	21.2084	2	TRUE	TRUE	9.97004e-06
X-11315	IBD_Finngen	rs3761097	T	C	0.3441	0.0489819	0.026	4.133e-40	175.155	2	TRUE	TRUE	2.85907e-37
X-11315	IBD_Finngen	rs3848666	C	G	-0.1598	0.16752	0.0151	3.446e-26	111.995	2	TRUE	TRUE	8.59247e-24
X-11315	IBD_Finngen	rs59397771	T	C	-0.12	0.0507422	0.0257	3.101e-06	21.802	2	TRUE	TRUE	1.00852e-05
X-11315	IBD_Finngen	rs72734761	T	G	0.1372	0.0401037	0.0295	3.22e-06	21.6304	2	TRUE	TRUE	1.05681e-05
X-11315	IBD_Finngen	rs7842395	A	G	-0.0526	0.476685	0.0112	2.906e-06	22.0564	2	TRUE	TRUE	1.94114e-05
1-oleoyl-GPC (18:1)	IBD_Finngen	rs12906267	A	G	-0.0394	0.326256	0.0086	4.243e-06	20.9892	2	TRUE	TRUE	1.66832e-05
1-oleoyl-GPC (18:1)	IBD_Finngen	rs148160835	A	G	0.1135	0.0284264	0.0232	1.006e-06	23.934	2	TRUE	TRUE	4.081e-06
1-oleoyl-GPC (18:1)	IBD_Finngen	rs148820628	T	G	-0.1846	0.0102223	0.0393	2.585e-06	22.0637	2	TRUE	TRUE	1.22471e-05
1-oleoyl-GPC (18:1)	IBD_Finngen	rs148986946	A	C	0.1376	0.025256	0.0281	9.583e-07	23.9786	2	TRUE	TRUE	1.70385e-06
1-oleoyl-GPC (18:1)	IBD_Finngen	rs1492701	C	G	-0.0964	0.251452	0.0092	8.019e-26	109.794	2	TRUE	TRUE	1.00668e-22
1-oleoyl-GPC (18:1)	IBD_Finngen	rs186121538	A	G	0.156	0.0166958	0.0329	2.177e-06	22.4832	2	TRUE	TRUE	3.81507e-06
1-oleoyl-GPC (18:1)	IBD_Finngen	rs187821317	T	G	0.1431	0.0190687	0.0295	1.238e-06	23.5307	2	TRUE	TRUE	4.75453e-06
1-oleoyl-GPC (18:1)	IBD_Finngen	rs615431	T	C	0.0489	0.824879	0.0105	3.353e-06	21.689	2	TRUE	TRUE	1.43634e-05
1-oleoyl-GPC (18:1)	IBD_Finngen	rs73124829	T	C	-0.092	0.0419594	0.0201	4.477e-06	20.95	2	TRUE	TRUE	2.13727e-05
1-oleoyl-GPC (18:1)	IBD_Finngen	rs9527856	T	G	0.0439	0.247313	0.0093	2.184e-06	22.2825	2	TRUE	TRUE	1.64997e-05
3-ethylcatechol sulfate (1)	IBD_Finngen	rs148828254	A	G	0.3317	0.0100251	0.0697	1.96e-06	22.6478	2	TRUE	TRUE	3.87263e-06
3-ethylcatechol sulfate (1)	IBD_Finngen	rs2472297	T	C	0.0876	0.244019	0.0158	2.693e-08	30.7393	2	TRUE	TRUE	2.54805e-07
3-ethylcatechol sulfate (1)	IBD_Finngen	rs4402757	C	G	-0.1304	0.0794222	0.0252	2.368e-07	26.7765	2	TRUE	TRUE	6.18022e-07
3-ethylcatechol sulfate (1)	IBD_Finngen	rs6968554	A	G	-0.0658	0.630592	0.0143	4.275e-06	21.1729	2	TRUE	TRUE	1.76923e-05
3-ethylcatechol sulfate (1)	IBD_Finngen	rs72895702	A	G	0.0722	0.273738	0.0154	2.77e-06	21.9803	2	TRUE	TRUE	2.98338e-05
3-ethylcatechol sulfate (1)	IBD_Finngen	rs7517436	T	G	0.089	0.81577	0.0178	5.754e-07	25	2	TRUE	TRUE	2.11705e-06
3-ethylcatechol sulfate (1)	IBD_Finngen	rs9458415	A	C	-0.0974	0.125307	0.0209	3.231e-06	21.7183	2	TRUE	TRUE	1.31556e-05

## Sheet: Table S3
exposure	outcome	SNP	effect_allele.exposure	other_allele.exposure	beta.exposure	eaf.exposure	se.exposure	pval.exposure	F.value	action	mr_keep	steiger_dir	steiger_pval
sphinganine-1-phosphate	RA_GCST90132223	rs1000821	T	C	0.0647	0.456708	0.0101	1.235e-10	41.0361	2	TRUE	TRUE	2.72164e-09
sphinganine-1-phosphate	RA_GCST90132223	rs114398025	A	G	-0.2048	0.0133697	0.0437	2.723e-06	21.9633	2	TRUE	TRUE	4.72489e-05
sphinganine-1-phosphate	RA_GCST90132223	rs144718309	A	G	0.2016	0.0156724	0.0436	3.767e-06	21.38	2	TRUE	TRUE	2.64038e-05
sphinganine-1-phosphate	RA_GCST90132223	rs145021003	A	C	0.2042	0.0173893	0.0401	3.545e-07	25.9312	2	TRUE	TRUE	2.54856e-06
sphinganine-1-phosphate	RA_GCST90132223	rs4949559	A	C	-0.203	0.0135728	0.0441	4.202e-06	21.1892	2	TRUE	TRUE	2.16611e-05
sphinganine-1-phosphate	RA_GCST90132223	rs66733222	A	C	0.0562	0.226698	0.0121	3.47e-06	21.5726	2	TRUE	TRUE	4.78036e-05
sphinganine-1-phosphate	RA_GCST90132223	rs72793404	T	C	-0.2066	0.0167491	0.0424	1.093e-06	23.7426	2	TRUE	TRUE	7.14066e-06
sphinganine-1-phosphate	RA_GCST90132223	rs7334824	T	C	-0.0646	0.214673	0.0124	2.023e-07	27.1407	2	TRUE	TRUE	3.32761e-05
sphinganine-1-phosphate	RA_GCST90132223	rs7549041	T	C	-0.0499	0.402253	0.0104	1.561e-06	23.0215	2	TRUE	TRUE	2.45281e-05
sphinganine-1-phosphate	RA_GCST90132223	rs75494214	A	C	0.2291	0.0109819	0.0494	3.454e-06	21.5078	2	TRUE	TRUE	6.50613e-05
sphinganine-1-phosphate	RA_GCST90132223	rs76200965	T	G	-0.1213	0.0418188	0.0263	3.88e-06	21.2721	2	TRUE	TRUE	4.08168e-05
sphinganine-1-phosphate	RA_GCST90132223	rs77136110	T	C	-0.096	0.0817182	0.0192	5.478e-07	25	2	TRUE	TRUE	2.92518e-06
sphinganine-1-phosphate	RA_GCST90132223	rs78432148	A	G	-0.2084	0.0131714	0.0452	3.923e-06	21.2578	2	TRUE	TRUE	4.32776e-05
sphinganine-1-phosphate	RA_GCST90132223	rs79346880	A	G	-0.0828	0.0932749	0.0179	3.851e-06	21.3971	2	TRUE	TRUE	0.000170126
eicosapentaenoate (EPA; 20:5n3)	RA_GCST90132223	rs12692282	T	C	-0.0645	0.244561	0.0139	3.47e-06	21.5323	2	TRUE	TRUE	0.000138056
eicosapentaenoate (EPA; 20:5n3)	RA_GCST90132223	rs12891547	A	G	0.1949	0.0209844	0.0418	3.166e-06	21.7406	2	TRUE	TRUE	0.000311584
eicosapentaenoate (EPA; 20:5n3)	RA_GCST90132223	rs1335704	A	G	0.0549	0.438779	0.012	4.498e-06	20.9306	2	TRUE	TRUE	1.90607e-05
eicosapentaenoate (EPA; 20:5n3)	RA_GCST90132223	rs174546	T	C	-0.2122	0.328249	0.0125	7.611e-65	288.185	2	TRUE	TRUE	3.52343e-48
eicosapentaenoate (EPA; 20:5n3)	RA_GCST90132223	rs61961766	T	C	-0.135	0.050213	0.0269	5.148e-07	25.1862	2	TRUE	TRUE	6.2762e-06
eicosapentaenoate (EPA; 20:5n3)	RA_GCST90132223	rs697642	A	G	-0.1073	0.08262	0.0212	4.334e-07	25.617	2	TRUE	TRUE	1.42153e-05
eicosapentaenoate (EPA; 20:5n3)	RA_GCST90132223	rs73004836	A	G	0.1623	0.0298746	0.0353	4.247e-06	21.1392	2	TRUE	TRUE	0.000106647
eicosapentaenoate (EPA; 20:5n3)	RA_GCST90132223	rs7701967	A	G	0.0659	0.344741	0.0126	1.609e-07	27.3546	2	TRUE	TRUE	3.1593e-06
eicosapentaenoate (EPA; 20:5n3)	RA_GCST90132223	rs9823824	A	G	0.0744	0.172507	0.0158	2.445e-06	22.1734	2	TRUE	TRUE	0.000132048
1,2-dilinoleoyl-GPE (18:2/18:2)*	RA_GCST90132223	rs1001929	T	G	0.075	0.53425	0.0141	1.006e-07	28.2933	2	TRUE	TRUE	1.39597e-06
1,2-dilinoleoyl-GPE (18:2/18:2)*	RA_GCST90132223	rs10753629	T	G	-0.0645	0.522853	0.0139	3.497e-06	21.5323	2	TRUE	TRUE	4.76973e-05
1,2-dilinoleoyl-GPE (18:2/18:2)*	RA_GCST90132223	rs174554	A	G	-0.2091	0.354126	0.0146	2.034e-46	205.117	2	TRUE	TRUE	1.41817e-35
1,2-dilinoleoyl-GPE (18:2/18:2)*	RA_GCST90132223	rs2414577	T	C	-0.1085	0.38029	0.0145	7.09e-14	55.9917	2	TRUE	TRUE	3.67538e-12
1,2-dilinoleoyl-GPE (18:2/18:2)*	RA_GCST90132223	rs4985124	T	G	-0.0724	0.305734	0.0151	1.716e-06	22.9892	2	TRUE	TRUE	3.51222e-05
1,2-dilinoleoyl-GPE (18:2/18:2)*	RA_GCST90132223	rs62559517	T	C	-0.0662	0.380875	0.0144	4.228e-06	21.1345	2	TRUE	TRUE	6.78229e-05
1,2-dilinoleoyl-GPE (18:2/18:2)*	RA_GCST90132223	rs6946795	T	C	-0.0675	0.444156	0.0143	2.316e-06	22.281	2	TRUE	TRUE	4.16773e-05
1,2-dilinoleoyl-GPE (18:2/18:2)*	RA_GCST90132223	rs76876084	A	G	-0.14	0.0558055	0.0301	3.337e-06	21.6333	2	TRUE	TRUE	7.21567e-05
epiandrosterone sulfate	RA_GCST90132223	rs10020631	A	G	-0.1119	0.235465	0.0151	1.3e-13	54.9169	2	TRUE	TRUE	2.01738e-11
epiandrosterone sulfate	RA_GCST90132223	rs11108542	A	G	-0.0882	0.140918	0.0186	2.164e-06	22.486	2	TRUE	TRUE	5.79427e-05
epiandrosterone sulfate	RA_GCST90132223	rs117670713	T	C	-0.2529	0.0126466	0.055	4.231e-06	21.1433	2	TRUE	TRUE	0.000243955
epiandrosterone sulfate	RA_GCST90132223	rs138888846	T	C	0.1972	0.0244872	0.0408	1.308e-06	23.3611	2	TRUE	TRUE	6.73475e-06
epiandrosterone sulfate	RA_GCST90132223	rs141839537	T	C	-0.2545	0.0182576	0.05	3.573e-07	25.9081	2	TRUE	TRUE	0.00013287
epiandrosterone sulfate	RA_GCST90132223	rs143431627	T	C	0.0998	0.149609	0.0181	3.668e-08	30.4021	2	TRUE	TRUE	2.27054e-06
epiandrosterone sulfate	RA_GCST90132223	rs143698605	A	G	0.4833	0.011559	0.0591	3.036e-16	66.8742	2	TRUE	TRUE	1.68594e-13
epiandrosterone sulfate	RA_GCST90132223	rs148982377	T	C	1.3414	0.0357535	0.0334	1e-300	1612.96	2	TRUE	TRUE	3.98616e-288
epiandrosterone sulfate	RA_GCST90132223	rs1939768	T	G	0.1815	0.940392	0.0273	3.081e-11	44.2006	2	TRUE	TRUE	4.87344e-09
epiandrosterone sulfate	RA_GCST90132223	rs2342307	A	G	0.0929	0.623136	0.0133	3.273e-12	48.7897	2	TRUE	TRUE	1.69269e-07
epiandrosterone sulfate	RA_GCST90132223	rs2464190	T	C	-0.0699	0.421069	0.0132	1.088e-07	28.0418	2	TRUE	TRUE	3.80345e-06
epiandrosterone sulfate	RA_GCST90132223	rs62471929	A	G	-0.1669	0.0553336	0.0284	3.938e-09	34.5363	2	TRUE	TRUE	1.00286e-06
epiandrosterone sulfate	RA_GCST90132223	rs7139537	T	G	-0.0637	0.321248	0.0139	4.696e-06	21.0014	2	TRUE	TRUE	3.21876e-05
epiandrosterone sulfate	RA_GCST90132223	rs76205362	T	C	0.196	0.0261833	0.0419	2.838e-06	21.8819	2	TRUE	TRUE	1.51804e-05
epiandrosterone sulfate	RA_GCST90132223	rs77670276	A	G	0.0868	0.14562	0.0183	2.125e-06	22.4977	2	TRUE	TRUE	1.593e-05
epiandrosterone sulfate	RA_GCST90132223	rs939885	A	G	0.062	0.48912	0.0128	1.307e-06	23.4619	2	TRUE	TRUE	5.17311e-05
androsterone sulfate	RA_GCST90132223	rs10020631	A	G	-0.1987	0.235347	0.0155	1.005e-37	164.336	2	TRUE	TRUE	6.28951e-32
androsterone sulfate	RA_GCST90132223	rs12369881	A	G	0.0937	0.175361	0.0175	8.525e-08	28.6684	2	TRUE	TRUE	1.0464e-06
androsterone sulfate	RA_GCST90132223	rs12969835	A	G	-0.0822	0.202184	0.017	1.359e-06	23.3801	2	TRUE	TRUE	3.33632e-05
androsterone sulfate	RA_GCST90132223	rs138888846	T	C	0.1918	0.0244636	0.0419	4.649e-06	20.9541	2	TRUE	TRUE	2.03204e-05
androsterone sulfate	RA_GCST90132223	rs143698605	A	G	0.5667	0.0115872	0.0605	7.705e-21	87.7396	2	TRUE	TRUE	2.19304e-17
androsterone sulfate	RA_GCST90132223	rs212100	T	C	-0.1538	0.835256	0.0179	9.205e-18	73.8255	2	TRUE	TRUE	1.60801e-15
androsterone sulfate	RA_GCST90132223	rs2464190	T	C	-0.0799	0.421096	0.0135	3.459e-09	35.0289	2	TRUE	TRUE	1.94203e-07
androsterone sulfate	RA_GCST90132223	rs34670419	T	G	-1.5456	0.0305398	0.035	1e-300	1950.11	2	TRUE	TRUE	0
androsterone sulfate	RA_GCST90132223	rs56225736	A	G	0.1233	0.138165	0.0191	1.117e-10	41.6734	2	TRUE	TRUE	2.87996e-07
androsterone sulfate	RA_GCST90132223	rs6956398	A	G	-0.3668	0.0173639	0.0544	1.528e-11	45.4633	2	TRUE	TRUE	3.32746e-10
androsterone sulfate	RA_GCST90132223	rs72651926	A	G	-0.0834	0.173351	0.0176	2.134e-06	22.4547	2	TRUE	TRUE	9.8524e-05
androsterone sulfate	RA_GCST90132223	rs72790679	A	G	-0.2955	0.0144547	0.0518	1.18e-08	32.5428	2	TRUE	TRUE	3.04397e-07
androsterone sulfate	RA_GCST90132223	rs9282858	T	C	-0.2552	0.0324974	0.0374	8.506e-12	46.5606	2	TRUE	TRUE	2.61594e-10
iminodiacetate (IDA)	RA_GCST90132223	rs10023291	T	C	-0.1446	0.0149327	0.0309	2.808e-06	21.8988	2	TRUE	TRUE	5.58798e-05
iminodiacetate (IDA)	RA_GCST90132223	rs10151706	T	G	-0.0733	0.0599128	0.0151	1.184e-06	23.5643	2	TRUE	TRUE	6.30164e-06
iminodiacetate (IDA)	RA_GCST90132223	rs10455386	A	G	-0.1595	0.0144863	0.0326	1.021e-06	23.9379	2	TRUE	TRUE	6.14675e-05
iminodiacetate (IDA)	RA_GCST90132223	rs11178970	T	G	-0.1784	0.0122689	0.035	3.392e-07	25.9809	2	TRUE	TRUE	3.09107e-05
iminodiacetate (IDA)	RA_GCST90132223	rs111851352	A	G	-0.1465	0.0182822	0.0276	1.077e-07	28.1746	2	TRUE	TRUE	9.75035e-07
iminodiacetate (IDA)	RA_GCST90132223	rs112167771	A	C	0.1094	0.0282783	0.0216	4.287e-07	25.6523	2	TRUE	TRUE	1.39342e-05
iminodiacetate (IDA)	RA_GCST90132223	rs112542538	T	C	-0.1718	0.0109065	0.0375	4.517e-06	20.9886	2	TRUE	TRUE	6.53442e-05
iminodiacetate (IDA)	RA_GCST90132223	rs112545321	T	C	-0.1626	0.0152648	0.0276	3.797e-09	34.7075	2	TRUE	TRUE	2.53069e-07
iminodiacetate (IDA)	RA_GCST90132223	rs112624241	A	G	0.1367	0.0195798	0.0269	3.729e-07	25.8245	2	TRUE	TRUE	1.58298e-05
iminodiacetate (IDA)	RA_GCST90132223	rs112629209	T	C	0.1562	0.0199801	0.0262	2.402e-09	35.5434	2	TRUE	TRUE	7.58655e-08
iminodiacetate (IDA)	RA_GCST90132223	rs112934951	A	C	-0.1417	0.0170861	0.0301	2.56e-06	22.1619	2	TRUE	TRUE	3.4206e-05
iminodiacetate (IDA)	RA_GCST90132223	rs112970795	A	G	-0.1365	0.0260522	0.0243	1.86e-08	31.5539	2	TRUE	TRUE	9.23795e-06
iminodiacetate (IDA)	RA_GCST90132223	rs112984832	T	C	-0.0664	0.0715781	0.0145	4.757e-06	20.9701	2	TRUE	TRUE	2.75102e-05
iminodiacetate (IDA)	RA_GCST90132223	rs113213078	A	G	-0.1939	0.0108263	0.0381	3.53e-07	25.9004	2	TRUE	TRUE	2.06195e-05
iminodiacetate (IDA)	RA_GCST90132223	rs113577442	T	C	-0.1885	0.0114873	0.0345	4.762e-08	29.8528	2	TRUE	TRUE	4.06056e-07
iminodiacetate (IDA)	RA_GCST90132223	rs113864579	A	G	-0.1573	0.0146187	0.0324	1.221e-06	23.5704	2	TRUE	TRUE	5.68763e-05
iminodiacetate (IDA)	RA_GCST90132223	rs114031595	A	G	0.1991	0.0110562	0.0371	8.223e-08	28.8001	2	TRUE	TRUE	1.02797e-06
iminodiacetate (IDA)	RA_GCST90132223	rs114118563	T	G	-0.1221	0.0364699	0.0207	3.733e-09	34.7929	2	TRUE	TRUE	5.75511e-08
iminodiacetate (IDA)	RA_GCST90132223	rs114405795	A	C	-0.1426	0.0174075	0.0282	4.402e-07	25.5706	2	TRUE	TRUE	5.90064e-06
iminodiacetate (IDA)	RA_GCST90132223	rs114701353	T	C	-0.1113	0.038775	0.0206	7.001e-08	29.1915	2	TRUE	TRUE	1.53758e-06
iminodiacetate (IDA)	RA_GCST90132223	rs114775073	A	G	0.1534	0.0207156	0.0273	1.991e-08	31.5737	2	TRUE	TRUE	1.41843e-06
iminodiacetate (IDA)	RA_GCST90132223	rs114803602	T	C	0.1858	0.0123018	0.0335	2.898e-08	30.7611	2	TRUE	TRUE	4.4471e-07
iminodiacetate (IDA)	RA_GCST90132223	rs114897981	T	C	-0.1292	0.0295011	0.0262	8.267e-07	24.3177	2	TRUE	TRUE	1.30595e-05
iminodiacetate (IDA)	RA_GCST90132223	rs115236487	A	G	-0.1367	0.0177076	0.0291	2.559e-06	22.0674	2	TRUE	TRUE	1.3555e-05
iminodiacetate (IDA)	RA_GCST90132223	rs115373978	T	G	0.115	0.020215	0.0248	3.655e-06	21.5027	2	TRUE	TRUE	2.16303e-05
iminodiacetate (IDA)	RA_GCST90132223	rs115571126	A	G	-0.1592	0.0128934	0.0328	1.17e-06	23.558	2	TRUE	TRUE	1.6584e-05
iminodiacetate (IDA)	RA_GCST90132223	rs115601428	A	C	-0.1622	0.0115024	0.0317	3.082e-07	26.1808	2	TRUE	TRUE	2.87305e-05
iminodiacetate (IDA)	RA_GCST90132223	rs115603289	A	G	-0.1404	0.0153906	0.0289	1.145e-06	23.6014	2	TRUE	TRUE	3.16986e-05
iminodiacetate (IDA)	RA_GCST90132223	rs116476537	T	C	-0.1346	0.0292676	0.0229	3.899e-09	34.5477	2	TRUE	TRUE	6.29858e-08
iminodiacetate (IDA)	RA_GCST90132223	rs116835646	T	G	0.1779	0.0106711	0.0365	1.086e-06	23.7556	2	TRUE	TRUE	5.99533e-06
iminodiacetate (IDA)	RA_GCST90132223	rs117055455	A	G	-0.1224	0.0212518	0.0264	3.545e-06	21.4959	2	TRUE	TRUE	4.40173e-05
iminodiacetate (IDA)	RA_GCST90132223	rs117109242	T	C	-0.152	0.0160709	0.0287	1.164e-07	28.0494	2	TRUE	TRUE	1.00215e-05
iminodiacetate (IDA)	RA_GCST90132223	rs117233299	A	G	0.1623	0.0237555	0.0252	1.146e-10	41.4797	2	TRUE	TRUE	1.81798e-09
iminodiacetate (IDA)	RA_GCST90132223	rs117247382	T	C	-0.1069	0.0291914	0.021	3.53e-07	25.9129	2	TRUE	TRUE	2.42991e-06
iminodiacetate (IDA)	RA_GCST90132223	rs117317342	T	C	0.1518	0.0129662	0.0322	2.418e-06	22.2245	2	TRUE	TRUE	2.172e-05
iminodiacetate (IDA)	RA_GCST90132223	rs117420360	T	C	-0.1277	0.0223323	0.0256	6.034e-07	24.8829	2	TRUE	TRUE	3.9331e-05
iminodiacetate (IDA)	RA_GCST90132223	rs117513386	T	C	-0.1986	0.0127929	0.0369	7.592e-08	28.9671	2	TRUE	TRUE	8.33501e-07
iminodiacetate (IDA)	RA_GCST90132223	rs11753055	A	G	-0.1337	0.0199251	0.0247	6.191e-08	29.3001	2	TRUE	TRUE	1.53684e-06
iminodiacetate (IDA)	RA_GCST90132223	rs117834210	A	G	0.1861	0.0117136	0.0372	5.539e-07	25.0269	2	TRUE	TRUE	2.82415e-06
iminodiacetate (IDA)	RA_GCST90132223	rs117837934	T	C	0.1964	0.0120917	0.0391	5.222e-07	25.2307	2	TRUE	TRUE	2.93305e-06
iminodiacetate (IDA)	RA_GCST90132223	rs117847369	A	G	-0.1135	0.0256996	0.0235	1.368e-06	23.3268	2	TRUE	TRUE	1.21523e-05
iminodiacetate (IDA)	RA_GCST90132223	rs117934213	T	G	0.1528	0.0114853	0.0315	1.205e-06	23.5302	2	TRUE	TRUE	1.12669e-05
iminodiacetate (IDA)	RA_GCST90132223	rs117974465	T	G	-0.1845	0.0126301	0.0358	2.486e-07	26.5599	2	TRUE	TRUE	3.81346e-06
iminodiacetate (IDA)	RA_GCST90132223	rs118055668	T	C	0.1335	0.0193511	0.0288	3.532e-06	21.4871	2	TRUE	TRUE	5.97715e-05
iminodiacetate (IDA)	RA_GCST90132223	rs118139526	T	G	-0.159	0.0160551	0.0329	1.348e-06	23.3562	2	TRUE	TRUE	0.000292637
iminodiacetate (IDA)	RA_GCST90132223	rs11820274	T	C	-0.1064	0.0291371	0.0223	1.823e-06	22.7653	2	TRUE	TRUE	2.55132e-05
iminodiacetate (IDA)	RA_GCST90132223	rs12519680	T	C	-0.0884	0.0374863	0.0192	4.13e-06	21.1984	2	TRUE	TRUE	0.000103064
iminodiacetate (IDA)	RA_GCST90132223	rs12664892	A	G	0.1691	0.0103183	0.032	1.236e-07	27.9246	2	TRUE	TRUE	9.27906e-07
iminodiacetate (IDA)	RA_GCST90132223	rs13027265	T	C	-0.0373	0.277498	0.0081	4.422e-06	21.2055	2	TRUE	TRUE	1.61347e-05
iminodiacetate (IDA)	RA_GCST90132223	rs13326718	T	G	-0.0645	0.0934927	0.0126	3.253e-07	26.2046	2	TRUE	TRUE	2.16723e-06
iminodiacetate (IDA)	RA_GCST90132223	rs138621110	T	C	0.1288	0.0222761	0.0266	1.264e-06	23.446	2	TRUE	TRUE	0.000149633
iminodiacetate (IDA)	RA_GCST90132223	rs139038125	T	C	0.1152	0.0196839	0.025	3.933e-06	21.2337	2	TRUE	TRUE	0.000235728
iminodiacetate (IDA)	RA_GCST90132223	rs139188102	A	G	-0.1539	0.0115644	0.0329	2.91e-06	21.8819	2	TRUE	TRUE	5.39087e-05
iminodiacetate (IDA)	RA_GCST90132223	rs139293696	A	G	0.1977	0.0139809	0.0331	2.254e-09	35.6745	2	TRUE	TRUE	2.36191e-07
iminodiacetate (IDA)	RA_GCST90132223	rs140041858	A	G	-0.1676	0.018912	0.032	1.694e-07	27.4314	2	TRUE	TRUE	1.78668e-06
iminodiacetate (IDA)	RA_GCST90132223	rs140140532	A	G	-0.1557	0.0176007	0.0319	1.029e-06	23.823	2	TRUE	TRUE	0.000104322
iminodiacetate (IDA)	RA_GCST90132223	rs140679966	T	C	-0.1603	0.0108186	0.0324	7.763e-07	24.4781	2	TRUE	TRUE	0.000154109
iminodiacetate (IDA)	RA_GCST90132223	rs141293145	T	C	0.1593	0.0171956	0.0314	4.014e-07	25.7378	2	TRUE	TRUE	2.46075e-06
iminodiacetate (IDA)	RA_GCST90132223	rs141486672	A	G	0.1454	0.0195448	0.0284	3.113e-07	26.2115	2	TRUE	TRUE	1.65194e-05
iminodiacetate (IDA)	RA_GCST90132223	rs1417966	A	C	-0.1271	0.977716	0.0271	2.802e-06	21.9964	2	TRUE	TRUE	3.52867e-05
iminodiacetate (IDA)	RA_GCST90132223	rs142126141	T	C	0.1878	0.0102396	0.0328	1.003e-08	32.7826	2	TRUE	TRUE	2.95334e-07
iminodiacetate (IDA)	RA_GCST90132223	rs142853031	A	G	-0.1484	0.0184457	0.0299	6.651e-07	24.6335	2	TRUE	TRUE	7.00026e-06
iminodiacetate (IDA)	RA_GCST90132223	rs143338208	A	G	-0.1437	0.017673	0.0272	1.284e-07	27.911	2	TRUE	TRUE	5.76171e-06
iminodiacetate (IDA)	RA_GCST90132223	rs143340327	A	G	0.1922	0.0100275	0.0373	2.494e-07	26.5515	2	TRUE	TRUE	5.80149e-06
iminodiacetate (IDA)	RA_GCST90132223	rs143505857	A	G	-0.2339	0.0110151	0.0325	6.539e-13	51.7957	2	TRUE	TRUE	1.24004e-10
iminodiacetate (IDA)	RA_GCST90132223	rs144115155	T	G	0.2073	0.0179785	0.0357	6.619e-09	33.718	2	TRUE	TRUE	1.54047e-06
iminodiacetate (IDA)	RA_GCST90132223	rs144381536	A	G	0.1422	0.0260749	0.0248	9.742e-09	32.8773	2	TRUE	TRUE	3.23323e-06
iminodiacetate (IDA)	RA_GCST90132223	rs144430042	T	C	0.175	0.0127924	0.0335	1.707e-07	27.2889	2	TRUE	TRUE	1.04387e-06
iminodiacetate (IDA)	RA_GCST90132223	rs145327058	T	C	-0.1957	0.0120948	0.0341	9.574e-09	32.9362	2	TRUE	TRUE	5.12924e-07
iminodiacetate (IDA)	RA_GCST90132223	rs145620933	T	G	0.1096	0.0267877	0.0235	3.013e-06	21.7513	2	TRUE	TRUE	1.90315e-05
iminodiacetate (IDA)	RA_GCST90132223	rs145834816	A	C	-0.2091	0.0103092	0.041	3.51e-07	26.01	2	TRUE	TRUE	7.10073e-06
iminodiacetate (IDA)	RA_GCST90132223	rs145871279	A	G	-0.1736	0.0162522	0.0306	1.342e-08	32.1852	2	TRUE	TRUE	6.97678e-07
iminodiacetate (IDA)	RA_GCST90132223	rs145875984	T	G	-0.1217	0.0218334	0.0263	3.727e-06	21.4126	2	TRUE	TRUE	0.000485794
iminodiacetate (IDA)	RA_GCST90132223	rs146153011	T	C	-0.1728	0.0123023	0.0334	2.253e-07	26.7667	2	TRUE	TRUE	4.07118e-06
iminodiacetate (IDA)	RA_GCST90132223	rs146168288	T	C	0.184	0.0118245	0.0335	3.792e-08	30.168	2	TRUE	TRUE	9.16238e-07
iminodiacetate (IDA)	RA_GCST90132223	rs146371326	T	G	-0.1726	0.0111661	0.0345	5.507e-07	25.029	2	TRUE	TRUE	1.28651e-05
iminodiacetate (IDA)	RA_GCST90132223	rs146554633	A	G	0.1478	0.0229435	0.0253	5.107e-09	34.1278	2	TRUE	TRUE	7.97817e-08
iminodiacetate (IDA)	RA_GCST90132223	rs146852189	A	G	-0.1443	0.0160662	0.0301	1.653e-06	22.9826	2	TRUE	TRUE	5.3499e-05
iminodiacetate (IDA)	RA_GCST90132223	rs146867748	A	G	-0.1242	0.0259462	0.0248	5.51e-07	25.0807	2	TRUE	TRUE	4.10443e-06
iminodiacetate (IDA)	RA_GCST90132223	rs148649774	A	G	0.1437	0.0210206	0.0269	8.855e-08	28.537	2	TRUE	TRUE	5.43062e-07
iminodiacetate (IDA)	RA_GCST90132223	rs148884990	T	C	-0.1293	0.0274174	0.0242	8.602e-08	28.5474	2	TRUE	TRUE	5.9951e-07
iminodiacetate (IDA)	RA_GCST90132223	rs149216372	A	G	-0.195	0.0109536	0.0388	5.066e-07	25.2584	2	TRUE	TRUE	7.313e-06
iminodiacetate (IDA)	RA_GCST90132223	rs149349780	T	G	0.1491	0.0204321	0.0283	1.296e-07	27.7576	2	TRUE	TRUE	8.16217e-07
iminodiacetate (IDA)	RA_GCST90132223	rs149886213	A	G	-0.1461	0.0167345	0.0297	8.565e-07	24.1984	2	TRUE	TRUE	5.82237e-06
iminodiacetate (IDA)	RA_GCST90132223	rs150026730	T	C	-0.1807	0.0103718	0.0392	4.002e-06	21.2493	2	TRUE	TRUE	8.14213e-05
iminodiacetate (IDA)	RA_GCST90132223	rs150241835	T	C	-0.1517	0.0131882	0.0332	4.822e-06	20.8783	2	TRUE	TRUE	0.000160606
iminodiacetate (IDA)	RA_GCST90132223	rs150384679	A	G	-0.1861	0.0117923	0.0365	3.531e-07	25.996	2	TRUE	TRUE	1.6449e-05
iminodiacetate (IDA)	RA_GCST90132223	rs1633699	T	C	-0.0813	0.949505	0.0166	9.577e-07	23.9864	2	TRUE	TRUE	1.29158e-05
iminodiacetate (IDA)	RA_GCST90132223	rs17112011	A	G	0.1589	0.0137657	0.0311	3.195e-07	26.1052	2	TRUE	TRUE	1.07072e-05
iminodiacetate (IDA)	RA_GCST90132223	rs17401190	A	G	-0.1215	0.0312114	0.0227	8.989e-08	28.6484	2	TRUE	TRUE	6.19866e-06
iminodiacetate (IDA)	RA_GCST90132223	rs17618588	T	C	0.1125	0.0396739	0.0207	5.162e-08	29.5369	2	TRUE	TRUE	2.24667e-06
iminodiacetate (IDA)	RA_GCST90132223	rs17739891	T	C	0.1802	0.0116696	0.0369	1.058e-06	23.8483	2	TRUE	TRUE	1.56953e-05
iminodiacetate (IDA)	RA_GCST90132223	rs17773812	A	G	0.0915	0.0396893	0.0194	2.479e-06	22.2453	2	TRUE	TRUE	6.75103e-05
iminodiacetate (IDA)	RA_GCST90132223	rs180886390	T	C	0.1322	0.0195846	0.0283	3.051e-06	21.8218	2	TRUE	TRUE	1.6578e-05
iminodiacetate (IDA)	RA_GCST90132223	rs182080907	T	G	0.1665	0.0111697	0.0355	2.766e-06	21.9974	2	TRUE	TRUE	4.42468e-05
iminodiacetate (IDA)	RA_GCST90132223	rs182735045	T	C	-0.1576	0.0127139	0.0312	4.494e-07	25.5155	2	TRUE	TRUE	1.97275e-05
iminodiacetate (IDA)	RA_GCST90132223	rs183133678	T	C	0.1654	0.0104926	0.0355	3.18e-06	21.7077	2	TRUE	TRUE	1.60755e-05
iminodiacetate (IDA)	RA_GCST90132223	rs184679951	T	G	-0.1773	0.0108894	0.0374	2.096e-06	22.4737	2	TRUE	TRUE	1.58461e-05
iminodiacetate (IDA)	RA_GCST90132223	rs186358825	T	C	0.1762	0.0115778	0.0337	1.685e-07	27.3371	2	TRUE	TRUE	1.11018e-05
iminodiacetate (IDA)	RA_GCST90132223	rs186866368	A	G	0.152	0.0140696	0.0326	3.212e-06	21.7396	2	TRUE	TRUE	0.000131324
iminodiacetate (IDA)	RA_GCST90132223	rs187015762	A	G	-0.189	0.0195386	0.0284	2.942e-11	44.2881	2	TRUE	TRUE	1.0031e-08
iminodiacetate (IDA)	RA_GCST90132223	rs188068988	T	G	-0.1683	0.011918	0.0319	1.357e-07	27.8347	2	TRUE	TRUE	4.1028e-06
iminodiacetate (IDA)	RA_GCST90132223	rs188561208	A	G	-0.1438	0.0180763	0.0302	1.939e-06	22.6727	2	TRUE	TRUE	0.000123609
iminodiacetate (IDA)	RA_GCST90132223	rs189097163	T	C	-0.1752	0.0110141	0.035	5.514e-07	25.0572	2	TRUE	TRUE	2.88737e-06
iminodiacetate (IDA)	RA_GCST90132223	rs190029370	T	C	-0.2493	0.0107042	0.0381	5.917e-11	42.8149	2	TRUE	TRUE	1.57619e-09
iminodiacetate (IDA)	RA_GCST90132223	rs191840699	A	G	0.1731	0.0107668	0.0344	4.682e-07	25.3208	2	TRUE	TRUE	1.80319e-05
iminodiacetate (IDA)	RA_GCST90132223	rs192055874	T	C	-0.161	0.012141	0.0323	6.14e-07	24.8454	2	TRUE	TRUE	9.46439e-06
iminodiacetate (IDA)	RA_GCST90132223	rs192086842	T	C	0.1594	0.0124916	0.0348	4.713e-06	20.9806	2	TRUE	TRUE	2.94846e-05
iminodiacetate (IDA)	RA_GCST90132223	rs2510184	A	G	-0.1655	0.0158445	0.0268	6.491e-10	38.1352	2	TRUE	TRUE	8.66266e-07
iminodiacetate (IDA)	RA_GCST90132223	rs286586	A	G	-0.184	0.986279	0.0338	5.404e-08	29.6348	2	TRUE	TRUE	1.03086e-06
iminodiacetate (IDA)	RA_GCST90132223	rs28716822	T	C	0.1431	0.0178951	0.0273	1.547e-07	27.476	2	TRUE	TRUE	1.07181e-06
iminodiacetate (IDA)	RA_GCST90132223	rs301738	A	G	-0.2145	0.987683	0.0326	4.641e-11	43.2932	2	TRUE	TRUE	2.3608e-08
iminodiacetate (IDA)	RA_GCST90132223	rs34470830	A	G	-0.1339	0.0213388	0.026	2.551e-07	26.5225	2	TRUE	TRUE	1.54557e-06
iminodiacetate (IDA)	RA_GCST90132223	rs34554737	A	G	0.1171	0.022543	0.0247	2.179e-06	22.476	2	TRUE	TRUE	0.000168375
iminodiacetate (IDA)	RA_GCST90132223	rs34976441	A	G	-0.1701	0.0149884	0.0329	2.375e-07	26.7311	2	TRUE	TRUE	1.39952e-06
iminodiacetate (IDA)	RA_GCST90132223	rs35167350	A	G	0.1547	0.0129001	0.0319	1.279e-06	23.5179	2	TRUE	TRUE	6.04792e-06
iminodiacetate (IDA)	RA_GCST90132223	rs35780044	T	C	-0.1591	0.0120149	0.0334	1.872e-06	22.6907	2	TRUE	TRUE	1.99557e-05
iminodiacetate (IDA)	RA_GCST90132223	rs35812977	A	G	0.0888	0.0561319	0.018	8.534e-07	24.3378	2	TRUE	TRUE	7.83359e-06
iminodiacetate (IDA)	RA_GCST90132223	rs41493346	T	C	-0.1611	0.0199354	0.0257	3.882e-10	39.2939	2	TRUE	TRUE	2.47431e-08
iminodiacetate (IDA)	RA_GCST90132223	rs4276386	A	G	-0.1521	0.97847	0.0274	2.969e-08	30.8147	2	TRUE	TRUE	3.67192e-06
iminodiacetate (IDA)	RA_GCST90132223	rs45523934	T	C	-0.1285	0.0192053	0.025	2.761e-07	26.4196	2	TRUE	TRUE	6.09242e-05
iminodiacetate (IDA)	RA_GCST90132223	rs55761735	T	C	-0.1409	0.02029	0.0267	1.384e-07	27.8483	2	TRUE	TRUE	6.30069e-06
iminodiacetate (IDA)	RA_GCST90132223	rs56170226	A	G	-0.2813	0.0105632	0.0379	1.126e-13	55.0885	2	TRUE	TRUE	2.18541e-11
iminodiacetate (IDA)	RA_GCST90132223	rs60930670	T	C	0.0945	0.0395661	0.0186	3.643e-07	25.813	2	TRUE	TRUE	1.28024e-05
iminodiacetate (IDA)	RA_GCST90132223	rs61745055	A	G	-0.165	0.0111924	0.0331	6.308e-07	24.8492	2	TRUE	TRUE	1.20549e-05
iminodiacetate (IDA)	RA_GCST90132223	rs61837687	T	G	0.1761	0.0124365	0.0337	1.705e-07	27.3061	2	TRUE	TRUE	1.18629e-06
iminodiacetate (IDA)	RA_GCST90132223	rs62289022	T	C	-0.1423	0.0149382	0.0287	7.137e-07	24.5836	2	TRUE	TRUE	3.31227e-06
iminodiacetate (IDA)	RA_GCST90132223	rs62345560	A	G	0.1755	0.0118983	0.0325	6.743e-08	29.16	2	TRUE	TRUE	2.07095e-06
iminodiacetate (IDA)	RA_GCST90132223	rs62466336	A	C	0.1064	0.0282548	0.0215	7.163e-07	24.491	2	TRUE	TRUE	3.14216e-05
iminodiacetate (IDA)	RA_GCST90132223	rs62496287	T	C	-0.1438	0.0190042	0.0293	9.158e-07	24.087	2	TRUE	TRUE	2.4695e-05
iminodiacetate (IDA)	RA_GCST90132223	rs6480770	A	G	0.0374	0.395661	0.0075	5.928e-07	24.8668	2	TRUE	TRUE	5.74532e-06
iminodiacetate (IDA)	RA_GCST90132223	rs6663864	A	G	-0.0856	0.0453373	0.017	5.018e-07	25.3542	2	TRUE	TRUE	7.85628e-06
iminodiacetate (IDA)	RA_GCST90132223	rs67027797	T	C	0.1689	0.0106052	0.0343	8.298e-07	24.2477	2	TRUE	TRUE	6.24564e-06
iminodiacetate (IDA)	RA_GCST90132223	rs71618391	T	C	0.1943	0.0114698	0.0336	7.594e-09	33.4401	2	TRUE	TRUE	1.59288e-06
iminodiacetate (IDA)	RA_GCST90132223	rs72739610	A	G	-0.1654	0.0142706	0.0332	6.377e-07	24.8196	2	TRUE	TRUE	1.41737e-05
iminodiacetate (IDA)	RA_GCST90132223	rs72744883	A	G	0.1699	0.0127356	0.0331	2.784e-07	26.347	2	TRUE	TRUE	3.54927e-06
iminodiacetate (IDA)	RA_GCST90132223	rs72772212	T	C	-0.1139	0.0287459	0.0234	1.154e-06	23.6928	2	TRUE	TRUE	1.58702e-05
iminodiacetate (IDA)	RA_GCST90132223	rs72773236	A	G	-0.1026	0.032351	0.0221	3.468e-06	21.5531	2	TRUE	TRUE	1.92603e-05
iminodiacetate (IDA)	RA_GCST90132223	rs73007552	T	C	0.1854	0.0113981	0.0347	9.355e-08	28.547	2	TRUE	TRUE	7.71317e-05
iminodiacetate (IDA)	RA_GCST90132223	rs73114531	A	G	0.141	0.014258	0.0306	4.119e-06	21.2322	2	TRUE	TRUE	1.54683e-05
iminodiacetate (IDA)	RA_GCST90132223	rs73159468	A	G	0.142	0.016794	0.0295	1.423e-06	23.1704	2	TRUE	TRUE	7.0162e-05
iminodiacetate (IDA)	RA_GCST90132223	rs73162970	T	G	-0.1056	0.0284763	0.0222	1.992e-06	22.6267	2	TRUE	TRUE	9.78655e-05
iminodiacetate (IDA)	RA_GCST90132223	rs73210758	A	G	0.1571	0.0171651	0.0311	4.566e-07	25.5171	2	TRUE	TRUE	7.54023e-06
iminodiacetate (IDA)	RA_GCST90132223	rs73311010	A	G	0.0761	0.0656174	0.0147	2.266e-07	26.8	2	TRUE	TRUE	4.21303e-06
iminodiacetate (IDA)	RA_GCST90132223	rs73374618	A	G	-0.1721	0.0101104	0.0344	5.587e-07	25.0291	2	TRUE	TRUE	4.93943e-05
iminodiacetate (IDA)	RA_GCST90132223	rs73556057	A	C	0.136	0.0224359	0.0262	2.123e-07	26.9448	2	TRUE	TRUE	2.922e-06
iminodiacetate (IDA)	RA_GCST90132223	rs73666363	T	C	0.1267	0.0208395	0.0246	2.612e-07	26.5267	2	TRUE	TRUE	1.24971e-05
iminodiacetate (IDA)	RA_GCST90132223	rs74361264	T	C	-0.1782	0.0153016	0.0347	2.896e-07	26.3728	2	TRUE	TRUE	3.25318e-05
iminodiacetate (IDA)	RA_GCST90132223	rs74571478	T	C	-0.1599	0.0158806	0.0327	1.037e-06	23.9112	2	TRUE	TRUE	8.9913e-06
iminodiacetate (IDA)	RA_GCST90132223	rs74647484	T	C	0.1308	0.0188254	0.0275	1.967e-06	22.623	2	TRUE	TRUE	6.61164e-05
iminodiacetate (IDA)	RA_GCST90132223	rs74848493	T	C	-0.1718	0.0232677	0.0265	8.643e-11	42.0295	2	TRUE	TRUE	1.63461e-09
iminodiacetate (IDA)	RA_GCST90132223	rs74985933	A	G	-0.1797	0.0108734	0.0359	5.394e-07	25.0557	2	TRUE	TRUE	7.22774e-06
iminodiacetate (IDA)	RA_GCST90132223	rs75065607	T	C	0.1342	0.018244	0.026	2.55e-07	26.6415	2	TRUE	TRUE	4.14978e-06
iminodiacetate (IDA)	RA_GCST90132223	rs75406722	T	C	0.158	0.0113293	0.0336	2.601e-06	22.1124	2	TRUE	TRUE	7.17478e-05
iminodiacetate (IDA)	RA_GCST90132223	rs75428084	A	G	0.0864	0.0433688	0.0181	1.84e-06	22.7861	2	TRUE	TRUE	4.38812e-05
iminodiacetate (IDA)	RA_GCST90132223	rs75553180	A	G	-0.1474	0.0129685	0.0311	2.149e-06	22.4633	2	TRUE	TRUE	1.29397e-05
iminodiacetate (IDA)	RA_GCST90132223	rs75657764	A	C	-0.1111	0.024709	0.0235	2.324e-06	22.3508	2	TRUE	TRUE	1.85234e-05
iminodiacetate (IDA)	RA_GCST90132223	rs75758602	T	C	0.1991	0.0107879	0.0404	8.263e-07	24.2873	2	TRUE	TRUE	4.48448e-06
iminodiacetate (IDA)	RA_GCST90132223	rs76041383	A	G	-0.1178	0.0226206	0.025	2.558e-06	22.2029	2	TRUE	TRUE	1.71787e-05
iminodiacetate (IDA)	RA_GCST90132223	rs76078895	T	G	0.1243	0.0185851	0.0255	1.086e-06	23.7608	2	TRUE	TRUE	6.61254e-05
iminodiacetate (IDA)	RA_GCST90132223	rs76225630	T	C	-0.156	0.0107879	0.034	4.545e-06	21.0519	2	TRUE	TRUE	3.32557e-05
iminodiacetate (IDA)	RA_GCST90132223	rs76401384	T	C	-0.2629	0.0121349	0.034	1.097e-14	59.7893	2	TRUE	TRUE	7.47185e-12
iminodiacetate (IDA)	RA_GCST90132223	rs76819516	T	C	0.1149	0.0383988	0.0223	2.438e-07	26.5479	2	TRUE	TRUE	6.39064e-06
iminodiacetate (IDA)	RA_GCST90132223	rs76922750	A	C	-0.1327	0.0160322	0.029	4.882e-06	20.9385	2	TRUE	TRUE	0.000182613
iminodiacetate (IDA)	RA_GCST90132223	rs77005422	A	G	0.1305	0.0191482	0.0265	8.316e-07	24.251	2	TRUE	TRUE	3.20649e-05
iminodiacetate (IDA)	RA_GCST90132223	rs77029986	A	G	-0.1719	0.0153645	0.0344	5.867e-07	24.9709	2	TRUE	TRUE	2.54308e-05
iminodiacetate (IDA)	RA_GCST90132223	rs77047112	A	C	-0.1296	0.033194	0.0229	1.617e-08	32.0287	2	TRUE	TRUE	1.22056e-07
iminodiacetate (IDA)	RA_GCST90132223	rs77105247	A	G	-0.1498	0.0113655	0.0308	1.155e-06	23.655	2	TRUE	TRUE	3.94218e-05
iminodiacetate (IDA)	RA_GCST90132223	rs77508026	A	G	0.157	0.0116265	0.0337	3.207e-06	21.704	2	TRUE	TRUE	3.87038e-05
iminodiacetate (IDA)	RA_GCST90132223	rs77574437	A	G	-0.1396	0.0142011	0.03	3.25e-06	21.6535	2	TRUE	TRUE	5.01236e-05
iminodiacetate (IDA)	RA_GCST90132223	rs77615767	A	G	0.1439	0.0207184	0.0282	3.466e-07	26.0389	2	TRUE	TRUE	3.56916e-06
iminodiacetate (IDA)	RA_GCST90132223	rs78274123	T	C	-0.122	0.019764	0.0264	3.673e-06	21.3556	2	TRUE	TRUE	1.79766e-05
iminodiacetate (IDA)	RA_GCST90132223	rs78290817	A	G	0.1537	0.0164931	0.0298	2.449e-07	26.6021	2	TRUE	TRUE	3.18905e-06
iminodiacetate (IDA)	RA_GCST90132223	rs78770725	T	C	-0.0937	0.0448643	0.0181	2.146e-07	26.7992	2	TRUE	TRUE	2.42727e-06
iminodiacetate (IDA)	RA_GCST90132223	rs78782674	A	G	-0.0875	0.0487197	0.0167	1.628e-07	27.4526	2	TRUE	TRUE	1.00928e-05
iminodiacetate (IDA)	RA_GCST90132223	rs78871662	A	G	0.149	0.0195473	0.0253	3.788e-09	34.6842	2	TRUE	TRUE	2.83789e-07
iminodiacetate (IDA)	RA_GCST90132223	rs78959507	T	C	-0.0886	0.040635	0.0185	1.723e-06	22.9363	2	TRUE	TRUE	1.79169e-05
iminodiacetate (IDA)	RA_GCST90132223	rs7902715	A	G	-0.1266	0.025291	0.0227	2.293e-08	31.104	2	TRUE	TRUE	3.23348e-07
iminodiacetate (IDA)	RA_GCST90132223	rs79090931	A	G	-0.0913	0.0358385	0.0196	3.105e-06	21.6985	2	TRUE	TRUE	5.18717e-05
iminodiacetate (IDA)	RA_GCST90132223	rs79421734	A	C	0.1821	0.0104644	0.0355	2.993e-07	26.3126	2	TRUE	TRUE	3.44832e-06
iminodiacetate (IDA)	RA_GCST90132223	rs79494747	T	C	-0.1469	0.0158435	0.029	4.056e-07	25.6595	2	TRUE	TRUE	1.78372e-05
iminodiacetate (IDA)	RA_GCST90132223	rs79598399	A	C	-0.1202	0.0301717	0.0226	1.003e-07	28.2873	2	TRUE	TRUE	2.59383e-06
iminodiacetate (IDA)	RA_GCST90132223	rs79714038	A	G	-0.1734	0.0115883	0.0368	2.421e-06	22.2025	2	TRUE	TRUE	2.55358e-05
iminodiacetate (IDA)	RA_GCST90132223	rs7976570	T	G	0.1127	0.0260923	0.0235	1.658e-06	22.9992	2	TRUE	TRUE	2.11613e-05
iminodiacetate (IDA)	RA_GCST90132223	rs79918098	A	G	-0.1357	0.0177511	0.0283	1.654e-06	22.9925	2	TRUE	TRUE	1.3419e-05
iminodiacetate (IDA)	RA_GCST90132223	rs79939026	A	G	-0.1438	0.0173661	0.0307	2.871e-06	21.9402	2	TRUE	TRUE	2.41751e-05
iminodiacetate (IDA)	RA_GCST90132223	rs79974132	A	G	-0.155	0.0195766	0.0281	3.372e-08	30.4264	2	TRUE	TRUE	1.42019e-06
iminodiacetate (IDA)	RA_GCST90132223	rs80007370	A	G	-0.1336	0.0121691	0.0293	4.951e-06	20.7911	2	TRUE	TRUE	2.06881e-05
iminodiacetate (IDA)	RA_GCST90132223	rs80097896	A	G	-0.1971	0.0100358	0.0359	3.963e-08	30.1429	2	TRUE	TRUE	1.62245e-06
iminodiacetate (IDA)	RA_GCST90132223	rs80285536	A	G	-0.1445	0.014419	0.0312	3.551e-06	21.45	2	TRUE	TRUE	1.49556e-05
iminodiacetate (IDA)	RA_GCST90132223	rs8047252	A	G	-0.1299	0.0232677	0.0252	2.447e-07	26.5716	2	TRUE	TRUE	3.36721e-06
iminodiacetate (IDA)	RA_GCST90132223	rs9606726	A	G	-0.1132	0.0253432	0.0232	1.074e-06	23.8077	2	TRUE	TRUE	1.09502e-05
X-23641	RA_GCST90132223	rs10026884	A	G	-0.058	0.34617	0.0123	2.219e-06	22.2354	2	TRUE	TRUE	1.89721e-05
X-23641	RA_GCST90132223	rs11190	A	C	0.1314	0.387481	0.0119	1.732e-28	121.926	2	TRUE	TRUE	1.42454e-23
X-23641	RA_GCST90132223	rs113316287	T	C	0.1175	0.0581305	0.0249	2.386e-06	22.2678	2	TRUE	TRUE	2.58242e-05
X-23641	RA_GCST90132223	rs12356193	A	G	0.0733	0.162173	0.0158	3.542e-06	21.5226	2	TRUE	TRUE	1.88455e-05
X-23641	RA_GCST90132223	rs13069038	T	C	0.0778	0.839707	0.0158	8.243e-07	24.2463	2	TRUE	TRUE	6.7068e-06
X-23641	RA_GCST90132223	rs17762722	T	C	-0.2337	0.0124199	0.05	2.925e-06	21.8463	2	TRUE	TRUE	9.45483e-05
X-23641	RA_GCST90132223	rs6026864	A	G	-0.0599	0.631454	0.0122	8.737e-07	24.1065	2	TRUE	TRUE	3.60829e-06
X-23641	RA_GCST90132223	rs73109948	T	C	-0.0671	0.206239	0.0143	2.568e-06	22.0178	2	TRUE	TRUE	6.47484e-05
X-23641	RA_GCST90132223	rs738408	T	C	-0.1125	0.234073	0.0137	2.484e-16	67.4317	2	TRUE	TRUE	1.13672e-14
X-23641	RA_GCST90132223	rs74495513	A	G	0.114	0.0652216	0.0235	1.239e-06	23.5328	2	TRUE	TRUE	6.47739e-06
X-23641	RA_GCST90132223	rs74937322	A	G	0.2609	0.0122457	0.0506	2.497e-07	26.5856	2	TRUE	TRUE	1.22301e-05
X-23641	RA_GCST90132223	rs7542137	T	C	-0.1256	0.582019	0.0116	2.03e-27	117.237	2	TRUE	TRUE	6.51568e-23
X-23641	RA_GCST90132223	rs7584317	A	G	-0.153	0.446959	0.0117	4.877e-39	171.006	2	TRUE	TRUE	2.77889e-33
X-23641	RA_GCST90132223	rs80254170	A	G	0.1203	0.0793544	0.0214	1.792e-08	31.6012	2	TRUE	TRUE	3.56149e-07
1-palmitoyl-2-linoleoyl-GPC (16:0/18:2)	RA_GCST90132223	rs10039571	A	G	-0.0183	0.528117	0.0037	7.198e-07	24.4624	2	TRUE	TRUE	6.16964e-06
1-palmitoyl-2-linoleoyl-GPC (16:0/18:2)	RA_GCST90132223	rs11075253	A	C	-0.0279	0.288501	0.0041	9.709e-12	46.3064	2	TRUE	TRUE	4.78573e-10
1-palmitoyl-2-linoleoyl-GPC (16:0/18:2)	RA_GCST90132223	rs1168041	T	C	-0.0192	0.676941	0.004	2.001e-06	23.04	2	TRUE	TRUE	1.74152e-05
1-palmitoyl-2-linoleoyl-GPC (16:0/18:2)	RA_GCST90132223	rs12455162	T	C	-0.0193	0.254352	0.0042	4.964e-06	21.1162	2	TRUE	TRUE	3.90748e-05
1-palmitoyl-2-linoleoyl-GPC (16:0/18:2)	RA_GCST90132223	rs12784342	T	C	0.0219	0.186763	0.0048	4.369e-06	20.8164	2	TRUE	TRUE	0.000273249
1-palmitoyl-2-linoleoyl-GPC (16:0/18:2)	RA_GCST90132223	rs143061187	T	G	-0.0435	0.0406107	0.0095	4.297e-06	20.9668	2	TRUE	TRUE	9.23463e-05
1-palmitoyl-2-linoleoyl-GPC (16:0/18:2)	RA_GCST90132223	rs174567	A	G	-0.0672	0.336995	0.0039	1.637e-65	296.899	2	TRUE	TRUE	2.30307e-50
1-palmitoyl-2-linoleoyl-GPC (16:0/18:2)	RA_GCST90132223	rs2366935	A	C	0.0285	0.101752	0.006	1.959e-06	22.5625	2	TRUE	TRUE	8.21952e-05
1-palmitoyl-2-linoleoyl-GPC (16:0/18:2)	RA_GCST90132223	rs261291	T	C	-0.0178	0.342892	0.0039	4.154e-06	20.831	2	TRUE	TRUE	4.46223e-05
1-palmitoyl-2-linoleoyl-GPC (16:0/18:2)	RA_GCST90132223	rs4855057	A	G	0.0175	0.606238	0.0038	3.547e-06	21.2084	2	TRUE	TRUE	7.22479e-05
1-palmitoyl-2-linoleoyl-GPC (16:0/18:2)	RA_GCST90132223	rs62333021	A	G	-0.0283	0.096366	0.0062	4.499e-06	20.8348	2	TRUE	TRUE	4.48697e-05
1-palmitoyl-2-linoleoyl-GPC (16:0/18:2)	RA_GCST90132223	rs662799	A	G	-0.0385	0.929853	0.0068	1.964e-08	32.0556	2	TRUE	TRUE	1.72946e-07
1-palmitoyl-2-linoleoyl-GPC (16:0/18:2)	RA_GCST90132223	rs6866870	T	G	0.0174	0.619867	0.0038	4.431e-06	20.9668	2	TRUE	TRUE	5.76756e-05
1-palmitoyl-2-linoleoyl-GPC (16:0/18:2)	RA_GCST90132223	rs7810512	A	C	0.019	0.267843	0.0041	3.89e-06	21.4753	2	TRUE	TRUE	0.000855225
N-palmitoylglycine	RA_GCST90132223	rs10040459	A	G	-0.0469	0.516138	0.0094	5.88e-07	24.8937	2	TRUE	TRUE	1.64667e-05
N-palmitoylglycine	RA_GCST90132223	rs10096019	T	C	-0.0541	0.228112	0.0112	1.506e-06	23.3324	2	TRUE	TRUE	3.43281e-05
N-palmitoylglycine	RA_GCST90132223	rs1047891	A	C	0.156	0.31386	0.0101	1.423e-53	238.565	2	TRUE	TRUE	1.41887e-46
N-palmitoylglycine	RA_GCST90132223	rs28719903	A	C	0.0487	0.291446	0.0102	1.989e-06	22.7959	2	TRUE	TRUE	0.000102766
N-palmitoylglycine	RA_GCST90132223	rs324420	A	C	0.2538	0.205275	0.0115	9.42e-109	487.066	2	TRUE	TRUE	2.98505e-87
N-palmitoylglycine	RA_GCST90132223	rs3751547	T	C	-0.0472	0.631209	0.0097	1.186e-06	23.6778	2	TRUE	TRUE	7.59627e-05
N-palmitoylglycine	RA_GCST90132223	rs7127399	A	G	0.0541	0.295095	0.0103	1.373e-07	27.588	2	TRUE	TRUE	2.49592e-06
N-palmitoylglycine	RA_GCST90132223	rs79345026	T	C	-0.0698	0.1264	0.0145	1.502e-06	23.1726	2	TRUE	TRUE	7.19893e-06
N-palmitoylglycine	RA_GCST90132223	rs947712	T	C	0.0461	0.337882	0.0099	2.958e-06	21.6836	2	TRUE	TRUE	0.00013888
S-carboxyethylcysteine	RA_GCST90132223	rs10041901	A	G	-0.0653	0.281747	0.0139	2.615e-06	22.0697	2	TRUE	TRUE	0.000169899
S-carboxyethylcysteine	RA_GCST90132223	rs10741273	A	G	0.0588	0.432588	0.0127	3.616e-06	21.4362	2	TRUE	TRUE	6.75162e-05
S-carboxyethylcysteine	RA_GCST90132223	rs115738620	A	G	-0.2313	0.0168398	0.0492	2.629e-06	22.1015	2	TRUE	TRUE	0.000167444
S-carboxyethylcysteine	RA_GCST90132223	rs115778887	A	G	-0.2126	0.0188823	0.0463	4.306e-06	21.0846	2	TRUE	TRUE	3.11308e-05
S-carboxyethylcysteine	RA_GCST90132223	rs12728089	T	C	-0.0676	0.259715	0.0143	2.197e-06	22.3471	2	TRUE	TRUE	3.94566e-05
S-carboxyethylcysteine	RA_GCST90132223	rs12981988	A	C	0.1317	0.0525929	0.0284	3.477e-06	21.5048	2	TRUE	TRUE	2.24506e-05
S-carboxyethylcysteine	RA_GCST90132223	rs13089796	A	C	0.0641	0.471855	0.0126	3.655e-07	25.8806	2	TRUE	TRUE	2.66746e-05
S-carboxyethylcysteine	RA_GCST90132223	rs13428235	A	G	-0.1027	0.224426	0.0149	6.062e-12	47.5082	2	TRUE	TRUE	1.09213e-10
S-carboxyethylcysteine	RA_GCST90132223	rs66855880	T	G	-0.0787	0.179394	0.0164	1.506e-06	23.0283	2	TRUE	TRUE	1.44095e-05
S-carboxyethylcysteine	RA_GCST90132223	rs72680214	T	C	-0.1819	0.0256287	0.0398	4.832e-06	20.8881	2	TRUE	TRUE	0.000112097
S-carboxyethylcysteine	RA_GCST90132223	rs74115908	A	G	-0.2534	0.012315	0.0534	2.099e-06	22.518	2	TRUE	TRUE	5.00051e-05
2'-deoxyuridine	RA_GCST90132223	rs10059267	A	G	-0.2065	0.0170185	0.0383	6.705e-08	29.0698	2	TRUE	TRUE	1.31951e-06
2'-deoxyuridine	RA_GCST90132223	rs131805	T	C	0.2189	0.768428	0.011	1.318e-87	396.01	2	TRUE	TRUE	5.27439e-74
2'-deoxyuridine	RA_GCST90132223	rs148330441	T	C	-0.1497	0.0251661	0.0316	2.152e-06	22.4424	2	TRUE	TRUE	2.87623e-05
2'-deoxyuridine	RA_GCST90132223	rs17690784	A	G	0.0646	0.126068	0.0141	4.642e-06	20.9907	2	TRUE	TRUE	1.47307e-05
2'-deoxyuridine	RA_GCST90132223	rs4686466	A	G	0.0559	0.794433	0.0119	2.818e-06	22.0663	2	TRUE	TRUE	7.98602e-05
2'-deoxyuridine	RA_GCST90132223	rs61822989	T	C	-0.122	0.0314084	0.0267	4.823e-06	20.8784	2	TRUE	TRUE	3.73827e-05
2'-deoxyuridine	RA_GCST90132223	rs6845129	T	C	0.1744	0.0195004	0.0327	9.809e-08	28.4444	2	TRUE	TRUE	8.52e-07
2'-deoxyuridine	RA_GCST90132223	rs7159478	A	C	-0.0445	0.530308	0.0095	3.077e-06	21.9418	2	TRUE	TRUE	1.01275e-05
2'-deoxyuridine	RA_GCST90132223	rs75396136	A	C	0.2042	0.0133141	0.0442	3.861e-06	21.3436	2	TRUE	TRUE	1.49915e-05
2'-deoxyuridine	RA_GCST90132223	rs7751693	A	G	0.1238	0.0355486	0.0263	2.49e-06	22.158	2	TRUE	TRUE	7.65089e-05
2'-deoxyuridine	RA_GCST90132223	rs9895693	T	G	-0.0518	0.721467	0.0107	1.283e-06	23.4365	2	TRUE	TRUE	0.00037441
1-myristoyl-2-arachidonoyl-GPC (14:0/20:4)*	RA_GCST90132223	rs10084835	A	G	0.0498	0.46014	0.0102	1.088e-06	23.8374	2	TRUE	TRUE	9.05956e-05
1-myristoyl-2-arachidonoyl-GPC (14:0/20:4)*	RA_GCST90132223	rs116838287	A	G	0.1356	0.0331183	0.0295	4.165e-06	21.1288	2	TRUE	TRUE	8.19347e-05
1-myristoyl-2-arachidonoyl-GPC (14:0/20:4)*	RA_GCST90132223	rs143413535	T	G	0.0843	0.0950895	0.0176	1.748e-06	22.9419	2	TRUE	TRUE	7.40797e-06
1-myristoyl-2-arachidonoyl-GPC (14:0/20:4)*	RA_GCST90132223	rs146055547	A	G	-0.1662	0.0214006	0.0346	1.583e-06	23.0733	2	TRUE	TRUE	1.62284e-05
1-myristoyl-2-arachidonoyl-GPC (14:0/20:4)*	RA_GCST90132223	rs147959152	A	G	0.1323	0.036734	0.0282	2.763e-06	22.0101	2	TRUE	TRUE	7.81828e-05
1-myristoyl-2-arachidonoyl-GPC (14:0/20:4)*	RA_GCST90132223	rs1733866	T	C	0.066	0.824605	0.0135	1.042e-06	23.9012	2	TRUE	TRUE	1.51741e-05
1-myristoyl-2-arachidonoyl-GPC (14:0/20:4)*	RA_GCST90132223	rs174550	T	C	0.2679	0.327585	0.0107	4.56e-138	626.871	2	TRUE	TRUE	1.65907e-107
1-myristoyl-2-arachidonoyl-GPC (14:0/20:4)*	RA_GCST90132223	rs2070895	A	G	0.0578	0.217537	0.0124	2.89e-06	21.7276	2	TRUE	TRUE	3.79116e-05
1-myristoyl-2-arachidonoyl-GPC (14:0/20:4)*	RA_GCST90132223	rs28639727	T	C	-0.0865	0.914828	0.0185	2.792e-06	21.8619	2	TRUE	TRUE	5.43708e-05
1-myristoyl-2-arachidonoyl-GPC (14:0/20:4)*	RA_GCST90132223	rs45579846	A	G	0.0809	0.189537	0.0128	2.473e-10	39.9464	2	TRUE	TRUE	3.59883e-07
1-myristoyl-2-arachidonoyl-GPC (14:0/20:4)*	RA_GCST90132223	rs4698484	T	G	-0.0485	0.392106	0.0105	3.911e-06	21.3356	2	TRUE	TRUE	8.13855e-05
1-myristoyl-2-arachidonoyl-GPC (14:0/20:4)*	RA_GCST90132223	rs4759915	A	G	-0.049	0.458439	0.0102	1.587e-06	23.0777	2	TRUE	TRUE	9.5608e-06
1-myristoyl-2-arachidonoyl-GPC (14:0/20:4)*	RA_GCST90132223	rs4811262	A	G	-0.0535	0.48249	0.0102	1.428e-07	27.5111	2	TRUE	TRUE	3.13454e-06
1-myristoyl-2-arachidonoyl-GPC (14:0/20:4)*	RA_GCST90132223	rs4816860	A	G	-0.0503	0.451983	0.0105	1.664e-06	22.9487	2	TRUE	TRUE	6.212e-05
1-myristoyl-2-arachidonoyl-GPC (14:0/20:4)*	RA_GCST90132223	rs58542926	T	C	-0.1679	0.0772992	0.0192	2.28e-18	76.4714	2	TRUE	TRUE	2.89613e-15
1-myristoyl-2-arachidonoyl-GPC (14:0/20:4)*	RA_GCST90132223	rs6479395	T	C	-0.0736	0.129526	0.0151	1.138e-06	23.7576	2	TRUE	TRUE	1.10157e-05
1-myristoyl-2-arachidonoyl-GPC (14:0/20:4)*	RA_GCST90132223	rs6596221	T	G	0.0504	0.304648	0.011	4.346e-06	20.9931	2	TRUE	TRUE	0.000163896
1-myristoyl-2-arachidonoyl-GPC (14:0/20:4)*	RA_GCST90132223	rs74591894	A	G	0.1054	0.0558942	0.0222	2.085e-06	22.5411	2	TRUE	TRUE	1.06505e-05
1-myristoyl-2-arachidonoyl-GPC (14:0/20:4)*	RA_GCST90132223	rs77943172	A	G	-0.2117	0.0141311	0.0447	2.193e-06	22.4299	2	TRUE	TRUE	1.47524e-05
1-myristoyl-2-arachidonoyl-GPC (14:0/20:4)*	RA_GCST90132223	rs79321389	T	C	-0.2058	0.0139821	0.0442	3.134e-06	21.6793	2	TRUE	TRUE	3.68689e-05
1-myristoyl-2-arachidonoyl-GPC (14:0/20:4)*	RA_GCST90132223	rs982567	T	G	0.0814	0.909678	0.0178	4.623e-06	20.9126	2	TRUE	TRUE	2.30422e-05
2-hydroxyphenylacetate	RA_GCST90132223	rs10093004	A	G	-0.197	0.0175392	0.0386	3.325e-07	26.047	2	TRUE	TRUE	6.48875e-06
2-hydroxyphenylacetate	RA_GCST90132223	rs12971401	T	C	0.1383	0.0356705	0.0276	5.168e-07	25.1088	2	TRUE	TRUE	7.82666e-06
2-hydroxyphenylacetate	RA_GCST90132223	rs13220568	T	C	-0.1052	0.0631172	0.0216	1.074e-06	23.7205	2	TRUE	TRUE	0.00017395
2-hydroxyphenylacetate	RA_GCST90132223	rs2977995	A	G	-0.1466	0.753049	0.012	3.44e-34	149.247	2	TRUE	TRUE	4.49228e-28
2-hydroxyphenylacetate	RA_GCST90132223	rs36040002	T	C	0.0883	0.12415	0.0159	2.927e-08	30.8409	2	TRUE	TRUE	2.49799e-07
2-hydroxyphenylacetate	RA_GCST90132223	rs670494	T	C	-0.0529	0.655483	0.0113	2.974e-06	21.9157	2	TRUE	TRUE	0.000150817
2-hydroxyphenylacetate	RA_GCST90132223	rs7314056	T	C	-0.157	0.873168	0.0154	2.68e-24	103.934	2	TRUE	TRUE	1.82063e-21
2-hydroxyphenylacetate	RA_GCST90132223	rs79701372	A	G	0.0681	0.176438	0.0138	8.179e-07	24.3521	2	TRUE	TRUE	0.000110821
2-hydroxyphenylacetate	RA_GCST90132223	rs91294	A	C	0.0722	0.131473	0.0157	4.257e-06	21.1483	2	TRUE	TRUE	2.86839e-05
sulfate*	RA_GCST90132223	rs10120686	A	G	0.0264	0.568272	0.0054	1.088e-06	23.9012	2	TRUE	TRUE	1.93802e-05
sulfate*	RA_GCST90132223	rs11065385	A	G	0.029	0.686356	0.0059	8.098e-07	24.1597	2	TRUE	TRUE	4.3443e-05
sulfate*	RA_GCST90132223	rs117453201	T	G	-0.0541	0.0565272	0.0117	3.994e-06	21.3807	2	TRUE	TRUE	3.21137e-05
sulfate*	RA_GCST90132223	rs2812094	T	C	-0.0325	0.181919	0.0071	4.869e-06	20.9532	2	TRUE	TRUE	3.84175e-05
sulfate*	RA_GCST90132223	rs35716097	T	C	-0.0302	0.319157	0.0058	2.106e-07	27.1118	2	TRUE	TRUE	1.88637e-05
sulfate*	RA_GCST90132223	rs36004601	A	G	-0.0269	0.31989	0.0059	4.37e-06	20.7874	2	TRUE	TRUE	3.70164e-05
sulfate*	RA_GCST90132223	rs522152	T	C	-0.0376	0.87514	0.0081	3.644e-06	21.5479	2	TRUE	TRUE	3.48083e-05
sulfate*	RA_GCST90132223	rs6068072	T	C	0.0298	0.743961	0.0062	1.871e-06	23.102	2	TRUE	TRUE	0.000153384
sulfate*	RA_GCST90132223	rs6736334	A	G	0.0286	0.732327	0.0062	3.697e-06	21.2789	2	TRUE	TRUE	0.000621688
sulfate*	RA_GCST90132223	rs75619864	T	C	0.0679	0.0376936	0.0147	3.906e-06	21.3356	2	TRUE	TRUE	2.91291e-05
sulfate*	RA_GCST90132223	rs7767476	T	C	0.0357	0.208711	0.0066	6.654e-08	29.2583	2	TRUE	TRUE	1.57619e-06
glutamine	RA_GCST90132223	rs10123552	A	G	-0.132	0.0108095	0.0246	8.229e-08	28.7924	2	TRUE	TRUE	1.93914e-06
glutamine	RA_GCST90132223	rs10151779	T	G	0.1254	0.0109867	0.0259	1.308e-06	23.442	2	TRUE	TRUE	5.81116e-06
glutamine	RA_GCST90132223	rs10182261	A	G	0.1266	0.0126053	0.0211	1.832e-09	36	2	TRUE	TRUE	6.70328e-08
glutamine	RA_GCST90132223	rs10463924	A	G	-0.0583	0.0449808	0.0122	1.725e-06	22.8359	2	TRUE	TRUE	2.24116e-05
glutamine	RA_GCST90132223	rs10843006	T	C	-0.075	0.0276489	0.0161	3.347e-06	21.7006	2	TRUE	TRUE	3.62088e-05
glutamine	RA_GCST90132223	rs111340562	A	G	0.1397	0.0172578	0.0218	1.556e-10	41.0658	2	TRUE	TRUE	4.07375e-07
glutamine	RA_GCST90132223	rs111445686	A	G	-0.1192	0.0115796	0.0234	3.491e-07	25.949	2	TRUE	TRUE	2.56874e-06
glutamine	RA_GCST90132223	rs111538253	T	C	-0.1083	0.0152784	0.0213	3.706e-07	25.8522	2	TRUE	TRUE	9.28253e-06
glutamine	RA_GCST90132223	rs111579740	A	G	-0.0898	0.0238992	0.0168	9.637e-08	28.5716	2	TRUE	TRUE	1.56268e-06
glutamine	RA_GCST90132223	rs111582452	T	C	-0.0984	0.0240227	0.0193	3.362e-07	25.9941	2	TRUE	TRUE	2.55655e-06
glutamine	RA_GCST90132223	rs111588660	T	C	-0.1361	0.0109589	0.0259	1.469e-07	27.6132	2	TRUE	TRUE	6.07954e-06
glutamine	RA_GCST90132223	rs111642756	T	C	-0.1001	0.0188823	0.0212	2.374e-06	22.2944	2	TRUE	TRUE	2.22337e-05
glutamine	RA_GCST90132223	rs111647857	T	C	0.1235	0.0169415	0.0215	8.755e-09	32.9957	2	TRUE	TRUE	4.63519e-07
glutamine	RA_GCST90132223	rs111888921	A	G	-0.1109	0.0150655	0.0219	3.988e-07	25.6434	2	TRUE	TRUE	3.69172e-06
glutamine	RA_GCST90132223	rs112371874	T	C	0.0902	0.0185868	0.0193	2.872e-06	21.8423	2	TRUE	TRUE	1.80194e-05
glutamine	RA_GCST90132223	rs112532947	T	G	-0.143	0.013859	0.0256	2.198e-08	31.2027	2	TRUE	TRUE	3.11629e-06
glutamine	RA_GCST90132223	rs112997854	A	G	-0.1262	0.0106368	0.0254	6.616e-07	24.686	2	TRUE	TRUE	3.55335e-05
glutamine	RA_GCST90132223	rs113425981	T	C	-0.1225	0.0116142	0.0264	3.454e-06	21.531	2	TRUE	TRUE	2.87022e-05
glutamine	RA_GCST90132223	rs113603718	T	C	-0.1366	0.0110383	0.0275	6.575e-07	24.6738	2	TRUE	TRUE	6.43825e-05
glutamine	RA_GCST90132223	rs113624046	T	C	-0.1463	0.0107929	0.0275	1.001e-07	28.3024	2	TRUE	TRUE	8.22853e-06
glutamine	RA_GCST90132223	rs113858008	T	G	-0.1419	0.0103743	0.0289	9.201e-07	24.1084	2	TRUE	TRUE	1.86583e-05
glutamine	RA_GCST90132223	rs113946808	T	G	0.131	0.0137987	0.0245	8.368e-08	28.5898	2	TRUE	TRUE	8.3059e-07
glutamine	RA_GCST90132223	rs114054111	T	C	-0.1201	0.0119745	0.0231	2.034e-07	27.031	2	TRUE	TRUE	1.38747e-06
glutamine	RA_GCST90132223	rs114216281	A	G	0.0924	0.0187987	0.0187	7.388e-07	24.4152	2	TRUE	TRUE	4.50794e-05
glutamine	RA_GCST90132223	rs114390266	T	G	-0.1161	0.0113888	0.0245	2.199e-06	22.456	2	TRUE	TRUE	3.19096e-05
glutamine	RA_GCST90132223	rs114819946	T	C	-0.1222	0.0163538	0.0212	8.369e-09	33.2254	2	TRUE	TRUE	2.9208e-06
glutamine	RA_GCST90132223	rs114898493	T	C	-0.1078	0.0202349	0.0191	1.529e-08	31.8545	2	TRUE	TRUE	1.02617e-06
glutamine	RA_GCST90132223	rs115124769	T	C	-0.1076	0.0129795	0.0219	9.418e-07	24.1399	2	TRUE	TRUE	7.16446e-06
glutamine	RA_GCST90132223	rs115162261	A	G	0.0945	0.0163723	0.0202	2.802e-06	21.8857	2	TRUE	TRUE	1.53522e-05
glutamine	RA_GCST90132223	rs115257093	A	G	-0.1398	0.0173126	0.0209	2.225e-11	44.7427	2	TRUE	TRUE	4.42293e-10
glutamine	RA_GCST90132223	rs115277876	A	G	-0.1102	0.0140176	0.0221	6.248e-07	24.8644	2	TRUE	TRUE	3.38719e-06
glutamine	RA_GCST90132223	rs115410924	A	G	-0.1331	0.0172138	0.0209	1.758e-10	40.5568	2	TRUE	TRUE	2.4315e-09
glutamine	RA_GCST90132223	rs115432824	A	G	0.1016	0.0184972	0.0204	6.62e-07	24.8043	2	TRUE	TRUE	5.21579e-05
glutamine	RA_GCST90132223	rs115609570	A	G	-0.1219	0.0146108	0.0224	5.158e-08	29.615	2	TRUE	TRUE	2.01799e-06
glutamine	RA_GCST90132223	rs115622584	A	G	-0.1284	0.010781	0.0252	3.291e-07	25.9615	2	TRUE	TRUE	1.54544e-05
glutamine	RA_GCST90132223	rs115778729	A	C	0.1168	0.0123522	0.0255	4.718e-06	20.98	2	TRUE	TRUE	5.40671e-05
glutamine	RA_GCST90132223	rs11591532	T	C	-0.0635	0.0513899	0.0116	4.664e-08	29.9662	2	TRUE	TRUE	3.04407e-07
glutamine	RA_GCST90132223	rs116245918	A	G	0.0997	0.0147804	0.0206	1.389e-06	23.4237	2	TRUE	TRUE	4.70517e-05
glutamine	RA_GCST90132223	rs116280952	T	C	-0.1376	0.0147422	0.0201	7.816e-12	46.8646	2	TRUE	TRUE	5.14304e-09
glutamine	RA_GCST90132223	rs116358252	T	C	0.1301	0.0168428	0.0196	3.421e-11	44.0598	2	TRUE	TRUE	5.86793e-09
glutamine	RA_GCST90132223	rs116411520	A	G	-0.0934	0.0165078	0.0204	4.666e-06	20.962	2	TRUE	TRUE	0.000192481
glutamine	RA_GCST90132223	rs116884330	A	G	-0.132	0.0111816	0.0278	2.139e-06	22.5454	2	TRUE	TRUE	2.57436e-05
glutamine	RA_GCST90132223	rs116915903	A	G	-0.149	0.0118281	0.0268	2.689e-08	30.9103	2	TRUE	TRUE	3.33535e-07
glutamine	RA_GCST90132223	rs116948601	T	C	0.0947	0.0209264	0.0192	8.243e-07	24.3275	2	TRUE	TRUE	2.9154e-05
glutamine	RA_GCST90132223	rs116973495	A	G	-0.0958	0.0205773	0.0208	4.314e-06	21.2131	2	TRUE	TRUE	3.32144e-05
glutamine	RA_GCST90132223	rs117062156	A	G	-0.1501	0.010946	0.0216	3.575e-12	48.2896	2	TRUE	TRUE	1.66725e-09
glutamine	RA_GCST90132223	rs117066687	A	C	-0.1119	0.0111112	0.0224	6.211e-07	24.9554	2	TRUE	TRUE	3.99225e-06
glutamine	RA_GCST90132223	rs117077342	A	G	-0.1359	0.0197878	0.0187	3.859e-13	52.8148	2	TRUE	TRUE	1.73503e-10
glutamine	RA_GCST90132223	rs117227839	A	G	-0.1215	0.0142878	0.0248	9.351e-07	24.0021	2	TRUE	TRUE	1.26206e-05
glutamine	RA_GCST90132223	rs117254281	A	G	-0.076	0.0270683	0.0164	3.616e-06	21.4753	2	TRUE	TRUE	3.10124e-05
glutamine	RA_GCST90132223	rs117294299	A	C	-0.1612	0.0105869	0.0257	3.324e-10	39.3427	2	TRUE	TRUE	1.37639e-07
glutamine	RA_GCST90132223	rs117314990	A	G	-0.0727	0.0302044	0.0149	1.082e-06	23.8065	2	TRUE	TRUE	5.81135e-06
glutamine	RA_GCST90132223	rs117398443	A	G	-0.107	0.014382	0.0233	4.422e-06	21.089	2	TRUE	TRUE	3.24231e-05
glutamine	RA_GCST90132223	rs117476279	A	G	0.0903	0.0369462	0.0152	3.215e-09	35.293	2	TRUE	TRUE	1.98671e-07
glutamine	RA_GCST90132223	rs117493109	T	G	0.1464	0.0155098	0.0201	3.462e-13	53.0506	2	TRUE	TRUE	8.69338e-12
glutamine	RA_GCST90132223	rs117608307	A	G	-0.1338	0.0100468	0.028	1.809e-06	22.8347	2	TRUE	TRUE	2.24163e-05
glutamine	RA_GCST90132223	rs117622752	T	C	-0.111	0.0118298	0.0231	1.478e-06	23.0899	2	TRUE	TRUE	9.25363e-06
glutamine	RA_GCST90132223	rs117644145	T	C	-0.1117	0.0102303	0.0243	4.4e-06	21.1297	2	TRUE	TRUE	2.33307e-05
glutamine	RA_GCST90132223	rs117644337	A	C	0.0968	0.019062	0.0196	7.952e-07	24.3915	2	TRUE	TRUE	2.94767e-05
glutamine	RA_GCST90132223	rs117682737	T	C	0.1109	0.0159059	0.0234	2.21e-06	22.4611	2	TRUE	TRUE	3.06094e-05
glutamine	RA_GCST90132223	rs117839139	A	G	-0.1588	0.010763	0.0241	4.807e-11	43.4177	2	TRUE	TRUE	1.38903e-09
glutamine	RA_GCST90132223	rs117867559	A	G	-0.1117	0.0187793	0.0226	7.704e-07	24.4281	2	TRUE	TRUE	3.90256e-06
glutamine	RA_GCST90132223	rs117933239	T	C	-0.1247	0.011153	0.0269	3.705e-06	21.4896	2	TRUE	TRUE	5.01328e-05
glutamine	RA_GCST90132223	rs118005885	A	G	-0.1266	0.0119695	0.0263	1.496e-06	23.1716	2	TRUE	TRUE	0.000106572
glutamine	RA_GCST90132223	rs118010987	T	G	0.1377	0.0105515	0.0274	5.028e-07	25.2561	2	TRUE	TRUE	3.4147e-06
glutamine	RA_GCST90132223	rs118125599	A	G	-0.1836	0.0109796	0.0242	3.641e-14	57.5592	2	TRUE	TRUE	3.18526e-12
glutamine	RA_GCST90132223	rs118136434	T	C	-0.1102	0.0148915	0.0212	2.076e-07	27.0204	2	TRUE	TRUE	1.99554e-06
glutamine	RA_GCST90132223	rs118183435	A	G	0.1593	0.0118079	0.0246	9.407e-11	41.9335	2	TRUE	TRUE	3.26826e-08
glutamine	RA_GCST90132223	rs12462706	A	G	-0.0556	0.0527529	0.0113	9.316e-07	24.2099	2	TRUE	TRUE	1.12653e-05
glutamine	RA_GCST90132223	rs12647760	A	G	-0.114	0.0156708	0.0245	3.237e-06	21.651	2	TRUE	TRUE	1.92137e-05
glutamine	RA_GCST90132223	rs12782443	T	C	-0.0864	0.0291154	0.017	3.65e-07	25.8303	2	TRUE	TRUE	1.14362e-05
glutamine	RA_GCST90132223	rs12861763	T	C	-0.0891	0.0169125	0.0185	1.419e-06	23.1959	2	TRUE	TRUE	1.50924e-05
glutamine	RA_GCST90132223	rs12998863	A	G	-0.1276	0.0125405	0.0231	3.251e-08	30.5125	2	TRUE	TRUE	1.60877e-06
glutamine	RA_GCST90132223	rs13109632	T	C	0.0589	0.0445801	0.012	8.944e-07	24.0917	2	TRUE	TRUE	2.84159e-05
glutamine	RA_GCST90132223	rs13214096	T	C	0.1234	0.0182533	0.0208	2.819e-09	35.1968	2	TRUE	TRUE	6.15842e-07
glutamine	RA_GCST90132223	rs13227890	A	G	0.0746	0.0273964	0.0155	1.478e-06	23.164	2	TRUE	TRUE	9.01704e-05
glutamine	RA_GCST90132223	rs13419192	A	G	0.1316	0.0173174	0.0213	6.435e-10	38.1727	2	TRUE	TRUE	2.58314e-08
glutamine	RA_GCST90132223	rs137988776	A	G	-0.1071	0.0113127	0.0227	2.452e-06	22.2601	2	TRUE	TRUE	4.12281e-05
glutamine	RA_GCST90132223	rs138048540	A	G	-0.1055	0.0168976	0.0203	2.105e-07	27.0093	2	TRUE	TRUE	1.59563e-05
glutamine	RA_GCST90132223	rs138244195	A	G	0.0952	0.0244872	0.0184	2.257e-07	26.7694	2	TRUE	TRUE	3.87962e-06
glutamine	RA_GCST90132223	rs138409589	A	G	-0.1306	0.0200215	0.019	6.456e-12	47.2475	2	TRUE	TRUE	3.75493e-10
glutamine	RA_GCST90132223	rs138423254	A	G	-0.1184	0.0101758	0.0256	3.719e-06	21.3906	2	TRUE	TRUE	4.09235e-05
glutamine	RA_GCST90132223	rs138557879	A	G	0.1369	0.0120563	0.0261	1.587e-07	27.5122	2	TRUE	TRUE	7.75619e-06
glutamine	RA_GCST90132223	rs138652619	A	G	0.0737	0.0284595	0.0152	1.162e-06	23.5097	2	TRUE	TRUE	7.51852e-06
glutamine	RA_GCST90132223	rs138700845	A	G	0.1231	0.0105522	0.0263	2.968e-06	21.9081	2	TRUE	TRUE	2.99214e-05
glutamine	RA_GCST90132223	rs138753664	A	G	-0.1262	0.0118493	0.026	1.186e-06	23.5598	2	TRUE	TRUE	5.63875e-06
glutamine	RA_GCST90132223	rs139371220	A	G	0.1307	0.0102199	0.0266	8.683e-07	24.1428	2	TRUE	TRUE	6.20142e-06
glutamine	RA_GCST90132223	rs139412481	A	G	0.0974	0.0142599	0.0205	2.01e-06	22.5741	2	TRUE	TRUE	9.11569e-06
glutamine	RA_GCST90132223	rs139566536	T	C	-0.0709	0.0230997	0.0154	4.352e-06	21.1959	2	TRUE	TRUE	2.99318e-05
glutamine	RA_GCST90132223	rs139781026	A	G	-0.1297	0.0125736	0.0238	5.44e-08	29.6979	2	TRUE	TRUE	5.48549e-06
glutamine	RA_GCST90132223	rs139785789	A	G	0.1275	0.0126758	0.0237	7.683e-08	28.9417	2	TRUE	TRUE	4.67087e-06
glutamine	RA_GCST90132223	rs139804748	A	G	0.0958	0.0172899	0.0208	4.22e-06	21.2131	2	TRUE	TRUE	0.000465311
glutamine	RA_GCST90132223	rs139877000	T	G	0.1244	0.0153954	0.0232	8.471e-08	28.7518	2	TRUE	TRUE	2.29425e-06
glutamine	RA_GCST90132223	rs139956004	A	G	0.102	0.0125379	0.0219	3.245e-06	21.6926	2	TRUE	TRUE	1.63752e-05
glutamine	RA_GCST90132223	rs140424815	A	G	0.1239	0.0114793	0.027	4.396e-06	21.0579	2	TRUE	TRUE	0.000129532
glutamine	RA_GCST90132223	rs140914268	A	G	0.1093	0.0106567	0.0229	1.834e-06	22.7808	2	TRUE	TRUE	6.9431e-05
glutamine	RA_GCST90132223	rs141097731	A	G	-0.0998	0.0152868	0.0219	4.969e-06	20.767	2	TRUE	TRUE	3.36134e-05
glutamine	RA_GCST90132223	rs141125166	A	G	-0.1069	0.0165763	0.0215	6.457e-07	24.7217	2	TRUE	TRUE	5.75393e-06
glutamine	RA_GCST90132223	rs141520149	A	G	-0.1181	0.012814	0.0237	6.48e-07	24.8315	2	TRUE	TRUE	3.25095e-06
glutamine	RA_GCST90132223	rs141959312	T	G	-0.1281	0.0125405	0.0256	5.873e-07	25.0391	2	TRUE	TRUE	6.57603e-06
glutamine	RA_GCST90132223	rs142073073	T	G	-0.098	0.0180155	0.0195	5.149e-07	25.2571	2	TRUE	TRUE	3.6096e-06
glutamine	RA_GCST90132223	rs142096650	T	C	0.1361	0.0193139	0.0208	6.385e-11	42.8144	2	TRUE	TRUE	2.7535e-09
glutamine	RA_GCST90132223	rs142255949	T	C	-0.1025	0.0135395	0.0215	1.806e-06	22.7285	2	TRUE	TRUE	2.60146e-05
glutamine	RA_GCST90132223	rs142763273	A	G	0.1318	0.0135743	0.0239	3.606e-08	30.4113	2	TRUE	TRUE	3.30943e-07
glutamine	RA_GCST90132223	rs142994248	A	G	0.1521	0.0100427	0.0267	1.187e-08	32.4516	2	TRUE	TRUE	1.78578e-07
glutamine	RA_GCST90132223	rs143145304	T	G	0.1015	0.0161787	0.0177	9.557e-09	32.8841	2	TRUE	TRUE	1.80124e-07
glutamine	RA_GCST90132223	rs143357662	A	G	0.158	0.0109071	0.0269	4.416e-09	34.4992	2	TRUE	TRUE	2.0369e-07
glutamine	RA_GCST90132223	rs143375680	A	G	0.1097	0.0197304	0.0219	5.673e-07	25.0914	2	TRUE	TRUE	4.41261e-05
glutamine	RA_GCST90132223	rs143560640	T	C	-0.1219	0.0136344	0.0257	2.051e-06	22.4979	2	TRUE	TRUE	2.56091e-05
glutamine	RA_GCST90132223	rs143817503	T	C	0.1671	0.010751	0.0268	4.423e-10	38.8762	2	TRUE	TRUE	5.00339e-08
glutamine	RA_GCST90132223	rs144028533	A	G	0.1184	0.0149827	0.0219	6.383e-08	29.2291	2	TRUE	TRUE	9.38237e-07
glutamine	RA_GCST90132223	rs144449144	T	C	-0.1286	0.0124756	0.0244	1.298e-07	27.7781	2	TRUE	TRUE	1.63136e-05
glutamine	RA_GCST90132223	rs144834504	A	G	0.1169	0.0103275	0.0238	8.71e-07	24.1254	2	TRUE	TRUE	4.87839e-06
glutamine	RA_GCST90132223	rs144887222	T	C	0.1021	0.0123509	0.0216	2.169e-06	22.3431	2	TRUE	TRUE	6.11081e-05
glutamine	RA_GCST90132223	rs144916125	A	G	-0.1228	0.0103979	0.0268	4.412e-06	20.9955	2	TRUE	TRUE	0.000279841
glutamine	RA_GCST90132223	rs145074183	A	G	-0.1027	0.0157785	0.0214	1.612e-06	23.031	2	TRUE	TRUE	8.37484e-06
glutamine	RA_GCST90132223	rs145411237	T	C	0.119	0.0111189	0.0246	1.369e-06	23.4004	2	TRUE	TRUE	0.000209886
glutamine	RA_GCST90132223	rs145451345	T	C	0.1148	0.0100918	0.0243	2.412e-06	22.3188	2	TRUE	TRUE	0.000324328
glutamine	RA_GCST90132223	rs145515018	T	C	0.0723	0.0293107	0.0158	4.525e-06	20.9393	2	TRUE	TRUE	4.59886e-05
glutamine	RA_GCST90132223	rs145563486	T	C	0.1321	0.0120896	0.0252	1.613e-07	27.4792	2	TRUE	TRUE	6.99565e-06
glutamine	RA_GCST90132223	rs145608950	T	G	-0.1362	0.0125935	0.0252	6.718e-08	29.2115	2	TRUE	TRUE	8.2904e-07
glutamine	RA_GCST90132223	rs145621905	A	G	-0.1328	0.0122633	0.0283	2.653e-06	22.0203	2	TRUE	TRUE	5.96861e-05
glutamine	RA_GCST90132223	rs145797907	A	G	0.1064	0.0139357	0.0196	5.486e-08	29.4694	2	TRUE	TRUE	1.21411e-06
glutamine	RA_GCST90132223	rs145935781	A	G	-0.1289	0.0103874	0.0263	9.644e-07	24.0212	2	TRUE	TRUE	1.4973e-05
glutamine	RA_GCST90132223	rs145993077	A	G	0.1018	0.01175	0.0223	4.816e-06	20.8394	2	TRUE	TRUE	4.36032e-05
glutamine	RA_GCST90132223	rs146050843	T	C	-0.1254	0.0128875	0.0239	1.589e-07	27.5296	2	TRUE	TRUE	1.935e-06
glutamine	RA_GCST90132223	rs146249003	T	C	-0.0987	0.0184932	0.0204	1.356e-06	23.4085	2	TRUE	TRUE	8.4149e-06
glutamine	RA_GCST90132223	rs146737686	T	C	-0.149	0.0101709	0.025	2.534e-09	35.5216	2	TRUE	TRUE	3.87618e-08
glutamine	RA_GCST90132223	rs147186209	A	G	-0.1426	0.0102222	0.0263	6.072e-08	29.3987	2	TRUE	TRUE	5.72159e-07
glutamine	RA_GCST90132223	rs147400324	T	C	-0.1354	0.0107384	0.0268	4.132e-07	25.5251	2	TRUE	TRUE	9.00247e-06
glutamine	RA_GCST90132223	rs147408359	T	C	0.1096	0.0106069	0.024	4.858e-06	20.8544	2	TRUE	TRUE	4.44089e-05
glutamine	RA_GCST90132223	rs147462154	A	G	0.1389	0.0157493	0.0194	8.069e-13	51.2626	2	TRUE	TRUE	3.23224e-10
glutamine	RA_GCST90132223	rs147499228	A	C	-0.1038	0.0109498	0.0215	1.353e-06	23.3087	2	TRUE	TRUE	1.40512e-05
glutamine	RA_GCST90132223	rs147589454	A	G	0.1225	0.0134199	0.0227	7.039e-08	29.122	2	TRUE	TRUE	6.14414e-06
glutamine	RA_GCST90132223	rs147622081	T	G	0.1339	0.011752	0.0241	2.674e-08	30.8693	2	TRUE	TRUE	2.0435e-06
glutamine	RA_GCST90132223	rs147948629	A	G	0.1178	0.0100447	0.0248	2.149e-06	22.5625	2	TRUE	TRUE	5.35637e-05
glutamine	RA_GCST90132223	rs147968748	A	G	0.0942	0.0147628	0.0205	4.262e-06	21.1151	2	TRUE	TRUE	3.24566e-05
glutamine	RA_GCST90132223	rs147996819	T	C	0.1144	0.0167323	0.0213	8.312e-08	28.8465	2	TRUE	TRUE	1.17219e-05
glutamine	RA_GCST90132223	rs148954142	T	C	-0.1255	0.0136038	0.0233	7.182e-08	29.0119	2	TRUE	TRUE	1.3377e-06
glutamine	RA_GCST90132223	rs149145157	T	C	0.0932	0.0191099	0.0197	2.234e-06	22.382	2	TRUE	TRUE	0.000118824
glutamine	RA_GCST90132223	rs149263424	T	C	-0.1028	0.0142244	0.0205	5.564e-07	25.1466	2	TRUE	TRUE	2.90986e-06
glutamine	RA_GCST90132223	rs149309576	T	C	-0.1435	0.0104428	0.0286	5.344e-07	25.1751	2	TRUE	TRUE	2.53691e-06
glutamine	RA_GCST90132223	rs149454010	T	C	-0.12	0.0119565	0.0237	4.212e-07	25.6369	2	TRUE	TRUE	3.90091e-05
glutamine	RA_GCST90132223	rs149762762	A	G	-0.1121	0.0102034	0.0241	3.236e-06	21.636	2	TRUE	TRUE	4.23409e-05
glutamine	RA_GCST90132223	rs149802347	A	G	0.1283	0.010174	0.0239	8.12e-08	28.8176	2	TRUE	TRUE	9.95854e-06
glutamine	RA_GCST90132223	rs149901511	T	C	0.1037	0.0180892	0.0216	1.593e-06	23.0489	2	TRUE	TRUE	1.44059e-05
glutamine	RA_GCST90132223	rs149925082	T	C	0.1049	0.0144877	0.0222	2.222e-06	22.3278	2	TRUE	TRUE	1.97717e-05
glutamine	RA_GCST90132223	rs149926750	A	G	0.1021	0.0185393	0.0207	7.974e-07	24.3282	2	TRUE	TRUE	4.93101e-06
glutamine	RA_GCST90132223	rs149934821	T	C	-0.1413	0.0106769	0.0247	1.023e-08	32.7258	2	TRUE	TRUE	1.24878e-06
glutamine	RA_GCST90132223	rs150100751	T	C	0.1063	0.0184071	0.021	4.2e-07	25.6229	2	TRUE	TRUE	3.38767e-06
glutamine	RA_GCST90132223	rs150110748	T	G	-0.1099	0.0166181	0.0198	2.927e-08	30.8081	2	TRUE	TRUE	2.77501e-07
glutamine	RA_GCST90132223	rs150239236	A	G	-0.1043	0.0118756	0.0225	3.547e-06	21.4884	2	TRUE	TRUE	4.05539e-05
glutamine	RA_GCST90132223	rs150269334	T	G	-0.121	0.0101508	0.0246	8.777e-07	24.1936	2	TRUE	TRUE	1.6574e-05
glutamine	RA_GCST90132223	rs150369892	A	G	-0.1873	0.0115947	0.0278	1.709e-11	45.3927	2	TRUE	TRUE	2.80327e-10
glutamine	RA_GCST90132223	rs150939576	T	C	0.1326	0.015438	0.0224	3.056e-09	35.0422	2	TRUE	TRUE	2.3355e-07
glutamine	RA_GCST90132223	rs151143182	T	C	-0.141	0.0142421	0.0274	2.575e-07	26.4812	2	TRUE	TRUE	5.46124e-06
glutamine	RA_GCST90132223	rs151147632	T	C	-0.1276	0.0102136	0.0255	5.703e-07	25.0392	2	TRUE	TRUE	1.17213e-05
glutamine	RA_GCST90132223	rs151296878	T	C	-0.1152	0.0111615	0.0249	3.638e-06	21.4046	2	TRUE	TRUE	3.38924e-05
glutamine	RA_GCST90132223	rs1566941	T	C	0.105	0.0131516	0.0209	5.422e-07	25.2398	2	TRUE	TRUE	3.38914e-06
glutamine	RA_GCST90132223	rs16879772	A	G	-0.0935	0.0274716	0.0156	2.007e-09	35.9231	2	TRUE	TRUE	2.87252e-07
glutamine	RA_GCST90132223	rs16897856	A	G	-0.0735	0.0358968	0.0136	6.455e-08	29.2077	2	TRUE	TRUE	6.877e-07
glutamine	RA_GCST90132223	rs17073208	A	C	0.0889	0.0178319	0.0185	1.608e-06	23.0919	2	TRUE	TRUE	9.46652e-06
glutamine	RA_GCST90132223	rs17104310	A	G	0.1044	0.0195909	0.0201	2.058e-07	26.9779	2	TRUE	TRUE	4.67635e-06
glutamine	RA_GCST90132223	rs17582573	A	G	-0.0853	0.0205729	0.0186	4.362e-06	21.0316	2	TRUE	TRUE	0.000784689
glutamine	RA_GCST90132223	rs17625826	A	C	0.1031	0.0167144	0.0213	1.288e-06	23.4292	2	TRUE	TRUE	2.73092e-05
glutamine	RA_GCST90132223	rs17760990	T	C	-0.0556	0.0644877	0.0105	1.349e-07	28.0395	2	TRUE	TRUE	2.20701e-06
glutamine	RA_GCST90132223	rs181889129	A	G	0.1383	0.0107304	0.0264	1.524e-07	27.4433	2	TRUE	TRUE	1.08999e-05
glutamine	RA_GCST90132223	rs183037700	T	C	-0.1253	0.0100228	0.026	1.447e-06	23.225	2	TRUE	TRUE	0.000363045
glutamine	RA_GCST90132223	rs183446814	T	G	-0.1166	0.011318	0.0225	2.248e-07	26.8554	2	TRUE	TRUE	7.6812e-06
glutamine	RA_GCST90132223	rs183735656	A	C	0.1259	0.0160346	0.0239	1.423e-07	27.7495	2	TRUE	TRUE	5.52037e-05
glutamine	RA_GCST90132223	rs184380506	T	C	-0.1217	0.011206	0.0252	1.334e-06	23.3228	2	TRUE	TRUE	9.93356e-05
glutamine	RA_GCST90132223	rs184778054	T	C	-0.1326	0.0122319	0.0225	3.896e-09	34.7314	2	TRUE	TRUE	4.34511e-08
glutamine	RA_GCST90132223	rs185907594	A	G	0.1168	0.0109848	0.0249	2.687e-06	22.0033	2	TRUE	TRUE	3.46507e-05
glutamine	RA_GCST90132223	rs186826568	T	C	-0.0962	0.0190089	0.019	4.133e-07	25.6356	2	TRUE	TRUE	3.34252e-05
glutamine	RA_GCST90132223	rs187566213	A	G	0.0853	0.0285155	0.0158	6.86e-08	29.1463	2	TRUE	TRUE	6.80183e-07
glutamine	RA_GCST90132223	rs187630120	A	C	-0.108	0.0206157	0.0218	6.923e-07	24.5434	2	TRUE	TRUE	1.36111e-05
glutamine	RA_GCST90132223	rs187691603	A	G	-0.1166	0.0120226	0.025	3.055e-06	21.7529	2	TRUE	TRUE	2.82028e-05
glutamine	RA_GCST90132223	rs188102185	A	G	0.1185	0.0118104	0.0253	2.865e-06	21.9379	2	TRUE	TRUE	0.000118179
glutamine	RA_GCST90132223	rs188416305	A	G	-0.1311	0.0122966	0.028	2.971e-06	21.9225	2	TRUE	TRUE	3.18682e-05
glutamine	RA_GCST90132223	rs189271397	T	C	-0.0763	0.026458	0.016	1.735e-06	22.741	2	TRUE	TRUE	9.7014e-06
glutamine	RA_GCST90132223	rs189342204	A	G	0.1455	0.0104738	0.0262	2.72e-08	30.8406	2	TRUE	TRUE	7.96182e-06
glutamine	RA_GCST90132223	rs189426835	T	C	-0.1069	0.0200698	0.0205	1.757e-07	27.1924	2	TRUE	TRUE	1.65058e-06
glutamine	RA_GCST90132223	rs189635654	T	C	-0.1144	0.0113693	0.023	6.556e-07	24.7398	2	TRUE	TRUE	7.43374e-06
glutamine	RA_GCST90132223	rs189936124	T	G	0.1725	0.0139161	0.0298	7.372e-09	33.5078	2	TRUE	TRUE	6.31613e-08
glutamine	RA_GCST90132223	rs190012307	T	C	-0.1296	0.0151591	0.0195	3.091e-11	44.1714	2	TRUE	TRUE	2.18226e-09
glutamine	RA_GCST90132223	rs190072311	T	C	0.1121	0.0118702	0.0233	1.451e-06	23.1472	2	TRUE	TRUE	2.43056e-05
glutamine	RA_GCST90132223	rs190139981	A	G	-0.1473	0.011835	0.0253	6.232e-09	33.8972	2	TRUE	TRUE	2.62637e-07
glutamine	RA_GCST90132223	rs190385745	T	C	-0.1299	0.0109298	0.0272	1.756e-06	22.8076	2	TRUE	TRUE	1.86741e-05
glutamine	RA_GCST90132223	rs191391312	T	C	-0.1051	0.0153145	0.0221	2.051e-06	22.6163	2	TRUE	TRUE	2.42388e-05
glutamine	RA_GCST90132223	rs192686647	T	C	0.1058	0.0126758	0.0215	8.403e-07	24.2156	2	TRUE	TRUE	1.17941e-05
glutamine	RA_GCST90132223	rs192923403	T	G	-0.1616	0.0123773	0.0225	6.836e-13	51.5843	2	TRUE	TRUE	1.93924e-11
glutamine	RA_GCST90132223	rs193080261	T	C	-0.1148	0.0164352	0.0219	1.562e-07	27.4787	2	TRUE	TRUE	9.58337e-07
glutamine	RA_GCST90132223	rs2375014	T	C	0.1237	0.989218	0.0247	5.537e-07	25.081	2	TRUE	TRUE	1.13571e-05
glutamine	RA_GCST90132223	rs2566404	T	C	-0.053	0.939088	0.0102	1.99e-07	26.9992	2	TRUE	TRUE	2.36473e-06
glutamine	RA_GCST90132223	rs2657879	A	G	0.0735	0.192995	0.0063	2.084e-31	136.111	2	TRUE	TRUE	2.88613e-24
glutamine	RA_GCST90132223	rs2810503	A	G	-0.093	0.97819	0.0182	3.269e-07	26.111	2	TRUE	TRUE	2.67236e-06
glutamine	RA_GCST90132223	rs28723630	A	G	-0.0593	0.908914	0.0099	2.298e-09	35.8789	2	TRUE	TRUE	1.74582e-07
glutamine	RA_GCST90132223	rs3024528	T	C	-0.1264	0.0105399	0.0265	1.785e-06	22.7511	2	TRUE	TRUE	9.83815e-06
glutamine	RA_GCST90132223	rs3183693	A	G	0.1088	0.0222099	0.0223	1.059e-06	23.8039	2	TRUE	TRUE	5.77491e-06
glutamine	RA_GCST90132223	rs35236821	A	C	-0.08	0.0209807	0.0167	1.704e-06	22.9481	2	TRUE	TRUE	7.25576e-05
glutamine	RA_GCST90132223	rs374248003	A	G	0.1175	0.0104962	0.0238	7.668e-07	24.3737	2	TRUE	TRUE	0.000112755
glutamine	RA_GCST90132223	rs3798962	T	G	0.1015	0.0124196	0.0221	4.427e-06	21.0934	2	TRUE	TRUE	2.15882e-05
glutamine	RA_GCST90132223	rs41279529	A	G	-0.0952	0.0182286	0.0187	3.368e-07	25.9174	2	TRUE	TRUE	3.28861e-06
glutamine	RA_GCST90132223	rs4728795	A	G	-0.1014	0.0149472	0.0202	5.366e-07	25.1984	2	TRUE	TRUE	5.33156e-06
glutamine	RA_GCST90132223	rs563218	T	C	0.1131	0.98844	0.0209	5.855e-08	29.2842	2	TRUE	TRUE	8.08959e-07
glutamine	RA_GCST90132223	rs574229	T	C	0.1383	0.98958	0.0277	5.96e-07	24.9278	2	TRUE	TRUE	7.49727e-06
glutamine	RA_GCST90132223	rs6045476	T	C	0.1399	0.989157	0.0247	1.474e-08	32.0805	2	TRUE	TRUE	5.60236e-07
glutamine	RA_GCST90132223	rs6111814	T	C	-0.1043	0.0124333	0.0226	3.845e-06	21.2986	2	TRUE	TRUE	9.46798e-05
glutamine	RA_GCST90132223	rs62023070	A	G	-0.112	0.0141752	0.0209	8.699e-08	28.7173	2	TRUE	TRUE	1.30677e-06
glutamine	RA_GCST90132223	rs62077128	T	C	-0.116	0.0128029	0.0237	9.801e-07	23.9563	2	TRUE	TRUE	4.45662e-06
glutamine	RA_GCST90132223	rs62160537	A	G	0.1264	0.0194355	0.0275	4.26e-06	21.1266	2	TRUE	TRUE	2.02517e-05
glutamine	RA_GCST90132223	rs62343971	A	G	0.1087	0.0167545	0.0213	3.429e-07	26.0435	2	TRUE	TRUE	3.12857e-06
glutamine	RA_GCST90132223	rs62378218	A	G	-0.1014	0.0146628	0.0221	4.336e-06	21.0519	2	TRUE	TRUE	2.41582e-05
glutamine	RA_GCST90132223	rs62434871	T	C	-0.1371	0.0111183	0.0268	3.173e-07	26.1701	2	TRUE	TRUE	5.77813e-06
glutamine	RA_GCST90132223	rs6656084	T	C	-0.0822	0.0217983	0.018	4.91e-06	20.8544	2	TRUE	TRUE	0.000320811
glutamine	RA_GCST90132223	rs67066752	A	G	-0.1554	0.0124766	0.0254	1.005e-09	37.4313	2	TRUE	TRUE	5.1432e-08
glutamine	RA_GCST90132223	rs71335474	A	G	-0.0974	0.0175459	0.021	3.571e-06	21.5119	2	TRUE	TRUE	5.37774e-05
glutamine	RA_GCST90132223	rs71568583	T	C	0.0873	0.0374394	0.0136	1.374e-10	41.2051	2	TRUE	TRUE	4.01436e-08
glutamine	RA_GCST90132223	rs7244423	T	C	-0.0874	0.0161131	0.0185	2.425e-06	22.3192	2	TRUE	TRUE	1.72286e-05
glutamine	RA_GCST90132223	rs72752039	T	C	-0.1238	0.0112295	0.0231	8.259e-08	28.7222	2	TRUE	TRUE	7.31058e-07
glutamine	RA_GCST90132223	rs72776433	A	C	0.0749	0.0305819	0.0149	5.067e-07	25.2692	2	TRUE	TRUE	1.00479e-05
glutamine	RA_GCST90132223	rs72915140	A	C	-0.0987	0.011373	0.0212	3.204e-06	21.6752	2	TRUE	TRUE	6.92295e-05
glutamine	RA_GCST90132223	rs72940223	T	C	-0.1472	0.0103696	0.0268	4.145e-08	30.168	2	TRUE	TRUE	2.69553e-07
glutamine	RA_GCST90132223	rs72981274	A	C	-0.1172	0.0114961	0.0234	5.37e-07	25.0855	2	TRUE	TRUE	2.99564e-06
glutamine	RA_GCST90132223	rs73067232	A	C	0.111	0.0129202	0.0238	3.219e-06	21.7516	2	TRUE	TRUE	1.82954e-05
glutamine	RA_GCST90132223	rs73151248	T	C	0.1141	0.0149672	0.0212	7.251e-08	28.9667	2	TRUE	TRUE	4.25865e-05
glutamine	RA_GCST90132223	rs73156731	A	G	-0.0593	0.048428	0.0122	1.228e-06	23.626	2	TRUE	TRUE	7.8348e-06
glutamine	RA_GCST90132223	rs73158924	T	C	-0.0506	0.0633563	0.0102	7.091e-07	24.6094	2	TRUE	TRUE	5.8437e-06
glutamine	RA_GCST90132223	rs73592854	A	G	-0.1325	0.01006	0.0255	2.045e-07	26.9992	2	TRUE	TRUE	4.85998e-06
glutamine	RA_GCST90132223	rs73948776	A	G	0.0709	0.0317861	0.0148	1.585e-06	22.9493	2	TRUE	TRUE	2.61979e-05
glutamine	RA_GCST90132223	rs74288083	T	C	-0.1089	0.0201277	0.0196	2.876e-08	30.8705	2	TRUE	TRUE	1.64858e-06
glutamine	RA_GCST90132223	rs74466302	T	G	0.0918	0.0173909	0.0186	8.007e-07	24.359	2	TRUE	TRUE	1.31821e-05
glutamine	RA_GCST90132223	rs74485712	A	G	0.1206	0.0153373	0.0213	1.543e-08	32.0579	2	TRUE	TRUE	7.45281e-07
glutamine	RA_GCST90132223	rs74600292	T	G	0.1221	0.0122961	0.0248	8.403e-07	24.2397	2	TRUE	TRUE	5.18541e-05
glutamine	RA_GCST90132223	rs74789325	T	C	-0.1206	0.0164418	0.0188	1.427e-10	41.1509	2	TRUE	TRUE	5.45588e-09
glutamine	RA_GCST90132223	rs74796591	A	G	-0.117	0.0111419	0.0253	3.801e-06	21.3861	2	TRUE	TRUE	1.53339e-05
glutamine	RA_GCST90132223	rs74923999	T	C	-0.1327	0.010634	0.0257	2.393e-07	26.6609	2	TRUE	TRUE	1.44452e-06
glutamine	RA_GCST90132223	rs74995334	A	G	0.1123	0.0100432	0.0239	2.477e-06	22.0782	2	TRUE	TRUE	1.37078e-05
glutamine	RA_GCST90132223	rs75010809	A	G	-0.1419	0.0115405	0.028	3.958e-07	25.6832	2	TRUE	TRUE	4.07358e-06
glutamine	RA_GCST90132223	rs75152267	A	G	0.1023	0.0213695	0.018	1.415e-08	32.3003	2	TRUE	TRUE	3.57775e-07
glutamine	RA_GCST90132223	rs75422524	A	C	0.1711	0.0136437	0.0239	7.41e-13	51.2512	2	TRUE	TRUE	8.25435e-11
glutamine	RA_GCST90132223	rs75435121	A	G	0.1011	0.0178876	0.0202	5.72e-07	25.0495	2	TRUE	TRUE	3.72414e-06
glutamine	RA_GCST90132223	rs75437922	A	G	-0.0699	0.0289723	0.0147	2.006e-06	22.611	2	TRUE	TRUE	1.99528e-05
glutamine	RA_GCST90132223	rs75509830	A	G	-0.082	0.0320189	0.0155	1.243e-07	27.9875	2	TRUE	TRUE	1.35854e-06
glutamine	RA_GCST90132223	rs75683337	A	C	-0.1121	0.012391	0.0212	1.187e-07	27.9602	2	TRUE	TRUE	4.10964e-06
glutamine	RA_GCST90132223	rs7595411	A	G	0.0879	0.022697	0.0192	4.792e-06	20.9592	2	TRUE	TRUE	4.37328e-05
glutamine	RA_GCST90132223	rs76002915	T	C	0.0944	0.0227098	0.0173	4.943e-08	29.775	2	TRUE	TRUE	3.39169e-06
glutamine	RA_GCST90132223	rs76043706	T	C	-0.1176	0.0106207	0.0229	2.869e-07	26.372	2	TRUE	TRUE	4.47141e-06
glutamine	RA_GCST90132223	rs76480121	T	C	-0.0872	0.0214175	0.0187	3.2e-06	21.7445	2	TRUE	TRUE	0.000218788
glutamine	RA_GCST90132223	rs76736712	T	C	-0.1317	0.0101553	0.0267	8.074e-07	24.3304	2	TRUE	TRUE	1.46818e-05
glutamine	RA_GCST90132223	rs768063	T	C	-0.0683	0.969231	0.0146	2.841e-06	21.8845	2	TRUE	TRUE	1.67214e-05
glutamine	RA_GCST90132223	rs76964416	T	G	0.0726	0.0286919	0.0152	1.814e-06	22.8132	2	TRUE	TRUE	0.000103929
glutamine	RA_GCST90132223	rs77277881	A	G	-0.1482	0.012139	0.0246	1.634e-09	36.2933	2	TRUE	TRUE	1.47148e-07
glutamine	RA_GCST90132223	rs77760515	A	G	-0.0906	0.0242295	0.0198	4.941e-06	20.9376	2	TRUE	TRUE	1.96911e-05
glutamine	RA_GCST90132223	rs78019525	T	C	0.1143	0.0147479	0.0244	2.797e-06	21.9438	2	TRUE	TRUE	3.10351e-05
glutamine	RA_GCST90132223	rs78060101	T	C	-0.1087	0.0183083	0.0219	7.364e-07	24.636	2	TRUE	TRUE	8.69579e-06
glutamine	RA_GCST90132223	rs78062867	A	G	0.1108	0.0172234	0.0206	7.433e-08	28.9298	2	TRUE	TRUE	2.52788e-06
glutamine	RA_GCST90132223	rs78235201	A	G	-0.1226	0.0126236	0.0248	7.851e-07	24.4387	2	TRUE	TRUE	1.12937e-05
glutamine	RA_GCST90132223	rs78682718	A	G	-0.1668	0.0108665	0.0284	4.132e-09	34.4949	2	TRUE	TRUE	4.73485e-06
glutamine	RA_GCST90132223	rs7873598	T	C	0.067	0.0323634	0.0138	1.26e-06	23.5717	2	TRUE	TRUE	0.000108643
glutamine	RA_GCST90132223	rs78844444	A	C	-0.1303	0.0164181	0.0246	1.261e-07	28.0555	2	TRUE	TRUE	1.8346e-06
glutamine	RA_GCST90132223	rs78885946	A	G	-0.0719	0.0311598	0.0156	3.852e-06	21.2426	2	TRUE	TRUE	2.21204e-05
glutamine	RA_GCST90132223	rs7919584	A	G	-0.0876	0.0200818	0.0188	3.066e-06	21.7116	2	TRUE	TRUE	2.34495e-05
glutamine	RA_GCST90132223	rs79374158	A	G	-0.1385	0.0103299	0.0262	1.242e-07	27.9445	2	TRUE	TRUE	5.39492e-06
glutamine	RA_GCST90132223	rs79633668	A	G	-0.1231	0.0136708	0.0244	4.456e-07	25.4529	2	TRUE	TRUE	4.71772e-06
glutamine	RA_GCST90132223	rs79642176	T	G	-0.111	0.0163014	0.0197	1.783e-08	31.7478	2	TRUE	TRUE	8.31661e-07
glutamine	RA_GCST90132223	rs79716360	A	G	-0.1036	0.0111834	0.0224	3.734e-06	21.3906	2	TRUE	TRUE	0.000109782
glutamine	RA_GCST90132223	rs79963913	T	C	0.0958	0.0189849	0.0189	3.953e-07	25.6926	2	TRUE	TRUE	2.14504e-06
glutamine	RA_GCST90132223	rs80339058	T	G	-0.121	0.0137866	0.023	1.493e-07	27.6767	2	TRUE	TRUE	1.89153e-06
glutamine	RA_GCST90132223	rs8049985	T	G	-0.1003	0.0211159	0.0177	1.6e-08	32.1111	2	TRUE	TRUE	2.27759e-07
X-12410	RA_GCST90132223	rs1013426	T	C	-0.1151	0.0731196	0.0245	2.525e-06	22.0708	2	TRUE	TRUE	1.65535e-05
X-12410	RA_GCST90132223	rs11700783	A	G	-0.0801	0.184405	0.0161	6.825e-07	24.7522	2	TRUE	TRUE	1.08648e-05
X-12410	RA_GCST90132223	rs117275267	A	G	0.2109	0.0213134	0.0451	2.878e-06	21.8675	2	TRUE	TRUE	1.07681e-05
X-12410	RA_GCST90132223	rs141146249	A	G	0.2472	0.0143559	0.052	1.995e-06	22.5991	2	TRUE	TRUE	0.000191876
X-12410	RA_GCST90132223	rs4921915	A	G	-0.2694	0.764435	0.0146	1.04e-75	340.478	2	TRUE	TRUE	9.88719e-56
X-12410	RA_GCST90132223	rs7115232	A	G	-0.0656	0.726815	0.0142	3.668e-06	21.3418	2	TRUE	TRUE	9.53258e-05
X-12410	RA_GCST90132223	rs7204584	A	G	-0.0729	0.201823	0.0159	4.35e-06	21.0214	2	TRUE	TRUE	6.37686e-05
X-12410	RA_GCST90132223	rs72675293	A	C	-0.1092	0.0822514	0.0228	1.67e-06	22.9391	2	TRUE	TRUE	8.94901e-06
X-12410	RA_GCST90132223	rs78052165	T	C	0.1343	0.0540457	0.0281	1.806e-06	22.8423	2	TRUE	TRUE	2.97471e-05
X-12410	RA_GCST90132223	rs9852801	A	C	0.0654	0.442052	0.013	4.859e-07	25.3086	2	TRUE	TRUE	3.63545e-06
3-methoxytyramine sulfate	RA_GCST90132223	rs10138429	A	G	0.1045	0.130349	0.0224	3.211e-06	21.7639	2	TRUE	TRUE	9.04329e-06
3-methoxytyramine sulfate	RA_GCST90132223	rs11212995	T	C	-0.0772	0.323851	0.0163	2.09e-06	22.4316	2	TRUE	TRUE	1.2451e-05
3-methoxytyramine sulfate	RA_GCST90132223	rs11564705	T	C	-0.0848	0.25041	0.0174	1.155e-06	23.7516	2	TRUE	TRUE	8.9136e-06
3-methoxytyramine sulfate	RA_GCST90132223	rs117391798	A	G	-0.3339	0.0112742	0.0726	4.271e-06	21.1524	2	TRUE	TRUE	2.45034e-05
3-methoxytyramine sulfate	RA_GCST90132223	rs200652	T	C	-0.0768	0.529071	0.0152	4.601e-07	25.5291	2	TRUE	TRUE	4.43759e-06
3-methoxytyramine sulfate	RA_GCST90132223	rs2255827	T	C	-0.0757	0.615428	0.0154	9.633e-07	24.163	2	TRUE	TRUE	3.8649e-05
3-methoxytyramine sulfate	RA_GCST90132223	rs587639	T	C	-0.0805	0.662303	0.0162	6.308e-07	24.6923	2	TRUE	TRUE	2.70578e-06
3-methoxytyramine sulfate	RA_GCST90132223	rs60117918	T	C	0.1973	0.0331032	0.0422	2.928e-06	21.8589	2	TRUE	TRUE	7.54142e-06
3-methoxytyramine sulfate	RA_GCST90132223	rs79845929	A	G	0.1432	0.0683696	0.0304	2.547e-06	22.1891	2	TRUE	TRUE	2.71099e-05
3-methoxytyramine sulfate	RA_GCST90132223	rs9617965	A	C	-0.088	0.200346	0.0193	4.948e-06	20.7898	2	TRUE	TRUE	2.78637e-05
1-stearoyl-2-arachidonoyl-GPC (18:0/20:4)	RA_GCST90132223	rs10139765	A	C	0.0819	0.0260915	0.0175	3.062e-06	21.9024	2	TRUE	TRUE	1.34856e-05
1-stearoyl-2-arachidonoyl-GPC (18:0/20:4)	RA_GCST90132223	rs11207974	T	C	0.0365	0.333206	0.006	1.075e-09	37.0069	2	TRUE	TRUE	3.03659e-08
1-stearoyl-2-arachidonoyl-GPC (18:0/20:4)	RA_GCST90132223	rs116898939	A	G	0.0899	0.0177159	0.0192	2.798e-06	21.9239	2	TRUE	TRUE	2.69595e-05
1-stearoyl-2-arachidonoyl-GPC (18:0/20:4)	RA_GCST90132223	rs12417747	A	G	-0.0457	0.141247	0.0077	2.642e-09	35.225	2	TRUE	TRUE	9.43659e-07
1-stearoyl-2-arachidonoyl-GPC (18:0/20:4)	RA_GCST90132223	rs13014751	T	C	-0.0267	0.469087	0.0058	3.514e-06	21.1917	2	TRUE	TRUE	2.45981e-05
1-stearoyl-2-arachidonoyl-GPC (18:0/20:4)	RA_GCST90132223	rs1461729	A	G	-0.0449	0.90221	0.0096	3.137e-06	21.8751	2	TRUE	TRUE	4.22494e-05
1-stearoyl-2-arachidonoyl-GPC (18:0/20:4)	RA_GCST90132223	rs174556	T	C	-0.239	0.287981	0.0059	1e-300	1640.94	2	TRUE	TRUE	6.83137e-278
1-stearoyl-2-arachidonoyl-GPC (18:0/20:4)	RA_GCST90132223	rs1791786	T	C	-0.0303	0.756839	0.0063	1.695e-06	23.1315	2	TRUE	TRUE	0.000173311
1-stearoyl-2-arachidonoyl-GPC (18:0/20:4)	RA_GCST90132223	rs2719311	A	C	0.0373	0.170076	0.0075	5.962e-07	24.734	2	TRUE	TRUE	4.20536e-06
1-stearoyl-2-arachidonoyl-GPC (18:0/20:4)	RA_GCST90132223	rs35248553	T	G	-0.0578	0.0543189	0.0122	2e-06	22.4458	2	TRUE	TRUE	3.52845e-05
1-stearoyl-2-arachidonoyl-GPC (18:0/20:4)	RA_GCST90132223	rs4646340	T	C	-0.0279	0.606932	0.0057	9.008e-07	23.9584	2	TRUE	TRUE	0.000111307
1-stearoyl-2-arachidonoyl-GPC (18:0/20:4)	RA_GCST90132223	rs55727637	T	C	-0.0385	0.310055	0.0059	8.133e-11	42.5812	2	TRUE	TRUE	6.08972e-09
5-acetylamino-6-amino-3-methyluracil	RA_GCST90132223	rs10143162	T	C	-0.2511	0.981969	0.0537	2.929e-06	21.8648	2	TRUE	TRUE	3.03699e-05
5-acetylamino-6-amino-3-methyluracil	RA_GCST90132223	rs115205536	A	G	0.185	0.0310567	0.04	3.812e-06	21.3906	2	TRUE	TRUE	0.000752835
5-acetylamino-6-amino-3-methyluracil	RA_GCST90132223	rs118074685	T	C	-0.156	0.0468464	0.0323	1.346e-06	23.3262	2	TRUE	TRUE	6.79712e-06
5-acetylamino-6-amino-3-methyluracil	RA_GCST90132223	rs1192783	A	G	-0.1977	0.026053	0.0429	4.05e-06	21.2373	2	TRUE	TRUE	3.91561e-05
5-acetylamino-6-amino-3-methyluracil	RA_GCST90132223	rs13035906	A	G	-0.1028	0.116345	0.0222	3.758e-06	21.4427	2	TRUE	TRUE	4.61615e-05
5-acetylamino-6-amino-3-methyluracil	RA_GCST90132223	rs1495741	A	G	-0.4303	0.7723	0.0162	5.36e-156	705.525	2	TRUE	TRUE	1.7788e-117
5-acetylamino-6-amino-3-methyluracil	RA_GCST90132223	rs2472297	T	C	0.1221	0.242767	0.0161	3.493e-14	57.5148	2	TRUE	TRUE	2.97902e-12
5-acetylamino-6-amino-3-methyluracil	RA_GCST90132223	rs4410790	T	C	-0.0902	0.624873	0.0145	4.636e-10	38.697	2	TRUE	TRUE	2.94585e-07
5-acetylamino-6-amino-3-methyluracil	RA_GCST90132223	rs72738465	A	G	-0.1351	0.0665925	0.0281	1.493e-06	23.1152	2	TRUE	TRUE	0.000131456
5-acetylamino-6-amino-3-methyluracil	RA_GCST90132223	rs72760522	A	G	0.0794	0.226219	0.017	3.067e-06	21.8144	2	TRUE	TRUE	1.51042e-05
5-acetylamino-6-amino-3-methyluracil	RA_GCST90132223	rs74496890	T	C	0.1891	0.0466865	0.0337	1.969e-08	31.4864	2	TRUE	TRUE	2.31889e-07
docosahexaenoate (DHA; 22:6n3)	RA_GCST90132223	rs114974661	A	G	-0.1817	0.0237497	0.0384	2.241e-06	22.3897	2	TRUE	TRUE	0.000870626
docosahexaenoate (DHA; 22:6n3)	RA_GCST90132223	rs11921475	T	C	0.1701	0.0303249	0.0347	9.21e-07	24.0298	2	TRUE	TRUE	4.17868e-05
docosahexaenoate (DHA; 22:6n3)	RA_GCST90132223	rs141725803	T	C	0.2027	0.019854	0.0436	3.299e-06	21.614	2	TRUE	TRUE	2.63108e-05
docosahexaenoate (DHA; 22:6n3)	RA_GCST90132223	rs16894467	T	C	0.1093	0.0717785	0.0231	2.292e-06	22.3881	2	TRUE	TRUE	3.58618e-05
docosahexaenoate (DHA; 22:6n3)	RA_GCST90132223	rs174535	T	C	0.0842	0.335313	0.0126	2.416e-11	44.6563	2	TRUE	TRUE	5.27955e-07
docosahexaenoate (DHA; 22:6n3)	RA_GCST90132223	rs77207094	T	C	0.2257	0.019138	0.0465	1.187e-06	23.559	2	TRUE	TRUE	6.03107e-06
docosahexaenoate (DHA; 22:6n3)	RA_GCST90132223	rs8523	A	G	-0.0705	0.437425	0.0119	3.188e-09	35.0982	2	TRUE	TRUE	2.84176e-06
docosahexaenoate (DHA; 22:6n3)	RA_GCST90132223	rs9614908	T	G	-0.2083	0.0209528	0.0435	1.662e-06	22.9298	2	TRUE	TRUE	7.66284e-06
1-palmitoyl-2-linoleoyl-GPE (16:0/18:2)	RA_GCST90132223	rs10160784	T	C	-0.0772	0.172486	0.0135	1.043e-08	32.7015	2	TRUE	TRUE	1.0448e-05
1-palmitoyl-2-linoleoyl-GPE (16:0/18:2)	RA_GCST90132223	rs10162642	A	G	-0.1001	0.205956	0.0128	5.341e-15	61.1573	2	TRUE	TRUE	5.61036e-13
1-palmitoyl-2-linoleoyl-GPE (16:0/18:2)	RA_GCST90132223	rs10274290	A	G	0.0604	0.721467	0.0116	1.693e-07	27.1118	2	TRUE	TRUE	3.62879e-06
1-palmitoyl-2-linoleoyl-GPE (16:0/18:2)	RA_GCST90132223	rs10897211	A	G	0.0581	0.389961	0.0106	3.987e-08	30.0428	2	TRUE	TRUE	8.99669e-06
1-palmitoyl-2-linoleoyl-GPE (16:0/18:2)	RA_GCST90132223	rs12034595	A	C	-0.1001	0.0689899	0.0203	7.803e-07	24.3151	2	TRUE	TRUE	2.14931e-05
1-palmitoyl-2-linoleoyl-GPE (16:0/18:2)	RA_GCST90132223	rs1253242	T	C	0.0664	0.849044	0.0145	4.821e-06	20.9701	2	TRUE	TRUE	0.000130706
1-palmitoyl-2-linoleoyl-GPE (16:0/18:2)	RA_GCST90132223	rs12914626	T	C	-0.1321	0.697956	0.0113	8.128e-32	136.662	2	TRUE	TRUE	4.93362e-27
1-palmitoyl-2-linoleoyl-GPE (16:0/18:2)	RA_GCST90132223	rs13069507	A	C	-0.0908	0.104145	0.0179	3.747e-07	25.7315	2	TRUE	TRUE	1.56208e-05
1-palmitoyl-2-linoleoyl-GPE (16:0/18:2)	RA_GCST90132223	rs137881593	T	C	0.1878	0.017937	0.04	2.595e-06	22.043	2	TRUE	TRUE	1.30945e-05
1-palmitoyl-2-linoleoyl-GPE (16:0/18:2)	RA_GCST90132223	rs17362662	T	C	0.1273	0.0436227	0.0269	2.125e-06	22.3951	2	TRUE	TRUE	6.85196e-05
1-palmitoyl-2-linoleoyl-GPE (16:0/18:2)	RA_GCST90132223	rs174564	A	G	-0.3375	0.334965	0.0107	2.77e-219	994.901	2	TRUE	TRUE	3.04791e-172
1-palmitoyl-2-linoleoyl-GPE (16:0/18:2)	RA_GCST90132223	rs185148480	T	C	0.2629	0.0131885	0.0475	3.045e-08	30.6333	2	TRUE	TRUE	3.3207e-07
1-palmitoyl-2-linoleoyl-GPE (16:0/18:2)	RA_GCST90132223	rs2072560	T	C	0.1323	0.930696	0.0201	4.266e-11	43.3239	2	TRUE	TRUE	1.59607e-09
1-palmitoyl-2-linoleoyl-GPE (16:0/18:2)	RA_GCST90132223	rs261291	T	C	-0.2468	0.342523	0.0107	2.13e-118	532.014	2	TRUE	TRUE	1.20646e-100
1-palmitoyl-2-linoleoyl-GPE (16:0/18:2)	RA_GCST90132223	rs28620829	A	G	-0.0741	0.174284	0.0136	5.32e-08	29.6865	2	TRUE	TRUE	4.03187e-07
1-palmitoyl-2-linoleoyl-GPE (16:0/18:2)	RA_GCST90132223	rs4985124	T	G	-0.0792	0.304318	0.0112	1.427e-12	50.0051	2	TRUE	TRUE	7.70783e-10
1-palmitoyl-2-linoleoyl-GPE (16:0/18:2)	RA_GCST90132223	rs59007384	T	G	0.0697	0.206119	0.0126	3.481e-08	30.6002	2	TRUE	TRUE	8.32106e-07
1-palmitoyl-2-linoleoyl-GPE (16:0/18:2)	RA_GCST90132223	rs62350996	A	G	0.082	0.0968056	0.0174	2.459e-06	22.209	2	TRUE	TRUE	7.69802e-05
1-palmitoyl-2-linoleoyl-GPE (16:0/18:2)	RA_GCST90132223	rs7012637	A	G	-0.0488	0.465097	0.0104	2.524e-06	22.0178	2	TRUE	TRUE	0.000143201
1-palmitoyl-2-linoleoyl-GPE (16:0/18:2)	RA_GCST90132223	rs74385007	A	C	-0.2451	0.0107972	0.0473	2.158e-07	26.8512	2	TRUE	TRUE	1.78021e-05
1-palmitoyl-2-oleoyl-GPE (16:0/18:1)	RA_GCST90132223	rs10162642	A	G	-0.0905	0.205827	0.0131	4.472e-12	47.7259	2	TRUE	TRUE	2.07096e-10
1-palmitoyl-2-oleoyl-GPE (16:0/18:1)	RA_GCST90132223	rs1036731	A	C	-0.0551	0.264941	0.0119	3.841e-06	21.4392	2	TRUE	TRUE	5.10356e-05
1-palmitoyl-2-oleoyl-GPE (16:0/18:1)	RA_GCST90132223	rs10890312	A	G	-0.0527	0.378453	0.011	1.545e-06	22.9528	2	TRUE	TRUE	0.000151276
1-palmitoyl-2-oleoyl-GPE (16:0/18:1)	RA_GCST90132223	rs11632618	A	G	0.2313	0.0693392	0.0212	9.635e-28	119.036	2	TRUE	TRUE	1.14209e-23
1-palmitoyl-2-oleoyl-GPE (16:0/18:1)	RA_GCST90132223	rs116356746	A	G	0.2039	0.0178664	0.044	3.653e-06	21.4748	2	TRUE	TRUE	1.4034e-05
1-palmitoyl-2-oleoyl-GPE (16:0/18:1)	RA_GCST90132223	rs1253242	T	C	0.085	0.848922	0.0148	9.543e-09	32.9848	2	TRUE	TRUE	8.82647e-07
1-palmitoyl-2-oleoyl-GPE (16:0/18:1)	RA_GCST90132223	rs143875230	A	G	0.1595	0.029014	0.0321	7.013e-07	24.6894	2	TRUE	TRUE	1.01816e-05
1-palmitoyl-2-oleoyl-GPE (16:0/18:1)	RA_GCST90132223	rs145113914	T	C	-0.2058	0.0152475	0.0448	4.294e-06	21.1025	2	TRUE	TRUE	3.20687e-05
1-palmitoyl-2-oleoyl-GPE (16:0/18:1)	RA_GCST90132223	rs157595	A	G	-0.0598	0.604313	0.0109	4.436e-08	30.0988	2	TRUE	TRUE	2.70353e-07
1-palmitoyl-2-oleoyl-GPE (16:0/18:1)	RA_GCST90132223	rs174541	T	C	-0.0881	0.344254	0.0112	3.988e-15	61.8751	2	TRUE	TRUE	7.31637e-10
1-palmitoyl-2-oleoyl-GPE (16:0/18:1)	RA_GCST90132223	rs1921580	A	G	0.0525	0.632525	0.011	1.719e-06	22.7789	2	TRUE	TRUE	5.65345e-05
1-palmitoyl-2-oleoyl-GPE (16:0/18:1)	RA_GCST90132223	rs261291	T	C	-0.225	0.342169	0.0109	5.73e-94	426.1	2	TRUE	TRUE	5.01678e-81
1-palmitoyl-2-oleoyl-GPE (16:0/18:1)	RA_GCST90132223	rs356180	A	G	-0.0529	0.68435	0.0115	4.373e-06	21.16	2	TRUE	TRUE	2.79513e-05
1-palmitoyl-2-oleoyl-GPE (16:0/18:1)	RA_GCST90132223	rs6440123	A	G	-0.1004	0.352171	0.011	5.909e-20	83.3071	2	TRUE	TRUE	3.82939e-16
1-palmitoyl-2-oleoyl-GPE (16:0/18:1)	RA_GCST90132223	rs645040	T	G	0.0634	0.779729	0.0128	6.89e-07	24.5334	2	TRUE	TRUE	4.27141e-06
1-palmitoyl-2-oleoyl-GPE (16:0/18:1)	RA_GCST90132223	rs6682113	A	G	-0.0809	0.104842	0.0172	2.704e-06	22.1228	2	TRUE	TRUE	1.68736e-05
1-palmitoyl-2-oleoyl-GPE (16:0/18:1)	RA_GCST90132223	rs7760469	A	G	0.1442	0.0280117	0.0316	4.977e-06	20.8236	2	TRUE	TRUE	2.20494e-05
1-palmitoyl-2-oleoyl-GPE (16:0/18:1)	RA_GCST90132223	rs7841189	T	C	-0.074	0.123933	0.016	3.532e-06	21.3906	2	TRUE	TRUE	3.96298e-05
1-stearoyl-2-linoleoyl-GPE (18:0/18:2)*	RA_GCST90132223	rs10162642	A	G	-0.0802	0.206083	0.0125	1.65e-10	41.1651	2	TRUE	TRUE	3.73661e-09
1-stearoyl-2-linoleoyl-GPE (18:0/18:2)*	RA_GCST90132223	rs10274290	A	G	0.0553	0.721431	0.0113	9.989e-07	23.9493	2	TRUE	TRUE	1.43223e-05
1-stearoyl-2-linoleoyl-GPE (18:0/18:2)*	RA_GCST90132223	rs10890312	A	G	-0.049	0.378641	0.0105	3.161e-06	21.7778	2	TRUE	TRUE	0.000239337
1-stearoyl-2-linoleoyl-GPE (18:0/18:2)*	RA_GCST90132223	rs11632618	A	G	0.1988	0.0694876	0.0203	1.44e-22	95.9049	2	TRUE	TRUE	2.57487e-19
1-stearoyl-2-linoleoyl-GPE (18:0/18:2)*	RA_GCST90132223	rs1253242	T	C	0.0695	0.848985	0.0142	1.048e-06	23.9548	2	TRUE	TRUE	3.76647e-05
1-stearoyl-2-linoleoyl-GPE (18:0/18:2)*	RA_GCST90132223	rs137881593	T	C	0.1843	0.0178551	0.0392	2.555e-06	22.1044	2	TRUE	TRUE	1.2702e-05
1-stearoyl-2-linoleoyl-GPE (18:0/18:2)*	RA_GCST90132223	rs174564	A	G	-0.2206	0.33488	0.0107	9.93e-95	425.053	2	TRUE	TRUE	2.4293e-72
1-stearoyl-2-linoleoyl-GPE (18:0/18:2)*	RA_GCST90132223	rs1811754	T	C	-0.0478	0.419368	0.0102	3.076e-06	21.9612	2	TRUE	TRUE	0.000219686
1-stearoyl-2-linoleoyl-GPE (18:0/18:2)*	RA_GCST90132223	rs261291	T	C	-0.1927	0.342387	0.0105	6.93e-75	336.81	2	TRUE	TRUE	1.99908e-64
1-stearoyl-2-linoleoyl-GPE (18:0/18:2)*	RA_GCST90132223	rs28620829	A	G	-0.0628	0.174311	0.0133	2.492e-06	22.2954	2	TRUE	TRUE	1.15e-05
1-stearoyl-2-linoleoyl-GPE (18:0/18:2)*	RA_GCST90132223	rs41301093	T	C	-0.2051	0.0160758	0.0429	1.763e-06	22.8569	2	TRUE	TRUE	1.85116e-05
1-stearoyl-2-linoleoyl-GPE (18:0/18:2)*	RA_GCST90132223	rs4985124	T	G	-0.0625	0.304212	0.011	1.194e-08	32.2831	2	TRUE	TRUE	1.2337e-06
1-stearoyl-2-linoleoyl-GPE (18:0/18:2)*	RA_GCST90132223	rs59007384	T	G	0.0809	0.206017	0.0124	6.035e-11	42.5651	2	TRUE	TRUE	4.67379e-09
1-stearoyl-2-linoleoyl-GPE (18:0/18:2)*	RA_GCST90132223	rs59147390	T	C	0.0819	0.114552	0.0158	2.202e-07	26.8691	2	TRUE	TRUE	4.21589e-06
1-stearoyl-2-linoleoyl-GPE (18:0/18:2)*	RA_GCST90132223	rs62049995	T	C	-0.0663	0.158708	0.014	2.201e-06	22.427	2	TRUE	TRUE	4.08702e-05
1-stearoyl-2-linoleoyl-GPE (18:0/18:2)*	RA_GCST90132223	rs7206600	T	C	0.1566	0.0229205	0.0339	3.863e-06	21.3395	2	TRUE	TRUE	1.77703e-05
1-stearoyl-2-linoleoyl-GPE (18:0/18:2)*	RA_GCST90132223	rs79385637	A	G	-0.1027	0.0625525	0.021	9.454e-07	23.9168	2	TRUE	TRUE	6.41616e-05
1-oleoyl-2-linoleoyl-GPE (18:1/18:2)*	RA_GCST90132223	rs10162642	A	G	-0.0815	0.205769	0.0141	7.263e-09	33.41	2	TRUE	TRUE	1.14676e-07
1-oleoyl-2-linoleoyl-GPE (18:1/18:2)*	RA_GCST90132223	rs174564	A	G	-0.3321	0.335691	0.0118	1.3e-174	792.089	2	TRUE	TRUE	6.41284e-137
1-oleoyl-2-linoleoyl-GPE (18:1/18:2)*	RA_GCST90132223	rs185148480	T	C	0.2487	0.0131906	0.0531	2.838e-06	21.9363	2	TRUE	TRUE	1.64134e-05
1-oleoyl-2-linoleoyl-GPE (18:1/18:2)*	RA_GCST90132223	rs261290	T	C	0.1969	0.664636	0.0121	5.722e-60	264.802	2	TRUE	TRUE	4.84661e-51
1-oleoyl-2-linoleoyl-GPE (18:1/18:2)*	RA_GCST90132223	rs28620829	A	G	-0.0733	0.174209	0.015	1.068e-06	23.8795	2	TRUE	TRUE	5.54484e-06
1-oleoyl-2-linoleoyl-GPE (18:1/18:2)*	RA_GCST90132223	rs488490	A	C	-0.1923	0.85264	0.0161	7.381e-33	142.662	2	TRUE	TRUE	2.37539e-28
1-oleoyl-2-linoleoyl-GPE (18:1/18:2)*	RA_GCST90132223	rs4985124	T	G	-0.0812	0.304954	0.0123	4.098e-11	43.5815	2	TRUE	TRUE	1.09584e-08
1-oleoyl-2-linoleoyl-GPE (18:1/18:2)*	RA_GCST90132223	rs59007384	T	G	0.0731	0.205923	0.0139	1.491e-07	27.657	2	TRUE	TRUE	2.93763e-06
1-oleoyl-2-linoleoyl-GPE (18:1/18:2)*	RA_GCST90132223	rs62049995	T	C	-0.0748	0.158593	0.0157	1.914e-06	22.6989	2	TRUE	TRUE	3.60148e-05
X-17676	RA_GCST90132223	rs10185553	A	C	0.0986	0.085888	0.02	8.269e-07	24.3049	2	TRUE	TRUE	1.18518e-05
X-17676	RA_GCST90132223	rs11000785	T	C	0.065	0.74003	0.0129	5.115e-07	25.3891	2	TRUE	TRUE	6.58723e-06
X-17676	RA_GCST90132223	rs191323467	A	G	-0.2377	0.0127529	0.0505	2.573e-06	22.1552	2	TRUE	TRUE	1.17983e-05
X-17676	RA_GCST90132223	rs1962319	A	G	-0.1401	0.0373987	0.0293	1.807e-06	22.8634	2	TRUE	TRUE	0.00030117
X-17676	RA_GCST90132223	rs2472297	T	C	0.0621	0.242548	0.0131	2.084e-06	22.4719	2	TRUE	TRUE	1.64888e-05
X-17676	RA_GCST90132223	rs28571612	A	G	-0.0964	0.0846095	0.0201	1.647e-06	23.0018	2	TRUE	TRUE	0.000302242
X-17676	RA_GCST90132223	rs55983432	A	G	0.0591	0.296951	0.0125	2.362e-06	22.354	2	TRUE	TRUE	4.74045e-05
X-17676	RA_GCST90132223	rs61757683	T	G	0.4221	0.0203507	0.0387	1.08e-27	118.962	2	TRUE	TRUE	6.03041e-24
X-17676	RA_GCST90132223	rs62287513	A	G	0.0596	0.307014	0.0123	1.254e-06	23.4791	2	TRUE	TRUE	2.73456e-05
X-17676	RA_GCST90132223	rs7236433	A	G	-0.0738	0.15793	0.0154	1.564e-06	22.9653	2	TRUE	TRUE	1.60153e-05
X-17676	RA_GCST90132223	rs727260	A	G	-0.262	0.0523303	0.0253	4.367e-25	107.241	2	TRUE	TRUE	3.22663e-21
X-17676	RA_GCST90132223	rs7499306	T	C	0.2854	0.0224416	0.0374	2.311e-14	58.2324	2	TRUE	TRUE	7.70494e-12
X-17676	RA_GCST90132223	rs78635020	T	C	0.0897	0.0977864	0.0187	1.602e-06	23.0092	2	TRUE	TRUE	1.12729e-05
X-17676	RA_GCST90132223	rs8110858	T	G	0.0616	0.294857	0.0124	6.679e-07	24.6785	2	TRUE	TRUE	7.03206e-05
X-17676	RA_GCST90132223	rs9859538	A	G	0.055	0.567303	0.0113	1.193e-06	23.6902	2	TRUE	TRUE	2.67861e-05
1-(1-enyl-stearoyl)-2-arachidonoyl-GPE (P-18:0/20:4)*	RA_GCST90132223	rs102275	T	C	0.1877	0.335778	0.0094	4.88e-89	398.724	2	TRUE	TRUE	2.99221e-68
1-(1-enyl-stearoyl)-2-arachidonoyl-GPE (P-18:0/20:4)*	RA_GCST90132223	rs111991389	T	G	0.1025	0.0408751	0.0218	2.698e-06	22.1073	2	TRUE	TRUE	1.18962e-05
1-(1-enyl-stearoyl)-2-arachidonoyl-GPE (P-18:0/20:4)*	RA_GCST90132223	rs11721142	A	G	0.0903	0.0566505	0.0187	1.382e-06	23.3181	2	TRUE	TRUE	7.44499e-06
1-(1-enyl-stearoyl)-2-arachidonoyl-GPE (P-18:0/20:4)*	RA_GCST90132223	rs13080750	T	C	-0.0568	0.165881	0.0122	3.535e-06	21.6759	2	TRUE	TRUE	1.50812e-05
1-(1-enyl-stearoyl)-2-arachidonoyl-GPE (P-18:0/20:4)*	RA_GCST90132223	rs17438099	T	G	0.0769	0.0796554	0.0165	3.184e-06	21.7212	2	TRUE	TRUE	9.54416e-05
1-(1-enyl-stearoyl)-2-arachidonoyl-GPE (P-18:0/20:4)*	RA_GCST90132223	rs2142074	A	G	-0.0457	0.270089	0.01	4.967e-06	20.8849	2	TRUE	TRUE	4.14508e-05
1-(1-enyl-stearoyl)-2-arachidonoyl-GPE (P-18:0/20:4)*	RA_GCST90132223	rs3826884	A	G	-0.0623	0.181422	0.0115	5.817e-08	29.3481	2	TRUE	TRUE	2.83298e-05
1-(1-enyl-stearoyl)-2-arachidonoyl-GPE (P-18:0/20:4)*	RA_GCST90132223	rs4786096	T	G	-0.0436	0.372545	0.0093	2.556e-06	21.979	2	TRUE	TRUE	8.13418e-05
1-(1-enyl-stearoyl)-2-arachidonoyl-GPE (P-18:0/20:4)*	RA_GCST90132223	rs56044095	A	C	0.0435	0.366583	0.0092	2.435e-06	22.3565	2	TRUE	TRUE	4.04072e-05
1-(1-enyl-stearoyl)-2-arachidonoyl-GPE (P-18:0/20:4)*	RA_GCST90132223	rs7412	T	C	0.115	0.08605	0.0157	2.74e-13	53.6533	2	TRUE	TRUE	3.73939e-11
1-(1-enyl-stearoyl)-2-arachidonoyl-GPE (P-18:0/20:4)*	RA_GCST90132223	rs77804880	A	G	-0.1508	0.0192234	0.033	4.986e-06	20.8821	2	TRUE	TRUE	0.000114536
1-(1-enyl-stearoyl)-2-arachidonoyl-GPE (P-18:0/20:4)*	RA_GCST90132223	rs7791846	T	C	0.043	0.342855	0.0093	3.984e-06	21.3782	2	TRUE	TRUE	6.52347e-05
1-(1-enyl-stearoyl)-2-arachidonoyl-GPE (P-18:0/20:4)*	RA_GCST90132223	rs79215615	A	G	0.1853	0.0162471	0.0383	1.295e-06	23.4074	2	TRUE	TRUE	8.10065e-06
2-methoxyresorcinol sulfate	RA_GCST90132223	rs1022889	A	G	0.0809	0.383421	0.0165	9.789e-07	24.0397	2	TRUE	TRUE	9.19584e-06
2-methoxyresorcinol sulfate	RA_GCST90132223	rs114194186	A	C	-0.3204	0.0112599	0.0694	3.9e-06	21.3141	2	TRUE	TRUE	3.29371e-05
2-methoxyresorcinol sulfate	RA_GCST90132223	rs1792371	T	C	0.0728	0.507785	0.0157	3.75e-06	21.5012	2	TRUE	TRUE	0.000139821
2-methoxyresorcinol sulfate	RA_GCST90132223	rs186827350	A	G	-0.3375	0.0151872	0.0704	1.625e-06	22.9828	2	TRUE	TRUE	5.51235e-06
2-methoxyresorcinol sulfate	RA_GCST90132223	rs200167833	T	C	-0.3252	0.0111836	0.0703	3.772e-06	21.3988	2	TRUE	TRUE	3.17326e-05
2-methoxyresorcinol sulfate	RA_GCST90132223	rs4786435	T	C	0.0744	0.503673	0.0159	2.802e-06	21.8953	2	TRUE	TRUE	1.85805e-05
2-methoxyresorcinol sulfate	RA_GCST90132223	rs62392752	A	G	-0.102	0.139245	0.0223	4.727e-06	20.9214	2	TRUE	TRUE	9.79902e-05
2-methoxyresorcinol sulfate	RA_GCST90132223	rs74614327	A	G	0.3482	0.010656	0.074	2.565e-06	22.1408	2	TRUE	TRUE	8.35036e-06
2-methoxyresorcinol sulfate	RA_GCST90132223	rs77475581	A	G	0.2844	0.0179568	0.0619	4.42e-06	21.1095	2	TRUE	TRUE	0.000238324
2-methoxyresorcinol sulfate	RA_GCST90132223	rs9976314	T	C	0.1953	0.0369467	0.0415	2.55e-06	22.1467	2	TRUE	TRUE	9.94146e-06
metabolonic lactone sulfate	RA_GCST90132223	rs10242455	A	G	0.9718	0.0622201	0.0244	1e-300	1586.26	2	TRUE	TRUE	1.67555e-282
metabolonic lactone sulfate	RA_GCST90132223	rs10278040	A	G	-0.3684	0.0495365	0.0288	2.284e-37	163.627	2	TRUE	TRUE	4.66832e-28
metabolonic lactone sulfate	RA_GCST90132223	rs10897407	A	G	0.08	0.630388	0.0131	1.11e-09	37.2939	2	TRUE	TRUE	1.40217e-07
metabolonic lactone sulfate	RA_GCST90132223	rs116936083	T	C	0.1767	0.0302108	0.0368	1.585e-06	23.0557	2	TRUE	TRUE	2.11144e-05
metabolonic lactone sulfate	RA_GCST90132223	rs117002451	T	C	-0.1567	0.0472083	0.0304	2.46e-07	26.57	2	TRUE	TRUE	3.92641e-06
metabolonic lactone sulfate	RA_GCST90132223	rs117617214	T	G	-0.1566	0.0390815	0.0326	1.584e-06	23.0754	2	TRUE	TRUE	1.48672e-05
metabolonic lactone sulfate	RA_GCST90132223	rs140992805	A	G	0.1599	0.0369684	0.034	2.624e-06	22.1177	2	TRUE	TRUE	0.000202109
metabolonic lactone sulfate	RA_GCST90132223	rs1830725	T	C	0.0705	0.341839	0.0137	2.61e-07	26.4812	2	TRUE	TRUE	2.46505e-06
metabolonic lactone sulfate	RA_GCST90132223	rs186577077	T	C	-0.2882	0.0115276	0.0581	7.065e-07	24.6057	2	TRUE	TRUE	8.68521e-06
metabolonic lactone sulfate	RA_GCST90132223	rs212100	T	C	-0.1677	0.835128	0.0172	1.772e-22	95.0625	2	TRUE	TRUE	1.34389e-19
metabolonic lactone sulfate	RA_GCST90132223	rs3740065	A	G	0.1043	0.107493	0.0206	4.16e-07	25.6351	2	TRUE	TRUE	4.97482e-06
metabolonic lactone sulfate	RA_GCST90132223	rs3747207	A	G	-0.075	0.232373	0.0152	8.208e-07	24.3464	2	TRUE	TRUE	4.87328e-06
metabolonic lactone sulfate	RA_GCST90132223	rs3766927	T	C	-0.0688	0.701675	0.014	8.929e-07	24.1502	2	TRUE	TRUE	6.14853e-06
metabolonic lactone sulfate	RA_GCST90132223	rs4149056	T	C	-0.4593	0.165213	0.0167	3.55e-166	756.415	2	TRUE	TRUE	2.26282e-143
metabolonic lactone sulfate	RA_GCST90132223	rs4299376	T	G	0.0822	0.683462	0.0136	1.566e-09	36.5314	2	TRUE	TRUE	2.94598e-08
metabolonic lactone sulfate	RA_GCST90132223	rs4630895	A	G	-0.0596	0.443906	0.013	4.226e-06	21.0187	2	TRUE	TRUE	2.5049e-05
metabolonic lactone sulfate	RA_GCST90132223	rs62471929	A	G	-0.3037	0.0551299	0.0277	5.319e-28	120.207	2	TRUE	TRUE	4.50999e-22
metabolonic lactone sulfate	RA_GCST90132223	rs635698	A	G	-0.0675	0.608402	0.013	2.153e-07	26.9601	2	TRUE	TRUE	1.7741e-06
metabolonic lactone sulfate	RA_GCST90132223	rs6583966	T	C	0.0686	0.322809	0.0137	5.079e-07	25.073	2	TRUE	TRUE	3.10009e-06
metabolonic lactone sulfate	RA_GCST90132223	rs7295965	T	C	-0.1131	0.0797056	0.0232	1.108e-06	23.7656	2	TRUE	TRUE	1.50259e-05
1-lignoceroyl-GPC (24:0)	RA_GCST90132223	rs10266121	T	G	-0.0503	0.230846	0.0106	2.221e-06	22.5177	2	TRUE	TRUE	1.26818e-05
1-lignoceroyl-GPC (24:0)	RA_GCST90132223	rs114678595	A	G	0.1579	0.0150808	0.0343	4.253e-06	21.1922	2	TRUE	TRUE	0.000117443
1-lignoceroyl-GPC (24:0)	RA_GCST90132223	rs11937331	T	C	0.1147	0.0315226	0.0251	4.734e-06	20.8824	2	TRUE	TRUE	2.45121e-05
1-lignoceroyl-GPC (24:0)	RA_GCST90132223	rs12277998	T	C	-0.1173	0.0337405	0.0254	3.784e-06	21.3269	2	TRUE	TRUE	3.66026e-05
1-lignoceroyl-GPC (24:0)	RA_GCST90132223	rs174560	T	C	0.0758	0.298142	0.0099	1.455e-14	58.623	2	TRUE	TRUE	1.6839e-08
1-lignoceroyl-GPC (24:0)	RA_GCST90132223	rs192869790	A	C	-0.1424	0.0234966	0.0304	2.831e-06	21.9418	2	TRUE	TRUE	5.27956e-05
1-lignoceroyl-GPC (24:0)	RA_GCST90132223	rs36111128	A	G	-0.0996	0.0513356	0.0203	9.866e-07	24.0728	2	TRUE	TRUE	7.00923e-06
1-lignoceroyl-GPC (24:0)	RA_GCST90132223	rs4751059	T	C	-0.0449	0.371439	0.0093	1.214e-06	23.3092	2	TRUE	TRUE	7.72965e-05
1-lignoceroyl-GPC (24:0)	RA_GCST90132223	rs534653	T	C	-0.0443	0.700324	0.0097	4.613e-06	20.8576	2	TRUE	TRUE	0.000195598
1-lignoceroyl-GPC (24:0)	RA_GCST90132223	rs71308971	T	G	-0.0534	0.204169	0.0112	1.652e-06	22.7325	2	TRUE	TRUE	0.000120385
1-lignoceroyl-GPC (24:0)	RA_GCST90132223	rs73936968	A	G	-0.155	0.0198832	0.032	1.304e-06	23.4619	2	TRUE	TRUE	1.11484e-05
1-lignoceroyl-GPC (24:0)	RA_GCST90132223	rs875301	T	C	0.0532	0.663533	0.0095	2.066e-08	31.36	2	TRUE	TRUE	1.22002e-06
X-26109	RA_GCST90132223	rs10278040	A	G	-0.2835	0.0466865	0.0317	3.57e-19	79.9811	2	TRUE	TRUE	3.81651e-14
X-26109	RA_GCST90132223	rs116584003	A	C	0.1446	0.0815489	0.0247	5.021e-09	34.2723	2	TRUE	TRUE	1.70516e-07
X-26109	RA_GCST90132223	rs116855710	T	G	0.1741	0.0695733	0.0266	5.81e-11	42.8385	2	TRUE	TRUE	5.45531e-10
X-26109	RA_GCST90132223	rs11773625	A	C	-0.0949	0.165431	0.0183	2.119e-07	26.8924	2	TRUE	TRUE	3.01924e-06
X-26109	RA_GCST90132223	rs296391	T	C	0.1631	0.841017	0.0183	5.72e-19	79.4339	2	TRUE	TRUE	6.33105e-17
X-26109	RA_GCST90132223	rs4149056	T	C	-0.292	0.171923	0.0176	1.472e-61	275.258	2	TRUE	TRUE	6.41433e-55
X-26109	RA_GCST90132223	rs4299376	T	G	0.0811	0.685942	0.0144	1.714e-08	31.7188	2	TRUE	TRUE	1.70501e-07
X-26109	RA_GCST90132223	rs4648892	T	C	-0.0698	0.731152	0.0152	4.331e-06	21.0874	2	TRUE	TRUE	3.25113e-05
X-26109	RA_GCST90132223	rs62471929	A	G	-0.3661	0.0606027	0.028	4.06e-39	170.956	2	TRUE	TRUE	3.13982e-32
X-26109	RA_GCST90132223	rs776746	T	C	-1.0574	0.644184	0.0328	1.87e-228	1039.28	2	TRUE	TRUE	2.01015e-188
X-26109	RA_GCST90132223	rs9850648	T	G	-0.0649	0.487632	0.0135	1.609e-06	23.1112	2	TRUE	TRUE	7.13161e-06
X-16124	RA_GCST90132223	rs10414344	A	G	-0.0939	0.341285	0.0195	1.556e-06	23.1879	2	TRUE	TRUE	3.02991e-05
X-16124	RA_GCST90132223	rs115586284	T	G	-0.2549	0.0295545	0.0549	3.455e-06	21.5573	2	TRUE	TRUE	7.94248e-05
X-16124	RA_GCST90132223	rs1511345	T	C	0.1405	0.879809	0.0288	1.081e-06	23.7995	2	TRUE	TRUE	7.65471e-06
X-16124	RA_GCST90132223	rs2194917	A	G	0.0894	0.477449	0.0186	1.523e-06	23.102	2	TRUE	TRUE	7.6901e-06
X-16124	RA_GCST90132223	rs219945	T	G	-0.1025	0.710353	0.0206	6.126e-07	24.7579	2	TRUE	TRUE	6.03365e-05
X-16124	RA_GCST90132223	rs55961949	A	G	0.1107	0.248621	0.0219	4.045e-07	25.5509	2	TRUE	TRUE	7.09025e-06
X-16124	RA_GCST90132223	rs751821	T	C	-0.1284	0.837418	0.0252	3.462e-07	25.9615	2	TRUE	TRUE	1.78274e-06
X-16124	RA_GCST90132223	rs80045290	A	G	0.2391	0.0380443	0.0495	1.345e-06	23.3318	2	TRUE	TRUE	4.75802e-06
X-16124	RA_GCST90132223	rs8051393	A	G	-0.0874	0.563952	0.0189	3.624e-06	21.3845	2	TRUE	TRUE	2.35704e-05
X-16124	RA_GCST90132223	rs9402432	T	C	0.0898	0.490072	0.0192	3.036e-06	21.8751	2	TRUE	TRUE	9.41322e-05
X-16124	RA_GCST90132223	rs9934505	T	C	0.1183	0.839168	0.0258	4.488e-06	21.0247	2	TRUE	TRUE	4.87176e-05
3-aminoisobutyrate	RA_GCST90132223	rs10424582	A	G	0.0578	0.757212	0.0121	1.81e-06	22.8184	2	TRUE	TRUE	1.35543e-05
3-aminoisobutyrate	RA_GCST90132223	rs10472963	A	G	-0.0597	0.2457	0.012	6.629e-07	24.7506	2	TRUE	TRUE	3.23908e-06
3-aminoisobutyrate	RA_GCST90132223	rs114365185	T	G	0.1944	0.0145017	0.0424	4.521e-06	21.0214	2	TRUE	TRUE	0.000157249
3-aminoisobutyrate	RA_GCST90132223	rs115765485	A	G	-0.1537	0.0310037	0.0295	1.914e-07	27.1459	2	TRUE	TRUE	2.10254e-06
3-aminoisobutyrate	RA_GCST90132223	rs2080402	T	C	-0.1586	0.555566	0.0105	8.645e-52	228.154	2	TRUE	TRUE	3.13459e-42
3-aminoisobutyrate	RA_GCST90132223	rs223606	T	C	-0.0488	0.38863	0.0107	4.826e-06	20.8004	2	TRUE	TRUE	0.000128608
3-aminoisobutyrate	RA_GCST90132223	rs336485	A	G	-0.1034	0.127833	0.0153	1.317e-11	45.6729	2	TRUE	TRUE	1.38536e-08
3-aminoisobutyrate	RA_GCST90132223	rs34829124	A	G	-0.1194	0.0612159	0.0217	3.859e-08	30.2754	2	TRUE	TRUE	9.67277e-06
3-aminoisobutyrate	RA_GCST90132223	rs57979370	A	C	-0.0572	0.247658	0.0121	2.303e-06	22.3471	2	TRUE	TRUE	1.09619e-05
3-aminoisobutyrate	RA_GCST90132223	rs606241	A	G	-0.2472	0.470058	0.0102	1.53e-129	587.349	2	TRUE	TRUE	2.54052e-103
3-aminoisobutyrate	RA_GCST90132223	rs707009	T	C	0.0692	0.419721	0.0106	6.236e-11	42.6187	2	TRUE	TRUE	1.35919e-09
3-aminoisobutyrate	RA_GCST90132223	rs77984728	A	G	0.1717	0.0205161	0.0365	2.559e-06	22.1286	2	TRUE	TRUE	1.09425e-05
3-aminoisobutyrate	RA_GCST90132223	rs9321180	T	C	-0.0541	0.291672	0.0115	2.423e-06	22.1309	2	TRUE	TRUE	2.21156e-05
N,N,N-trimethyl-5-aminovalerate	RA_GCST90132223	rs10451882	T	C	0.0665	0.129057	0.0143	3.447e-06	21.6258	2	TRUE	TRUE	1.68698e-05
N,N,N-trimethyl-5-aminovalerate	RA_GCST90132223	rs10765033	A	G	-0.0559	0.231014	0.0114	8.778e-07	24.0444	2	TRUE	TRUE	4.25349e-05
N,N,N-trimethyl-5-aminovalerate	RA_GCST90132223	rs1270054	T	G	0.0487	0.607362	0.0098	7.447e-07	24.6948	2	TRUE	TRUE	5.47943e-05
N,N,N-trimethyl-5-aminovalerate	RA_GCST90132223	rs13357247	T	C	-0.2319	0.0458656	0.0228	3.188e-24	103.45	2	TRUE	TRUE	1.82349e-17
N,N,N-trimethyl-5-aminovalerate	RA_GCST90132223	rs1375131	T	C	0.0467	0.397307	0.0095	9.908e-07	24.165	2	TRUE	TRUE	2.82283e-05
N,N,N-trimethyl-5-aminovalerate	RA_GCST90132223	rs141610005	A	G	0.1959	0.0179778	0.0387	4.02e-07	25.624	2	TRUE	TRUE	3.95668e-05
N,N,N-trimethyl-5-aminovalerate	RA_GCST90132223	rs142124911	T	C	-0.1742	0.0179065	0.038	4.557e-06	21.015	2	TRUE	TRUE	0.000185402
N,N,N-trimethyl-5-aminovalerate	RA_GCST90132223	rs150868266	A	C	-0.1781	0.0186925	0.0382	3.163e-06	21.7371	2	TRUE	TRUE	3.06565e-05
N,N,N-trimethyl-5-aminovalerate	RA_GCST90132223	rs151228333	A	G	-0.1839	0.0179572	0.0369	6.297e-07	24.8377	2	TRUE	TRUE	4.90225e-06
N,N,N-trimethyl-5-aminovalerate	RA_GCST90132223	rs2297103	T	G	-0.0558	0.223179	0.0114	1.033e-06	23.9584	2	TRUE	TRUE	1.01279e-05
N,N,N-trimethyl-5-aminovalerate	RA_GCST90132223	rs272857	A	G	-0.1251	0.620407	0.0098	1.621e-37	162.953	2	TRUE	TRUE	1.46029e-31
N,N,N-trimethyl-5-aminovalerate	RA_GCST90132223	rs4468717	T	C	-0.0829	0.0764557	0.0181	4.75e-06	20.9774	2	TRUE	TRUE	5.19898e-05
N,N,N-trimethyl-5-aminovalerate	RA_GCST90132223	rs7283952	T	G	-0.0812	0.086368	0.017	1.686e-06	22.8147	2	TRUE	TRUE	0.000118278
N,N,N-trimethyl-5-aminovalerate	RA_GCST90132223	rs74823953	T	C	-0.2298	0.0114179	0.0436	1.32e-07	27.7797	2	TRUE	TRUE	1.17567e-06
N,N,N-trimethyl-5-aminovalerate	RA_GCST90132223	rs9382940	T	C	0.0795	0.17272	0.0126	2.586e-10	39.8101	2	TRUE	TRUE	6.09472e-09
choline	RA_GCST90132223	rs1047891	A	C	-0.0492	0.313488	0.0058	2.278e-17	71.9572	2	TRUE	TRUE	4.9065e-15
choline	RA_GCST90132223	rs11656215	T	C	-0.0439	0.527481	0.0052	4.807e-17	71.2726	2	TRUE	TRUE	1.19557e-12
choline	RA_GCST90132223	rs117545408	A	G	0.0725	0.0389442	0.0157	3.9e-06	21.3244	2	TRUE	TRUE	2.02251e-05
choline	RA_GCST90132223	rs12522259	A	G	-0.0528	0.201004	0.0066	1.93e-15	64	2	TRUE	TRUE	1.19233e-12
choline	RA_GCST90132223	rs28868299	T	G	-0.0288	0.534077	0.0053	6.516e-08	29.5279	2	TRUE	TRUE	3.4206e-06
choline	RA_GCST90132223	rs34293126	T	G	-0.0291	0.231774	0.0063	3.52e-06	21.3356	2	TRUE	TRUE	4.91484e-05
choline	RA_GCST90132223	rs7663914	A	G	0.025	0.447513	0.0053	2.585e-06	22.2499	2	TRUE	TRUE	4.11611e-05
choline	RA_GCST90132223	rs77327230	A	G	0.0461	0.0730492	0.0098	2.587e-06	22.1284	2	TRUE	TRUE	1.87294e-05
X-17325	RA_GCST90132223	rs1047891	A	C	0.1907	0.318066	0.0149	1.073e-37	163.806	2	TRUE	TRUE	8.20386e-33
X-17325	RA_GCST90132223	rs116926310	T	C	0.1849	0.0332322	0.0395	2.885e-06	21.9119	2	TRUE	TRUE	1.06262e-05
X-17325	RA_GCST90132223	rs181226894	A	G	-0.2892	0.0114046	0.0622	3.375e-06	21.618	2	TRUE	TRUE	2.06911e-05
X-17325	RA_GCST90132223	rs2345655	T	C	0.0663	0.62478	0.0144	4.301e-06	21.1984	2	TRUE	TRUE	8.161e-05
X-17325	RA_GCST90132223	rs324420	A	C	0.1133	0.207403	0.0169	2.16e-11	44.9455	2	TRUE	TRUE	2.60182e-08
X-17325	RA_GCST90132223	rs3845980	T	C	0.1178	0.920041	0.0253	3.21e-06	21.6795	2	TRUE	TRUE	3.18291e-05
X-17325	RA_GCST90132223	rs4897128	A	C	0.088	0.154908	0.019	3.651e-06	21.4515	2	TRUE	TRUE	0.000405062
X-17325	RA_GCST90132223	rs541214	T	C	-0.0663	0.419773	0.014	2.264e-06	22.427	2	TRUE	TRUE	2.76871e-05
X-17325	RA_GCST90132223	rs72703565	T	C	-0.084	0.196274	0.0174	1.336e-06	23.3056	2	TRUE	TRUE	1.49029e-05
X-17325	RA_GCST90132223	rs77285243	T	C	-0.2874	0.0109344	0.0627	4.579e-06	21.0106	2	TRUE	TRUE	5.43455e-05
trans-2-hexenoylglycine	RA_GCST90132223	rs1047891	A	C	0.2159	0.330168	0.0147	4.449e-49	215.71	2	TRUE	TRUE	4.56207e-44
trans-2-hexenoylglycine	RA_GCST90132223	rs114583049	A	G	0.1366	0.0591272	0.0293	3.18e-06	21.7353	2	TRUE	TRUE	1.60869e-05
trans-2-hexenoylglycine	RA_GCST90132223	rs12124417	T	C	-0.0713	0.284643	0.0151	2.488e-06	22.2959	2	TRUE	TRUE	2.23596e-05
trans-2-hexenoylglycine	RA_GCST90132223	rs12358880	T	C	-0.1916	0.0286973	0.0403	2.034e-06	22.6038	2	TRUE	TRUE	7.24441e-06
trans-2-hexenoylglycine	RA_GCST90132223	rs12426466	T	C	-0.0689	0.366355	0.0143	1.424e-06	23.2149	2	TRUE	TRUE	6.6851e-06
trans-2-hexenoylglycine	RA_GCST90132223	rs12549291	T	G	0.0738	0.24003	0.0161	4.801e-06	21.0117	2	TRUE	TRUE	1.92425e-05
trans-2-hexenoylglycine	RA_GCST90132223	rs141363425	A	G	0.2576	0.0206281	0.0491	1.546e-07	27.5251	2	TRUE	TRUE	1.07256e-05
trans-2-hexenoylglycine	RA_GCST90132223	rs1474016	A	C	-0.0655	0.569073	0.0138	2.171e-06	22.5281	2	TRUE	TRUE	7.87844e-06
trans-2-hexenoylglycine	RA_GCST90132223	rs147899551	A	G	0.2718	0.0135833	0.0585	3.35e-06	21.5867	2	TRUE	TRUE	1.84968e-05
trans-2-hexenoylglycine	RA_GCST90132223	rs148449139	A	G	-0.1049	0.106864	0.0224	2.949e-06	21.9308	2	TRUE	TRUE	9.44546e-06
trans-2-hexenoylglycine	RA_GCST90132223	rs1502463	T	G	-0.1009	0.12342	0.0207	1.09e-06	23.7597	2	TRUE	TRUE	4.72584e-05
trans-2-hexenoylglycine	RA_GCST90132223	rs596603	T	G	0.0995	0.566433	0.0137	3.39e-13	52.7479	2	TRUE	TRUE	1.52709e-10
trans-2-hexenoylglycine	RA_GCST90132223	rs6867700	A	G	-0.1145	0.0988512	0.023	6.622e-07	24.7831	2	TRUE	TRUE	8.13619e-05
trans-2-hexenoylglycine	RA_GCST90132223	rs76549296	A	G	-0.1614	0.0414432	0.0345	2.925e-06	21.8861	2	TRUE	TRUE	7.85904e-06
glycosyl-N-(2-hydroxynervonoyl)-sphingosine (d18:1/24:1(2OH))*	RA_GCST90132223	rs1047891	A	C	0.0779	0.314093	0.0117	3.151e-11	44.3306	2	TRUE	TRUE	8.46621e-10
glycosyl-N-(2-hydroxynervonoyl)-sphingosine (d18:1/24:1(2OH))*	RA_GCST90132223	rs11221838	T	G	0.0684	0.435957	0.0109	3.063e-10	39.3785	2	TRUE	TRUE	1.30011e-08
glycosyl-N-(2-hydroxynervonoyl)-sphingosine (d18:1/24:1(2OH))*	RA_GCST90132223	rs11635855	A	G	-0.0566	0.401046	0.0112	4.567e-07	25.5386	2	TRUE	TRUE	3.37674e-06
glycosyl-N-(2-hydroxynervonoyl)-sphingosine (d18:1/24:1(2OH))*	RA_GCST90132223	rs12811045	A	G	-0.0783	0.212172	0.0132	2.914e-09	35.1865	2	TRUE	TRUE	2.44554e-07
glycosyl-N-(2-hydroxynervonoyl)-sphingosine (d18:1/24:1(2OH))*	RA_GCST90132223	rs142072590	A	C	-0.2194	0.0155691	0.0449	1.022e-06	23.877	2	TRUE	TRUE	1.41768e-05
glycosyl-N-(2-hydroxynervonoyl)-sphingosine (d18:1/24:1(2OH))*	RA_GCST90132223	rs146711993	A	G	0.1473	0.0395007	0.0308	1.738e-06	22.872	2	TRUE	TRUE	7.50263e-06
glycosyl-N-(2-hydroxynervonoyl)-sphingosine (d18:1/24:1(2OH))*	RA_GCST90132223	rs174533	A	G	0.0601	0.332586	0.0116	1.968e-07	26.8431	2	TRUE	TRUE	0.00036753
glycosyl-N-(2-hydroxynervonoyl)-sphingosine (d18:1/24:1(2OH))*	RA_GCST90132223	rs2562249	A	G	-0.1715	0.179763	0.014	2.345e-34	150.062	2	TRUE	TRUE	1.3902e-28
glycosyl-N-(2-hydroxynervonoyl)-sphingosine (d18:1/24:1(2OH))*	RA_GCST90132223	rs28929474	T	C	0.2297	0.0148203	0.0432	1.043e-07	28.2719	2	TRUE	TRUE	1.50936e-06
glycosyl-N-(2-hydroxynervonoyl)-sphingosine (d18:1/24:1(2OH))*	RA_GCST90132223	rs3750434	A	G	0.1175	0.434903	0.0109	4.657e-27	116.204	2	TRUE	TRUE	1.82886e-23
glycosyl-N-(2-hydroxynervonoyl)-sphingosine (d18:1/24:1(2OH))*	RA_GCST90132223	rs3762199	A	G	0.0944	0.0722442	0.0206	4.604e-06	20.9995	2	TRUE	TRUE	0.00035381
glycosyl-N-(2-hydroxynervonoyl)-sphingosine (d18:1/24:1(2OH))*	RA_GCST90132223	rs4240624	A	G	0.1267	0.912895	0.0192	4.329e-11	43.5463	2	TRUE	TRUE	3.75139e-09
glycosyl-N-(2-hydroxynervonoyl)-sphingosine (d18:1/24:1(2OH))*	RA_GCST90132223	rs4391005	A	G	-0.0841	0.338623	0.0114	1.923e-13	54.423	2	TRUE	TRUE	2.19896e-11
glycosyl-N-(2-hydroxynervonoyl)-sphingosine (d18:1/24:1(2OH))*	RA_GCST90132223	rs4720274	A	G	-0.0717	0.140381	0.0155	3.708e-06	21.3981	2	TRUE	TRUE	3.63719e-05
glycosyl-N-(2-hydroxynervonoyl)-sphingosine (d18:1/24:1(2OH))*	RA_GCST90132223	rs62573863	A	G	-0.1259	0.0803607	0.0196	1.243e-10	41.261	2	TRUE	TRUE	3.95641e-08
glycosyl-N-(2-hydroxynervonoyl)-sphingosine (d18:1/24:1(2OH))*	RA_GCST90132223	rs72893460	A	G	0.0698	0.185902	0.0139	4.791e-07	25.2163	2	TRUE	TRUE	4.9484e-06
glycosyl-N-(2-hydroxynervonoyl)-sphingosine (d18:1/24:1(2OH))*	RA_GCST90132223	rs7412	T	C	-0.1154	0.0819683	0.0192	1.971e-09	36.1251	2	TRUE	TRUE	6.73186e-08
glycosyl-N-(2-hydroxynervonoyl)-sphingosine (d18:1/24:1(2OH))*	RA_GCST90132223	rs79304558	A	C	-0.1627	0.0272828	0.0343	2.116e-06	22.5002	2	TRUE	TRUE	5.67446e-05
histidine	RA_GCST90132223	rs1047891	A	C	-0.0295	0.313696	0.0058	3.082e-07	25.8695	2	TRUE	TRUE	3.32987e-06
histidine	RA_GCST90132223	rs142859875	T	C	-0.0976	0.0159097	0.0214	4.867e-06	20.8004	2	TRUE	TRUE	0.00046114
histidine	RA_GCST90132223	rs150753217	A	G	0.0937	0.0163777	0.02	2.637e-06	21.9492	2	TRUE	TRUE	2.63053e-05
histidine	RA_GCST90132223	rs180735040	A	G	0.0559	0.0478366	0.0121	3.559e-06	21.3429	2	TRUE	TRUE	8.99392e-05
histidine	RA_GCST90132223	rs186882456	A	G	0.1057	0.0171387	0.0222	1.988e-06	22.6696	2	TRUE	TRUE	0.000203073
histidine	RA_GCST90132223	rs34410695	A	G	0.0358	0.164731	0.0071	5.312e-07	25.4243	2	TRUE	TRUE	3.54216e-06
histidine	RA_GCST90132223	rs62265326	A	C	0.046	0.0892083	0.0097	1.875e-06	22.4891	2	TRUE	TRUE	9.42444e-06
histidine	RA_GCST90132223	rs7167976	T	C	-0.0476	0.0826535	0.0096	7.888e-07	24.5851	2	TRUE	TRUE	1.59783e-05
histidine	RA_GCST90132223	rs726869	A	C	-0.0296	0.469034	0.0052	1.698e-08	32.4024	2	TRUE	TRUE	2.65847e-07
histidine	RA_GCST90132223	rs73155858	A	G	0.0874	0.0300774	0.0163	8.205e-08	28.7506	2	TRUE	TRUE	1.08725e-06
histidine	RA_GCST90132223	rs77402462	T	C	-0.0292	0.239246	0.0063	3.203e-06	21.4825	2	TRUE	TRUE	1.94438e-05
histidine	RA_GCST90132223	rs77999318	A	G	0.1093	0.0155198	0.023	1.953e-06	22.5832	2	TRUE	TRUE	1.77809e-05
histidine	RA_GCST90132223	rs79694228	T	C	0.1143	0.0122803	0.0248	3.972e-06	21.2417	2	TRUE	TRUE	9.47924e-05
1-(1-enyl-palmitoyl)-2-arachidonoyl-GPE (P-16:0/20:4)*	RA_GCST90132223	rs10490832	T	G	-0.0586	0.165859	0.0117	5.532e-07	25.0855	2	TRUE	TRUE	4.63785e-06
1-(1-enyl-palmitoyl)-2-arachidonoyl-GPE (P-16:0/20:4)*	RA_GCST90132223	rs10983810	T	G	-0.0451	0.293469	0.0095	1.988e-06	22.5375	2	TRUE	TRUE	1.96059e-05
1-(1-enyl-palmitoyl)-2-arachidonoyl-GPE (P-16:0/20:4)*	RA_GCST90132223	rs12422838	A	C	0.0629	0.274128	0.0096	6.45e-11	42.9298	2	TRUE	TRUE	2.30086e-08
1-(1-enyl-palmitoyl)-2-arachidonoyl-GPE (P-16:0/20:4)*	RA_GCST90132223	rs3826884	A	G	-0.1158	0.181525	0.0112	3.923e-25	106.901	2	TRUE	TRUE	1.46172e-18
1-(1-enyl-palmitoyl)-2-arachidonoyl-GPE (P-16:0/20:4)*	RA_GCST90132223	rs4245753	T	G	0.0892	0.941084	0.019	2.538e-06	22.0406	2	TRUE	TRUE	1.40829e-05
1-(1-enyl-palmitoyl)-2-arachidonoyl-GPE (P-16:0/20:4)*	RA_GCST90132223	rs6465523	T	C	-0.1465	0.979018	0.0315	3.322e-06	21.6299	2	TRUE	TRUE	1.32454e-05
1-(1-enyl-palmitoyl)-2-arachidonoyl-GPE (P-16:0/20:4)*	RA_GCST90132223	rs73311950	T	C	0.1148	0.0314965	0.0242	2.068e-06	22.5037	2	TRUE	TRUE	2.70024e-05
1-(1-enyl-palmitoyl)-2-arachidonoyl-GPE (P-16:0/20:4)*	RA_GCST90132223	rs7412	T	C	0.0753	0.0858844	0.0154	9.952e-07	23.9083	2	TRUE	TRUE	1.4756e-05
1-(1-enyl-palmitoyl)-2-arachidonoyl-GPE (P-16:0/20:4)*	RA_GCST90132223	rs8018517	A	G	-0.0757	0.0822103	0.0158	1.644e-06	22.955	2	TRUE	TRUE	6.11044e-05
4-acetamidobutanoate	RA_GCST90132223	rs1049742	T	C	0.0834	0.0713094	0.0157	1.164e-07	28.2184	2	TRUE	TRUE	2.06416e-06
4-acetamidobutanoate	RA_GCST90132223	rs116373179	T	C	-0.1315	0.0219058	0.0277	2.077e-06	22.5368	2	TRUE	TRUE	1.52506e-05
4-acetamidobutanoate	RA_GCST90132223	rs117624860	T	C	0.1129	0.0249266	0.0241	2.936e-06	21.9459	2	TRUE	TRUE	3.74698e-05
4-acetamidobutanoate	RA_GCST90132223	rs148290462	A	G	0.133	0.0188658	0.028	2.106e-06	22.5625	2	TRUE	TRUE	0.000962353
4-acetamidobutanoate	RA_GCST90132223	rs4074044	T	C	0.0771	0.0686403	0.0166	3.33e-06	21.5721	2	TRUE	TRUE	2.22065e-05
4-acetamidobutanoate	RA_GCST90132223	rs417885	T	C	0.0617	0.106332	0.0125	8.725e-07	24.3641	2	TRUE	TRUE	1.27896e-05
4-acetamidobutanoate	RA_GCST90132223	rs4921915	A	G	-0.2178	0.771984	0.0091	4.85e-127	572.84	2	TRUE	TRUE	2.49172e-94
4-acetamidobutanoate	RA_GCST90132223	rs61748567	A	G	0.2347	0.0195096	0.0274	1.022e-17	73.3711	2	TRUE	TRUE	2.54332e-14
4-acetamidobutanoate	RA_GCST90132223	rs622072	T	C	0.047	0.198019	0.0099	1.873e-06	22.5385	2	TRUE	TRUE	8.21381e-05
4-acetamidobutanoate	RA_GCST90132223	rs72738839	T	C	0.0454	0.186249	0.0099	4.052e-06	21.0301	2	TRUE	TRUE	2.32789e-05
4-acetamidobutanoate	RA_GCST90132223	rs80160325	A	G	-0.0815	0.0529116	0.0176	3.453e-06	21.4432	2	TRUE	TRUE	2.10786e-05
N-acetylputrescine	RA_GCST90132223	rs1049742	T	C	0.1214	0.0711548	0.0156	6.868e-15	60.5603	2	TRUE	TRUE	1.69291e-12
N-acetylputrescine	RA_GCST90132223	rs11753995	A	G	0.0643	0.162692	0.0106	1.262e-09	36.7968	2	TRUE	TRUE	2.10827e-08
N-acetylputrescine	RA_GCST90132223	rs12208357	T	C	0.0669	0.0769399	0.014	1.62e-06	22.8347	2	TRUE	TRUE	3.76143e-05
N-acetylputrescine	RA_GCST90132223	rs12472807	A	G	-0.0396	0.48595	0.0078	3.5e-07	25.7751	2	TRUE	TRUE	4.64279e-06
N-acetylputrescine	RA_GCST90132223	rs1645651	A	G	0.0385	0.680234	0.0083	3.983e-06	21.5162	2	TRUE	TRUE	8.6715e-05
N-acetylputrescine	RA_GCST90132223	rs2353324	T	C	-0.0438	0.218458	0.0095	3.684e-06	21.257	2	TRUE	TRUE	2.22473e-05
N-acetylputrescine	RA_GCST90132223	rs28393552	A	G	-0.0845	0.0442911	0.0182	3.6e-06	21.5561	2	TRUE	TRUE	4.32711e-05
N-acetylputrescine	RA_GCST90132223	rs35246381	T	C	-0.3391	0.772808	0.0087	1e-300	1519.21	2	TRUE	TRUE	2.95786e-256
N-acetylputrescine	RA_GCST90132223	rs59023232	T	C	-0.0485	0.204153	0.0096	4.227e-07	25.5235	2	TRUE	TRUE	1.67084e-05
N-acetylputrescine	RA_GCST90132223	rs61748567	A	G	0.298	0.0193769	0.0271	3.627e-28	120.919	2	TRUE	TRUE	4.73815e-23
N-acetylputrescine	RA_GCST90132223	rs7341627	T	C	0.0421	0.354437	0.008	1.56e-07	27.6939	2	TRUE	TRUE	1.82236e-06
N-acetylputrescine	RA_GCST90132223	rs7644086	T	C	0.1022	0.0342082	0.0217	2.409e-06	22.1811	2	TRUE	TRUE	1.60602e-05
N-acetylputrescine	RA_GCST90132223	rs76842452	A	G	0.0656	0.0844921	0.0143	4.19e-06	21.0444	2	TRUE	TRUE	1.90205e-05
linoleoyl-arachidonoyl-glycerol (18:2/20:4) [1]*	RA_GCST90132223	rs10503669	A	C	-0.1164	0.0991019	0.0214	5.151e-08	29.5855	2	TRUE	TRUE	3.64289e-07
linoleoyl-arachidonoyl-glycerol (18:2/20:4) [1]*	RA_GCST90132223	rs10998981	T	G	0.1114	0.0924114	0.0219	3.72e-07	25.8751	2	TRUE	TRUE	2.99991e-06
linoleoyl-arachidonoyl-glycerol (18:2/20:4) [1]*	RA_GCST90132223	rs11600954	T	C	0.0882	0.134917	0.0188	2.677e-06	22.0101	2	TRUE	TRUE	3.48577e-05
linoleoyl-arachidonoyl-glycerol (18:2/20:4) [1]*	RA_GCST90132223	rs151238942	T	C	-0.2098	0.0188383	0.0459	4.92e-06	20.8923	2	TRUE	TRUE	0.000227952
linoleoyl-arachidonoyl-glycerol (18:2/20:4) [1]*	RA_GCST90132223	rs175076	A	G	-0.0589	0.507291	0.0126	3.167e-06	21.8519	2	TRUE	TRUE	0.0004271
linoleoyl-arachidonoyl-glycerol (18:2/20:4) [1]*	RA_GCST90132223	rs2043085	T	C	0.0723	0.626963	0.0131	3.167e-08	30.4603	2	TRUE	TRUE	7.09401e-07
linoleoyl-arachidonoyl-glycerol (18:2/20:4) [1]*	RA_GCST90132223	rs2070895	A	G	0.0712	0.218258	0.0154	3.641e-06	21.3756	2	TRUE	TRUE	3.92893e-05
linoleoyl-arachidonoyl-glycerol (18:2/20:4) [1]*	RA_GCST90132223	rs28456	A	G	0.2886	0.295258	0.0137	1.76e-98	443.763	2	TRUE	TRUE	1.1596e-73
linoleoyl-arachidonoyl-glycerol (18:2/20:4) [1]*	RA_GCST90132223	rs2954021	A	G	0.0851	0.509444	0.0127	1.851e-11	44.9006	2	TRUE	TRUE	2.81155e-09
linoleoyl-arachidonoyl-glycerol (18:2/20:4) [1]*	RA_GCST90132223	rs483082	T	G	0.1887	0.219651	0.0151	1.044e-35	156.167	2	TRUE	TRUE	2.13183e-31
linoleoyl-arachidonoyl-glycerol (18:2/20:4) [1]*	RA_GCST90132223	rs56255430	A	C	0.186	0.0804782	0.0233	1.37e-15	63.7256	2	TRUE	TRUE	3.17598e-12
linoleoyl-arachidonoyl-glycerol (18:2/20:4) [1]*	RA_GCST90132223	rs7311958	T	C	0.0626	0.670194	0.0135	3.491e-06	21.5021	2	TRUE	TRUE	6.8204e-05
linoleoyl-arachidonoyl-glycerol (18:2/20:4) [1]*	RA_GCST90132223	rs74624448	A	G	-0.162	0.0336714	0.0351	3.973e-06	21.3018	2	TRUE	TRUE	3.99065e-05
3-hydroxyoctanoate	RA_GCST90132223	rs1060634	T	C	-0.0785	0.281969	0.0124	2.686e-10	40.0771	2	TRUE	TRUE	5.78642e-09
3-hydroxyoctanoate	RA_GCST90132223	rs11679872	A	G	0.059	0.274502	0.0125	2.49e-06	22.2784	2	TRUE	TRUE	4.30131e-05
3-hydroxyoctanoate	RA_GCST90132223	rs1216003	T	G	0.0808	0.134432	0.0163	6.705e-07	24.5724	2	TRUE	TRUE	1.00812e-05
3-hydroxyoctanoate	RA_GCST90132223	rs151106078	A	G	0.1873	0.0223265	0.0389	1.497e-06	23.1834	2	TRUE	TRUE	7.31897e-05
3-hydroxyoctanoate	RA_GCST90132223	rs28415528	A	G	-0.1072	0.322398	0.0118	1.047e-19	82.5326	2	TRUE	TRUE	7.32758e-16
3-hydroxyoctanoate	RA_GCST90132223	rs34097396	A	G	-0.1024	0.0665634	0.0223	4.41e-06	21.0858	2	TRUE	TRUE	0.000746443
3-hydroxyoctanoate	RA_GCST90132223	rs35549468	A	G	0.2318	0.0135775	0.0502	3.927e-06	21.3216	2	TRUE	TRUE	2.1127e-05
3-hydroxyoctanoate	RA_GCST90132223	rs4274112	A	G	-0.055	0.375083	0.0114	1.483e-06	23.2764	2	TRUE	TRUE	3.29486e-05
3-hydroxyoctanoate	RA_GCST90132223	rs4377879	A	G	-0.0863	0.103497	0.0184	2.761e-06	21.9981	2	TRUE	TRUE	1.93193e-05
3-hydroxyoctanoate	RA_GCST90132223	rs61329757	A	G	-0.0566	0.309338	0.012	2.401e-06	22.2469	2	TRUE	TRUE	4.04816e-05
3-hydroxyoctanoate	RA_GCST90132223	rs7561566	A	G	0.0521	0.431858	0.0112	3.307e-06	21.6391	2	TRUE	TRUE	2.30869e-05
3-hydroxyoctanoate	RA_GCST90132223	rs7713190	A	C	0.0591	0.706678	0.0123	1.587e-06	23.0869	2	TRUE	TRUE	4.81994e-05
N-acetylthreonine	RA_GCST90132223	rs1061562	A	G	-0.0439	0.205883	0.0091	1.329e-06	23.2727	2	TRUE	TRUE	2.43146e-05
N-acetylthreonine	RA_GCST90132223	rs1673668	A	C	-0.0461	0.80757	0.0093	7.255e-07	24.5717	2	TRUE	TRUE	5.05133e-05
N-acetylthreonine	RA_GCST90132223	rs35350683	T	C	0.0675	0.0687645	0.0147	4.175e-06	21.085	2	TRUE	TRUE	5.59923e-05
N-acetylthreonine	RA_GCST90132223	rs56010467	A	G	0.0521	0.118896	0.0113	3.8e-06	21.2578	2	TRUE	TRUE	0.000162544
N-acetylthreonine	RA_GCST90132223	rs715	T	C	0.0463	0.311487	0.0079	5.307e-09	34.3485	2	TRUE	TRUE	6.90453e-08
N-acetylthreonine	RA_GCST90132223	rs72793000	T	C	0.0561	0.108779	0.0122	4.058e-06	21.1449	2	TRUE	TRUE	7.47216e-05
N-acetylthreonine	RA_GCST90132223	rs78962327	A	G	-0.1312	0.0203068	0.0275	1.816e-06	22.7616	2	TRUE	TRUE	1.47845e-05
N-acetylthreonine	RA_GCST90132223	rs79749952	T	C	0.1588	0.0120313	0.0347	4.568e-06	20.9432	2	TRUE	TRUE	8.91687e-05
N-acetylthreonine	RA_GCST90132223	rs8103208	T	C	-0.1043	0.0315135	0.0228	4.932e-06	20.9266	2	TRUE	TRUE	4.56014e-05
N-acetylthreonine	RA_GCST90132223	rs917140	T	G	0.0489	0.165705	0.01	9.994e-07	23.9121	2	TRUE	TRUE	1.7142e-05
N-acetylthreonine	RA_GCST90132223	rs9864031	T	G	-0.0464	0.175932	0.0097	1.78e-06	22.8819	2	TRUE	TRUE	6.24045e-05
X-21733	RA_GCST90132223	rs10933869	T	C	-0.0969	0.123191	0.0202	1.564e-06	23.0115	2	TRUE	TRUE	1.60996e-05
X-21733	RA_GCST90132223	rs115114851	T	C	0.2129	0.0263386	0.0435	1.006e-06	23.9537	2	TRUE	TRUE	5.61969e-05
X-21733	RA_GCST90132223	rs117510264	A	G	0.2024	0.0262841	0.0421	1.505e-06	23.113	2	TRUE	TRUE	7.45411e-06
X-21733	RA_GCST90132223	rs11769586	T	C	0.0678	0.292509	0.0145	3.011e-06	21.8637	2	TRUE	TRUE	0.000573962
X-21733	RA_GCST90132223	rs12894741	A	C	0.2589	0.0135842	0.0559	3.676e-06	21.4507	2	TRUE	TRUE	1.34311e-05
X-21733	RA_GCST90132223	rs2472297	T	C	-0.0909	0.240821	0.0154	3.772e-09	34.8407	2	TRUE	TRUE	4.43902e-08
X-21733	RA_GCST90132223	rs3107125	A	G	-0.1314	0.059747	0.0282	3.26e-06	21.7116	2	TRUE	TRUE	3.14173e-05
X-21733	RA_GCST90132223	rs6837741	T	C	0.0697	0.290382	0.0147	2.006e-06	22.4818	2	TRUE	TRUE	8.79748e-06
X-21733	RA_GCST90132223	rs6968554	A	G	0.0954	0.626809	0.0137	3.654e-12	48.4904	2	TRUE	TRUE	2.12059e-09
X-21733	RA_GCST90132223	rs75187800	A	G	-0.0911	0.304801	0.0148	8.159e-10	37.889	2	TRUE	TRUE	5.84391e-08
X-21733	RA_GCST90132223	rs7690184	A	C	-0.1142	0.0855616	0.0234	1.041e-06	23.8177	2	TRUE	TRUE	2.27695e-05
X-21733	RA_GCST90132223	rs77785188	A	G	0.1645	0.0379901	0.0359	4.479e-06	20.9963	2	TRUE	TRUE	2.36424e-05
1-oleoyl-2-docosahexaenoyl-GPC (18:1/22:6)*	RA_GCST90132223	rs1069767	T	G	-0.0668	0.0648038	0.0143	2.87e-06	21.8213	2	TRUE	TRUE	1.56181e-05
1-oleoyl-2-docosahexaenoyl-GPC (18:1/22:6)*	RA_GCST90132223	rs10756102	T	C	0.0374	0.689661	0.0075	6.715e-07	24.8668	2	TRUE	TRUE	4.46468e-05
1-oleoyl-2-docosahexaenoyl-GPC (18:1/22:6)*	RA_GCST90132223	rs1107174	T	G	-0.0327	0.564778	0.0069	2.164e-06	22.4594	2	TRUE	TRUE	1.42972e-05
1-oleoyl-2-docosahexaenoyl-GPC (18:1/22:6)*	RA_GCST90132223	rs11657392	A	G	0.0549	0.093856	0.0118	3.364e-06	21.6462	2	TRUE	TRUE	5.87864e-05
1-oleoyl-2-docosahexaenoyl-GPC (18:1/22:6)*	RA_GCST90132223	rs11846861	T	C	0.0433	0.186914	0.0089	9.882e-07	23.6699	2	TRUE	TRUE	2.69976e-05
1-oleoyl-2-docosahexaenoyl-GPC (18:1/22:6)*	RA_GCST90132223	rs11871667	T	C	-0.0565	0.52412	0.0068	8.617e-17	69.0365	2	TRUE	TRUE	4.12215e-12
1-oleoyl-2-docosahexaenoyl-GPC (18:1/22:6)*	RA_GCST90132223	rs35671072	A	G	-0.0525	0.122289	0.0104	4.588e-07	25.4831	2	TRUE	TRUE	2.86422e-06
1-oleoyl-2-docosahexaenoyl-GPC (18:1/22:6)*	RA_GCST90132223	rs3778167	T	C	0.0389	0.438642	0.0069	1.547e-08	31.7834	2	TRUE	TRUE	1.03015e-05
1-oleoyl-2-docosahexaenoyl-GPC (18:1/22:6)*	RA_GCST90132223	rs429358	T	C	-0.0669	0.134926	0.0101	4.325e-11	43.8742	2	TRUE	TRUE	2.40806e-09
1-oleoyl-2-docosahexaenoyl-GPC (18:1/22:6)*	RA_GCST90132223	rs499974	A	C	-0.0454	0.172183	0.0088	2.54e-07	26.6162	2	TRUE	TRUE	9.88192e-05
1-oleoyl-2-docosahexaenoyl-GPC (18:1/22:6)*	RA_GCST90132223	rs58542926	T	C	-0.0829	0.0772813	0.0128	1.116e-10	41.9459	2	TRUE	TRUE	7.8362e-09
1-oleoyl-2-docosahexaenoyl-GPC (18:1/22:6)*	RA_GCST90132223	rs7004002	A	G	0.0449	0.173196	0.009	5.209e-07	24.889	2	TRUE	TRUE	5.09207e-06
1-oleoyl-2-docosahexaenoyl-GPC (18:1/22:6)*	RA_GCST90132223	rs73163999	T	G	-0.0586	0.0889239	0.0121	1.292e-06	23.4544	2	TRUE	TRUE	8.0538e-06
1-oleoyl-2-docosahexaenoyl-GPC (18:1/22:6)*	RA_GCST90132223	rs73467757	T	C	0.1562	0.0215019	0.0228	6.873e-12	46.9345	2	TRUE	TRUE	2.31123e-09
1-oleoyl-2-docosahexaenoyl-GPC (18:1/22:6)*	RA_GCST90132223	rs746853	T	G	0.0387	0.239383	0.0079	1.024e-06	23.9976	2	TRUE	TRUE	9.42416e-06
1-oleoyl-2-docosahexaenoyl-GPC (18:1/22:6)*	RA_GCST90132223	rs7910135	A	C	0.0339	0.521008	0.0068	7.153e-07	24.8532	2	TRUE	TRUE	3.51983e-06
1-oleoyl-2-docosahexaenoyl-GPC (18:1/22:6)*	RA_GCST90132223	rs8024279	T	C	-0.0357	0.618028	0.0071	4.993e-07	25.2825	2	TRUE	TRUE	5.55238e-06
1-oleoyl-2-docosahexaenoyl-GPC (18:1/22:6)*	RA_GCST90132223	rs8736	T	C	0.0384	0.51398	0.0069	2.461e-08	30.9716	2	TRUE	TRUE	6.64411e-06
1-oleoyl-2-docosahexaenoyl-GPC (18:1/22:6)*	RA_GCST90132223	rs9471975	T	C	-0.0351	0.576887	0.0069	3.518e-07	25.8771	2	TRUE	TRUE	4.23476e-05
citraconate/glutaconate	RA_GCST90132223	rs10835063	A	G	0.1146	0.24762	0.0169	1.159e-11	45.9828	2	TRUE	TRUE	8.51741e-08
citraconate/glutaconate	RA_GCST90132223	rs117704546	T	C	0.158	0.0466228	0.0345	4.764e-06	20.9737	2	TRUE	TRUE	3.51851e-05
citraconate/glutaconate	RA_GCST90132223	rs118074685	T	C	-0.1593	0.0467346	0.0329	1.314e-06	23.4444	2	TRUE	TRUE	6.66928e-06
citraconate/glutaconate	RA_GCST90132223	rs140869177	A	G	0.2427	0.0193145	0.053	4.592e-06	20.9695	2	TRUE	TRUE	4.15525e-05
citraconate/glutaconate	RA_GCST90132223	rs1529922	A	G	-0.067	0.46531	0.0146	4.279e-06	21.0593	2	TRUE	TRUE	2.6393e-05
citraconate/glutaconate	RA_GCST90132223	rs2472297	T	C	0.1061	0.242579	0.0165	1.377e-10	41.3488	2	TRUE	TRUE	3.95873e-09
citraconate/glutaconate	RA_GCST90132223	rs4410790	T	C	-0.0732	0.623923	0.0149	8.31e-07	24.1351	2	TRUE	TRUE	0.000102788
citraconate/glutaconate	RA_GCST90132223	rs74069834	A	G	0.2665	0.0184007	0.0554	1.528e-06	23.1406	2	TRUE	TRUE	8.23016e-06
citraconate/glutaconate	RA_GCST90132223	rs74490328	T	C	0.3054	0.0118842	0.0641	1.878e-06	22.6998	2	TRUE	TRUE	3.10072e-05
2-hydroxy-4-(methylthio)butanoic acid	RA_GCST90132223	rs10741410	A	G	-0.0839	0.92219	0.0181	3.672e-06	21.4866	2	TRUE	TRUE	8.37231e-05
2-hydroxy-4-(methylthio)butanoic acid	RA_GCST90132223	rs10912836	T	C	0.08	0.328628	0.0102	3.505e-15	61.5148	2	TRUE	TRUE	2.58704e-13
2-hydroxy-4-(methylthio)butanoic acid	RA_GCST90132223	rs11161615	A	G	-0.0641	0.259709	0.011	5.14e-09	33.9571	2	TRUE	TRUE	2.8263e-06
2-hydroxy-4-(methylthio)butanoic acid	RA_GCST90132223	rs11185717	A	G	-0.0532	0.262597	0.011	1.207e-06	23.3904	2	TRUE	TRUE	1.36562e-05
2-hydroxy-4-(methylthio)butanoic acid	RA_GCST90132223	rs11753329	T	G	-0.0614	0.15683	0.0131	2.879e-06	21.9682	2	TRUE	TRUE	1.93473e-05
2-hydroxy-4-(methylthio)butanoic acid	RA_GCST90132223	rs117850509	A	G	-0.2005	0.0148038	0.0408	8.967e-07	24.1495	2	TRUE	TRUE	2.1373e-05
2-hydroxy-4-(methylthio)butanoic acid	RA_GCST90132223	rs13191159	A	G	-0.0493	0.306318	0.0104	1.965e-06	22.4712	2	TRUE	TRUE	5.26667e-05
2-hydroxy-4-(methylthio)butanoic acid	RA_GCST90132223	rs142516192	T	C	-0.1844	0.020584	0.0378	1.046e-06	23.7979	2	TRUE	TRUE	1.17233e-05
2-hydroxy-4-(methylthio)butanoic acid	RA_GCST90132223	rs2765527	T	C	0.3163	0.499683	0.0092	6.92e-259	1182.01	2	TRUE	TRUE	2.34714e-208
2-hydroxy-4-(methylthio)butanoic acid	RA_GCST90132223	rs61798917	A	G	0.0585	0.381101	0.0099	3.951e-09	34.9174	2	TRUE	TRUE	7.86607e-07
2-hydroxy-4-(methylthio)butanoic acid	RA_GCST90132223	rs72716786	A	G	-0.1436	0.0359689	0.0268	7.933e-08	28.7104	2	TRUE	TRUE	3.70547e-06
2-hydroxy-4-(methylthio)butanoic acid	RA_GCST90132223	rs79784385	A	G	-0.188	0.0135376	0.0409	4.427e-06	21.1285	2	TRUE	TRUE	6.10875e-05
2-hydroxy-4-(methylthio)butanoic acid	RA_GCST90132223	rs80089268	T	C	0.1182	0.0394483	0.0255	3.537e-06	21.486	2	TRUE	TRUE	5.42574e-05
1-stearoyl-2-linoleoyl-GPC (18:0/18:2)*	RA_GCST90132223	rs1168041	T	C	-0.0279	0.67694	0.0047	3.181e-09	35.2381	2	TRUE	TRUE	8.29543e-08
1-stearoyl-2-linoleoyl-GPC (18:0/18:2)*	RA_GCST90132223	rs117150434	A	C	-0.043	0.053391	0.0092	3.132e-06	21.8455	2	TRUE	TRUE	1.65121e-05
1-stearoyl-2-linoleoyl-GPC (18:0/18:2)*	RA_GCST90132223	rs12928099	A	C	-0.0296	0.286716	0.0048	7.071e-10	38.0278	2	TRUE	TRUE	1.98369e-08
1-stearoyl-2-linoleoyl-GPC (18:0/18:2)*	RA_GCST90132223	rs139151076	T	C	-0.0907	0.01075	0.0197	4.201e-06	21.1974	2	TRUE	TRUE	2.06033e-05
1-stearoyl-2-linoleoyl-GPC (18:0/18:2)*	RA_GCST90132223	rs143777411	T	C	0.0785	0.0183744	0.0159	8.355e-07	24.375	2	TRUE	TRUE	2.98374e-05
1-stearoyl-2-linoleoyl-GPC (18:0/18:2)*	RA_GCST90132223	rs144651543	T	C	0.1111	0.0113407	0.0243	4.826e-06	20.9033	2	TRUE	TRUE	4.7842e-05
1-stearoyl-2-linoleoyl-GPC (18:0/18:2)*	RA_GCST90132223	rs174567	A	G	-0.0632	0.336742	0.0046	2.068e-42	188.764	2	TRUE	TRUE	1.6698e-31
1-stearoyl-2-linoleoyl-GPC (18:0/18:2)*	RA_GCST90132223	rs4658936	T	C	-0.0215	0.612505	0.0044	8.058e-07	23.8765	2	TRUE	TRUE	1.02503e-05
1-stearoyl-2-linoleoyl-GPC (18:0/18:2)*	RA_GCST90132223	rs4855057	A	G	0.0214	0.606351	0.0044	1.303e-06	23.655	2	TRUE	TRUE	2.5429e-05
1-stearoyl-2-linoleoyl-GPC (18:0/18:2)*	RA_GCST90132223	rs662799	A	G	-0.0429	0.929972	0.008	9.273e-08	28.7564	2	TRUE	TRUE	7.58395e-07
1-stearoyl-2-linoleoyl-GPC (18:0/18:2)*	RA_GCST90132223	rs72971859	T	C	-0.1134	0.011654	0.0235	1.441e-06	23.2858	2	TRUE	TRUE	7.12472e-05
1-stearoyl-2-linoleoyl-GPC (18:0/18:2)*	RA_GCST90132223	rs73595769	A	G	-0.041	0.0630687	0.0089	4.551e-06	21.2221	2	TRUE	TRUE	2.44131e-05
1-stearoyl-2-linoleoyl-GPC (18:0/18:2)*	RA_GCST90132223	rs78096624	A	C	0.0997	0.0115772	0.0214	3.042e-06	21.7051	2	TRUE	TRUE	2.61111e-05
1-stearoyl-2-linoleoyl-GPC (18:0/18:2)*	RA_GCST90132223	rs7810512	A	C	0.0233	0.267784	0.0048	1.272e-06	23.5629	2	TRUE	TRUE	0.00039938
1-linoleoyl-2-linolenoyl-GPC (18:2/18:3)*	RA_GCST90132223	rs10816357	A	G	0.0916	0.110828	0.0177	2.338e-07	26.7821	2	TRUE	TRUE	5.03413e-05
1-linoleoyl-2-linolenoyl-GPC (18:2/18:3)*	RA_GCST90132223	rs117387072	A	G	-0.1448	0.0347161	0.0317	4.94e-06	20.865	2	TRUE	TRUE	2.12102e-05
1-linoleoyl-2-linolenoyl-GPC (18:2/18:3)*	RA_GCST90132223	rs174567	A	G	-0.203	0.336986	0.0117	1.637e-67	301.037	2	TRUE	TRUE	3.26275e-51
1-linoleoyl-2-linolenoyl-GPC (18:2/18:3)*	RA_GCST90132223	rs261290	T	C	0.0587	0.661968	0.0119	8.028e-07	24.3323	2	TRUE	TRUE	9.14452e-06
1-linoleoyl-2-linolenoyl-GPC (18:2/18:3)*	RA_GCST90132223	rs293374	T	C	-0.0531	0.430359	0.0114	3.218e-06	21.696	2	TRUE	TRUE	8.31851e-05
1-linoleoyl-2-linolenoyl-GPC (18:2/18:3)*	RA_GCST90132223	rs4512386	A	G	0.0735	0.152752	0.0157	2.661e-06	21.9167	2	TRUE	TRUE	4.21741e-05
1-linoleoyl-2-linolenoyl-GPC (18:2/18:3)*	RA_GCST90132223	rs4855057	A	G	0.0564	0.606746	0.0116	1.113e-06	23.6397	2	TRUE	TRUE	2.49648e-05
1-linoleoyl-2-linolenoyl-GPC (18:2/18:3)*	RA_GCST90132223	rs7205804	A	G	0.0571	0.432014	0.0113	3.927e-07	25.5338	2	TRUE	TRUE	1.41047e-05
1-linoleoyl-2-linolenoyl-GPC (18:2/18:3)*	RA_GCST90132223	rs742246	A	C	0.0552	0.629827	0.0117	2.426e-06	22.259	2	TRUE	TRUE	2.99228e-05
1-oleoylglycerol (18:1)	RA_GCST90132223	rs10840108	T	C	0.067	0.256073	0.0141	2.05e-06	22.5793	2	TRUE	TRUE	1.12569e-05
1-oleoylglycerol (18:1)	RA_GCST90132223	rs112871012	A	G	0.1596	0.094014	0.0225	1.302e-12	50.3154	2	TRUE	TRUE	5.22682e-11
1-oleoylglycerol (18:1)	RA_GCST90132223	rs116843064	A	G	-0.2247	0.0209612	0.0444	4.167e-07	25.6118	2	TRUE	TRUE	2.47425e-06
1-oleoylglycerol (18:1)	RA_GCST90132223	rs1293427	T	C	0.0623	0.679778	0.0133	2.703e-06	21.9418	2	TRUE	TRUE	5.95883e-05
1-oleoylglycerol (18:1)	RA_GCST90132223	rs139315015	A	G	0.1175	0.107902	0.02	4.134e-09	34.5156	2	TRUE	TRUE	3.58099e-08
1-oleoylglycerol (18:1)	RA_GCST90132223	rs146172549	T	C	-0.3017	0.0107737	0.0607	6.789e-07	24.7043	2	TRUE	TRUE	1.11037e-05
1-oleoylglycerol (18:1)	RA_GCST90132223	rs146973753	T	C	0.1705	0.0327759	0.0368	3.619e-06	21.4661	2	TRUE	TRUE	2.34026e-05
1-oleoylglycerol (18:1)	RA_GCST90132223	rs2686573	A	G	-0.0714	0.731614	0.014	3.303e-07	26.01	2	TRUE	TRUE	2.31773e-06
1-oleoylglycerol (18:1)	RA_GCST90132223	rs2954028	T	C	0.0619	0.689136	0.0133	3.342e-06	21.661	2	TRUE	TRUE	0.000157809
1-oleoylglycerol (18:1)	RA_GCST90132223	rs30245	A	C	-0.0618	0.38464	0.0127	1.253e-06	23.6793	2	TRUE	TRUE	0.000661922
1-oleoylglycerol (18:1)	RA_GCST90132223	rs551470	A	G	-0.1392	0.943237	0.027	2.5e-07	26.5798	2	TRUE	TRUE	1.54539e-06
1-oleoylglycerol (18:1)	RA_GCST90132223	rs57082840	T	C	-0.0692	0.242871	0.0147	2.348e-06	22.1604	2	TRUE	TRUE	1.56237e-05
1-oleoylglycerol (18:1)	RA_GCST90132223	rs6995541	A	G	-0.0629	0.289292	0.0137	4.634e-06	21.0795	2	TRUE	TRUE	1.80444e-05
X-11372	RA_GCST90132223	rs10841787	A	C	-0.061	0.292241	0.0128	2.011e-06	22.7112	2	TRUE	TRUE	8.49546e-05
X-11372	RA_GCST90132223	rs11045885	A	G	-0.1361	0.172652	0.0152	3.705e-19	80.1732	2	TRUE	TRUE	1.0877e-16
X-11372	RA_GCST90132223	rs115665614	T	C	-0.1355	0.0414414	0.0296	4.731e-06	20.9554	2	TRUE	TRUE	2.90575e-05
X-11372	RA_GCST90132223	rs1317324	T	C	-0.1535	0.0339338	0.0321	1.803e-06	22.8669	2	TRUE	TRUE	6.6221e-05
X-11372	RA_GCST90132223	rs1365505	T	C	0.0806	0.669807	0.0124	6.887e-11	42.25	2	TRUE	TRUE	2.81761e-08
X-11372	RA_GCST90132223	rs17000627	T	C	-0.0582	0.306533	0.0126	3.611e-06	21.3356	2	TRUE	TRUE	5.09694e-05
X-11372	RA_GCST90132223	rs4732636	A	C	0.0666	0.288768	0.0128	1.818e-07	27.0725	2	TRUE	TRUE	4.36523e-06
X-11372	RA_GCST90132223	rs75847883	A	G	0.095	0.125991	0.0176	6.571e-08	29.1355	2	TRUE	TRUE	1.19403e-06
X-11372	RA_GCST90132223	rs77383531	T	G	-0.1605	0.0307765	0.0338	2.078e-06	22.5484	2	TRUE	TRUE	4.86401e-05
carotene diol (2)	RA_GCST90132223	rs11244061	T	C	0.0753	0.122968	0.0163	3.919e-06	21.341	2	TRUE	TRUE	1.79741e-05
carotene diol (2)	RA_GCST90132223	rs117998332	T	C	-0.218	0.0158292	0.0457	1.869e-06	22.7552	2	TRUE	TRUE	4.07494e-05
carotene diol (2)	RA_GCST90132223	rs12926540	T	C	0.2086	0.487643	0.0108	1.516e-82	373.062	2	TRUE	TRUE	9.57474e-64
carotene diol (2)	RA_GCST90132223	rs139147775	T	C	-0.172	0.0229366	0.0376	4.728e-06	20.9258	2	TRUE	TRUE	2.12534e-05
carotene diol (2)	RA_GCST90132223	rs4316637	T	C	-0.0831	0.10451	0.0182	4.798e-06	20.8478	2	TRUE	TRUE	2.42655e-05
carotene diol (2)	RA_GCST90132223	rs4379922	T	C	0.0684	0.358503	0.0113	1.671e-09	36.64	2	TRUE	TRUE	1.48278e-07
carotene diol (2)	RA_GCST90132223	rs4751995	A	G	-0.0604	0.521246	0.0109	2.952e-08	30.7058	2	TRUE	TRUE	2.34216e-07
carotene diol (2)	RA_GCST90132223	rs58990523	T	C	-0.1076	0.0725075	0.0219	8.66e-07	24.1399	2	TRUE	TRUE	8.63965e-06
carotene diol (2)	RA_GCST90132223	rs711752	A	G	0.0556	0.425118	0.0111	5.265e-07	25.0902	2	TRUE	TRUE	2.09885e-05
carotene diol (2)	RA_GCST90132223	rs72831364	A	G	0.0674	0.685741	0.0119	1.618e-08	32.0794	2	TRUE	TRUE	5.98761e-07
carotene diol (2)	RA_GCST90132223	rs77070100	T	C	0.0532	0.358899	0.0114	3.013e-06	21.7778	2	TRUE	TRUE	1.80883e-05
carotene diol (2)	RA_GCST90132223	rs8140287	A	G	0.1315	0.0556864	0.0232	1.473e-08	32.1274	2	TRUE	TRUE	9.08121e-07
1-palmitoleoyl-2-linolenoyl-GPC (16:1/18:3)*	RA_GCST90132223	rs10864726	T	C	0.0612	0.59762	0.0115	1.026e-07	28.3209	2	TRUE	TRUE	8.32677e-06
1-palmitoleoyl-2-linolenoyl-GPC (16:1/18:3)*	RA_GCST90132223	rs1129555	A	G	0.0569	0.699843	0.0123	4.041e-06	21.4	2	TRUE	TRUE	2.63894e-05
1-palmitoleoyl-2-linolenoyl-GPC (16:1/18:3)*	RA_GCST90132223	rs116236857	A	G	-0.2427	0.0117156	0.0524	3.562e-06	21.4525	2	TRUE	TRUE	0.000117584
1-palmitoleoyl-2-linolenoyl-GPC (16:1/18:3)*	RA_GCST90132223	rs138319807	A	G	0.1924	0.0194008	0.0417	4.005e-06	21.2882	2	TRUE	TRUE	1.59721e-05
1-palmitoleoyl-2-linolenoyl-GPC (16:1/18:3)*	RA_GCST90132223	rs139898655	A	G	-0.233	0.0139929	0.0472	8.212e-07	24.3684	2	TRUE	TRUE	6.83282e-06
1-palmitoleoyl-2-linolenoyl-GPC (16:1/18:3)*	RA_GCST90132223	rs174567	A	G	-0.2351	0.344787	0.0118	2.379e-88	396.955	2	TRUE	TRUE	2.82825e-69
1-palmitoleoyl-2-linolenoyl-GPC (16:1/18:3)*	RA_GCST90132223	rs17532292	T	C	0.2379	0.0124399	0.0507	2.651e-06	22.0178	2	TRUE	TRUE	2.49774e-05
1-palmitoleoyl-2-linolenoyl-GPC (16:1/18:3)*	RA_GCST90132223	rs58542926	T	C	-0.134	0.0782143	0.0212	2.529e-10	39.9519	2	TRUE	TRUE	1.33081e-08
1-palmitoleoyl-2-linolenoyl-GPC (16:1/18:3)*	RA_GCST90132223	rs603424	A	G	-0.0836	0.179389	0.0145	8.277e-09	33.2412	2	TRUE	TRUE	5.81915e-08
1-palmitoleoyl-2-linolenoyl-GPC (16:1/18:3)*	RA_GCST90132223	rs62293433	A	G	0.0996	0.0783635	0.0209	1.92e-06	22.7105	2	TRUE	TRUE	1.53294e-05
1-palmitoleoyl-2-linolenoyl-GPC (16:1/18:3)*	RA_GCST90132223	rs77124574	T	C	0.2409	0.0115144	0.0527	4.748e-06	20.8955	2	TRUE	TRUE	2.51045e-05
1-palmitoleoyl-2-linolenoyl-GPC (16:1/18:3)*	RA_GCST90132223	rs79321389	T	C	-0.2361	0.0140852	0.0479	8.314e-07	24.2952	2	TRUE	TRUE	9.58981e-06
oleoyl ethanolamide	RA_GCST90132223	rs10901104	T	C	-0.0528	0.411466	0.0115	4.155e-06	21.0801	2	TRUE	TRUE	1.64584e-05
oleoyl ethanolamide	RA_GCST90132223	rs2403490	A	G	0.1221	0.933191	0.0227	7.448e-08	28.9321	2	TRUE	TRUE	4.908e-06
oleoyl ethanolamide	RA_GCST90132223	rs324420	A	C	0.253	0.205685	0.0138	3.28e-75	336.111	2	TRUE	TRUE	3.65965e-60
hydroxypalmitoyl sphingomyelin (d18:1/16:0(OH))**	RA_GCST90132223	rs10973302	T	C	-0.0856	0.0386656	0.018	1.962e-06	22.6153	2	TRUE	TRUE	0.000251309
hydroxypalmitoyl sphingomyelin (d18:1/16:0(OH))**	RA_GCST90132223	rs174564	A	G	-0.125	0.335008	0.0075	4.618e-62	277.778	2	TRUE	TRUE	1.46858e-46
hydroxypalmitoyl sphingomyelin (d18:1/16:0(OH))**	RA_GCST90132223	rs1783908	A	G	0.0502	0.138617	0.0101	7.453e-07	24.7039	2	TRUE	TRUE	2.64694e-05
hydroxypalmitoyl sphingomyelin (d18:1/16:0(OH))**	RA_GCST90132223	rs186635879	T	C	0.1427	0.0186893	0.0303	2.579e-06	22.1801	2	TRUE	TRUE	7.13493e-05
hydroxypalmitoyl sphingomyelin (d18:1/16:0(OH))**	RA_GCST90132223	rs297	T	C	-0.0425	0.237912	0.0083	2.722e-07	26.2193	2	TRUE	TRUE	4.59395e-06
hydroxypalmitoyl sphingomyelin (d18:1/16:0(OH))**	RA_GCST90132223	rs5167	T	G	0.0381	0.356291	0.0072	1.368e-07	28.0017	2	TRUE	TRUE	1.00186e-06
hydroxypalmitoyl sphingomyelin (d18:1/16:0(OH))**	RA_GCST90132223	rs772448	A	G	0.0448	0.815357	0.0092	1.009e-06	23.7127	2	TRUE	TRUE	1.51132e-05
hydroxypalmitoyl sphingomyelin (d18:1/16:0(OH))**	RA_GCST90132223	rs78357146	A	G	-0.1009	0.0299576	0.0215	2.636e-06	22.0245	2	TRUE	TRUE	1.33522e-05
hydroxypalmitoyl sphingomyelin (d18:1/16:0(OH))**	RA_GCST90132223	rs79417959	T	C	0.1119	0.0209515	0.0238	2.481e-06	22.1058	2	TRUE	TRUE	2.94703e-05
EDTA	RA_GCST90132223	rs11008826	T	C	-0.1274	0.0459447	0.0275	3.506e-06	21.4622	2	TRUE	TRUE	0.000266255
EDTA	RA_GCST90132223	rs112545215	A	G	0.2418	0.0105475	0.0524	3.957e-06	21.2936	2	TRUE	TRUE	4.37674e-05
EDTA	RA_GCST90132223	rs114775073	A	G	0.1952	0.0206362	0.0402	1.232e-06	23.578	2	TRUE	TRUE	4.0346e-05
EDTA	RA_GCST90132223	rs116147744	A	G	-0.2482	0.0102659	0.054	4.234e-06	21.1259	2	TRUE	TRUE	2.19676e-05
EDTA	RA_GCST90132223	rs117432083	A	G	-0.1838	0.0218544	0.0381	1.437e-06	23.2724	2	TRUE	TRUE	8.43995e-05
EDTA	RA_GCST90132223	rs11792519	A	G	0.0593	0.253751	0.0129	4.428e-06	21.1315	2	TRUE	TRUE	0.000240766
EDTA	RA_GCST90132223	rs118029597	T	C	0.3473	0.0113041	0.0543	1.557e-10	40.9082	2	TRUE	TRUE	4.5762e-09
EDTA	RA_GCST90132223	rs118037828	T	C	-0.2536	0.0106519	0.0554	4.75e-06	20.9546	2	TRUE	TRUE	3.05389e-05
EDTA	RA_GCST90132223	rs11895445	T	C	-0.2865	0.0116096	0.0543	1.318e-07	27.8387	2	TRUE	TRUE	1.56305e-06
EDTA	RA_GCST90132223	rs139036085	T	C	-0.2529	0.0102476	0.0538	2.552e-06	22.097	2	TRUE	TRUE	2.58783e-05
EDTA	RA_GCST90132223	rs140789299	T	C	-0.2499	0.011706	0.0529	2.33e-06	22.3162	2	TRUE	TRUE	1.46835e-05
EDTA	RA_GCST90132223	rs140904309	A	G	-0.2382	0.0105941	0.0512	3.286e-06	21.6443	2	TRUE	TRUE	5.10656e-05
EDTA	RA_GCST90132223	rs142035729	T	C	0.2472	0.0151341	0.0506	1.027e-06	23.8669	2	TRUE	TRUE	2.70643e-05
EDTA	RA_GCST90132223	rs144279630	T	G	-0.1737	0.0271839	0.0346	5.066e-07	25.2027	2	TRUE	TRUE	1.89073e-05
EDTA	RA_GCST90132223	rs144302846	T	G	0.2047	0.0185827	0.0443	3.765e-06	21.3515	2	TRUE	TRUE	0.000297581
EDTA	RA_GCST90132223	rs146203610	T	C	0.182	0.0223164	0.0392	3.358e-06	21.5561	2	TRUE	TRUE	1.64287e-05
EDTA	RA_GCST90132223	rs146792883	T	G	-0.2434	0.0107864	0.051	1.861e-06	22.7772	2	TRUE	TRUE	7.46269e-05
EDTA	RA_GCST90132223	rs149480119	T	C	0.2299	0.0122706	0.0503	4.81e-06	20.8902	2	TRUE	TRUE	2.4376e-05
EDTA	RA_GCST90132223	rs151054219	A	G	0.2656	0.0100957	0.0563	2.415e-06	22.2556	2	TRUE	TRUE	7.68459e-05
EDTA	RA_GCST90132223	rs151108194	A	G	-0.2059	0.0180658	0.0444	3.521e-06	21.5054	2	TRUE	TRUE	0.000102203
EDTA	RA_GCST90132223	rs187999192	T	C	0.2603	0.0111377	0.0506	2.679e-07	26.4635	2	TRUE	TRUE	1.64812e-06
EDTA	RA_GCST90132223	rs34929165	T	C	-0.1885	0.0245117	0.039	1.367e-06	23.3611	2	TRUE	TRUE	2.29628e-05
EDTA	RA_GCST90132223	rs35507667	A	G	-0.1216	0.0496303	0.026	2.948e-06	21.8736	2	TRUE	TRUE	1.47161e-05
EDTA	RA_GCST90132223	rs41267525	A	C	0.2647	0.0186746	0.0428	6.405e-10	38.249	2	TRUE	TRUE	3.7405e-08
EDTA	RA_GCST90132223	rs4811530	T	C	-0.2017	0.0207185	0.0423	1.824e-06	22.7369	2	TRUE	TRUE	1.25887e-05
EDTA	RA_GCST90132223	rs4870430	A	G	0.0655	0.269993	0.0125	1.748e-07	27.4576	2	TRUE	TRUE	5.59528e-06
EDTA	RA_GCST90132223	rs62201563	T	C	0.0749	0.158747	0.0157	1.804e-06	22.7596	2	TRUE	TRUE	1.49437e-05
EDTA	RA_GCST90132223	rs6789307	T	C	-0.1948	0.0180235	0.042	3.486e-06	21.5119	2	TRUE	TRUE	1.60859e-05
EDTA	RA_GCST90132223	rs6985457	T	G	-0.1987	0.0258096	0.0358	2.807e-08	30.8056	2	TRUE	TRUE	3.17807e-07
EDTA	RA_GCST90132223	rs72687124	T	C	0.2215	0.0155664	0.0477	3.394e-06	21.5631	2	TRUE	TRUE	0.00026661
EDTA	RA_GCST90132223	rs73173311	T	C	0.1336	0.0398355	0.0285	2.711e-06	21.9747	2	TRUE	TRUE	2.44403e-05
EDTA	RA_GCST90132223	rs7434301	T	C	0.057	0.279235	0.0125	4.845e-06	20.7936	2	TRUE	TRUE	6.46181e-05
EDTA	RA_GCST90132223	rs74947424	A	G	-0.2127	0.0168312	0.0456	3.072e-06	21.7573	2	TRUE	TRUE	1.48863e-05
EDTA	RA_GCST90132223	rs77709778	T	C	-0.206	0.0185636	0.0422	1.055e-06	23.8292	2	TRUE	TRUE	1.58763e-05
EDTA	RA_GCST90132223	rs78014003	T	G	-0.2439	0.0173753	0.0441	3.186e-08	30.5877	2	TRUE	TRUE	2.77467e-07
EDTA	RA_GCST90132223	rs79242179	A	G	-0.2342	0.0150274	0.0492	1.898e-06	22.6591	2	TRUE	TRUE	4.54965e-05
EDTA	RA_GCST90132223	rs79407744	A	G	-0.2664	0.0110969	0.0533	5.826e-07	24.9812	2	TRUE	TRUE	1.16694e-05
EDTA	RA_GCST90132223	rs79918098	A	G	-0.2242	0.0176795	0.0435	2.611e-07	26.564	2	TRUE	TRUE	2.74847e-06
EDTA	RA_GCST90132223	rs79923384	T	C	0.251	0.0128267	0.0467	7.472e-08	28.8877	2	TRUE	TRUE	4.11411e-06
EDTA	RA_GCST90132223	rs9544919	A	G	0.1952	0.980317	0.0427	4.97e-06	20.898	2	TRUE	TRUE	0.000128344
1-stearoyl-2-oleoyl-GPE (18:0/18:1)	RA_GCST90132223	rs11010571	T	C	-0.237	0.013039	0.0463	3.065e-07	26.202	2	TRUE	TRUE	1.48787e-05
1-stearoyl-2-oleoyl-GPE (18:0/18:1)	RA_GCST90132223	rs11857634	T	C	0.1565	0.033811	0.0307	3.4e-07	25.9867	2	TRUE	TRUE	4.82476e-06
1-stearoyl-2-oleoyl-GPE (18:0/18:1)	RA_GCST90132223	rs1253242	T	C	0.0769	0.848935	0.0155	6.879e-07	24.6144	2	TRUE	TRUE	2.87787e-05
1-stearoyl-2-oleoyl-GPE (18:0/18:1)	RA_GCST90132223	rs12641788	T	C	0.0892	0.0917653	0.0191	3.072e-06	21.8104	2	TRUE	TRUE	8.33451e-05
1-stearoyl-2-oleoyl-GPE (18:0/18:1)	RA_GCST90132223	rs144868758	T	C	-0.2137	0.0143894	0.0462	3.687e-06	21.3956	2	TRUE	TRUE	0.000461238
1-stearoyl-2-oleoyl-GPE (18:0/18:1)	RA_GCST90132223	rs157595	A	G	-0.0701	0.604068	0.0114	9.197e-10	37.8117	2	TRUE	TRUE	8.22166e-09
1-stearoyl-2-oleoyl-GPE (18:0/18:1)	RA_GCST90132223	rs174541	T	C	-0.0784	0.344421	0.0117	2.397e-11	44.9015	2	TRUE	TRUE	4.03417e-07
1-stearoyl-2-oleoyl-GPE (18:0/18:1)	RA_GCST90132223	rs2024911	T	C	0.0541	0.33413	0.0117	3.677e-06	21.3807	2	TRUE	TRUE	8.45586e-05
1-stearoyl-2-oleoyl-GPE (18:0/18:1)	RA_GCST90132223	rs2043085	T	C	0.1699	0.628171	0.0113	4.142e-51	226.063	2	TRUE	TRUE	2.00084e-43
1-stearoyl-2-oleoyl-GPE (18:0/18:1)	RA_GCST90132223	rs2070895	A	G	0.1797	0.217404	0.0133	2.149e-41	182.555	2	TRUE	TRUE	2.80439e-35
1-stearoyl-2-oleoyl-GPE (18:0/18:1)	RA_GCST90132223	rs2920050	A	G	0.0606	0.292046	0.0123	7.898e-07	24.2736	2	TRUE	TRUE	3.79678e-05
1-stearoyl-2-oleoyl-GPE (18:0/18:1)	RA_GCST90132223	rs4937542	A	G	0.0554	0.631329	0.0115	1.47e-06	23.2073	2	TRUE	TRUE	3.78305e-05
1-stearoyl-2-oleoyl-GPE (18:0/18:1)	RA_GCST90132223	rs59147390	T	C	0.1009	0.114388	0.0173	5.249e-09	34.0165	2	TRUE	TRUE	1.91446e-07
1-stearoyl-2-oleoyl-GPE (18:0/18:1)	RA_GCST90132223	rs6440123	A	G	-0.1036	0.352562	0.0115	1.956e-19	81.1566	2	TRUE	TRUE	9.56055e-16
1-stearoyl-2-oleoyl-GPE (18:0/18:1)	RA_GCST90132223	rs6573148	A	G	-0.0709	0.159675	0.0152	3.322e-06	21.7573	2	TRUE	TRUE	2.08116e-05
1-stearoyl-2-oleoyl-GPE (18:0/18:1)	RA_GCST90132223	rs71400124	A	G	-0.172	0.026853	0.0345	6.047e-07	24.8553	2	TRUE	TRUE	3.59534e-06
caprate (10:0)	RA_GCST90132223	rs11021130	T	C	0.1421	0.0403184	0.031	4.683e-06	21.0119	2	TRUE	TRUE	8.48088e-05
caprate (10:0)	RA_GCST90132223	rs113552540	T	C	-0.1545	0.0468874	0.0292	1.227e-07	27.9957	2	TRUE	TRUE	1.62205e-05
caprate (10:0)	RA_GCST90132223	rs117065920	A	G	0.166	0.0282681	0.0359	3.79e-06	21.381	2	TRUE	TRUE	7.48742e-05
caprate (10:0)	RA_GCST90132223	rs150572890	T	C	0.1757	0.0305086	0.0377	3.127e-06	21.7201	2	TRUE	TRUE	6.49576e-05
caprate (10:0)	RA_GCST90132223	rs28701713	A	G	0.0837	0.127459	0.018	3.405e-06	21.6225	2	TRUE	TRUE	2.33918e-05
caprate (10:0)	RA_GCST90132223	rs4715656	T	G	-0.0577	0.474084	0.0122	2.116e-06	22.3682	2	TRUE	TRUE	1.254e-05
caprate (10:0)	RA_GCST90132223	rs61826185	A	G	0.0869	0.121881	0.0186	2.983e-06	21.828	2	TRUE	TRUE	8.62067e-05
caprate (10:0)	RA_GCST90132223	rs9814735	A	G	-0.0867	0.123711	0.0186	3.06e-06	21.7276	2	TRUE	TRUE	3.42255e-05
docosapentaenoate (n6 DPA; 22:5n6)	RA_GCST90132223	rs11059895	A	G	-0.0622	0.403783	0.0124	4.758e-07	25.1616	2	TRUE	TRUE	3.00729e-06
docosapentaenoate (n6 DPA; 22:5n6)	RA_GCST90132223	rs114065137	A	G	-0.1973	0.0212996	0.0424	3.209e-06	21.6532	2	TRUE	TRUE	1.90588e-05
docosapentaenoate (n6 DPA; 22:5n6)	RA_GCST90132223	rs11921475	T	C	0.1627	0.030075	0.0353	4.017e-06	21.2435	2	TRUE	TRUE	0.000117128
docosapentaenoate (n6 DPA; 22:5n6)	RA_GCST90132223	rs143621871	T	G	0.225	0.0166679	0.0479	2.655e-06	22.0645	2	TRUE	TRUE	1.58836e-05
docosapentaenoate (n6 DPA; 22:5n6)	RA_GCST90132223	rs1437214	A	G	0.2842	0.0101121	0.0576	8.043e-07	24.3446	2	TRUE	TRUE	3.98623e-06
docosapentaenoate (n6 DPA; 22:5n6)	RA_GCST90132223	rs145231675	T	C	-0.2343	0.0195432	0.0455	2.583e-07	26.5168	2	TRUE	TRUE	2.93288e-06
docosapentaenoate (n6 DPA; 22:5n6)	RA_GCST90132223	rs148732200	A	G	-0.1598	0.0378885	0.0315	4.044e-07	25.7355	2	TRUE	TRUE	5.18952e-06
docosapentaenoate (n6 DPA; 22:5n6)	RA_GCST90132223	rs174535	T	C	0.1099	0.335709	0.0128	6.742e-18	73.7183	2	TRUE	TRUE	6.86901e-12
docosapentaenoate (n6 DPA; 22:5n6)	RA_GCST90132223	rs3798718	A	G	0.0671	0.247038	0.014	1.575e-06	22.9715	2	TRUE	TRUE	3.1421e-05
docosapentaenoate (n6 DPA; 22:5n6)	RA_GCST90132223	rs62449365	T	C	-0.0661	0.237953	0.0144	4.342e-06	21.0707	2	TRUE	TRUE	4.57267e-05
docosapentaenoate (n6 DPA; 22:5n6)	RA_GCST90132223	rs7672763	A	G	0.0745	0.70912	0.0133	2.249e-08	31.3768	2	TRUE	TRUE	2.29012e-07
imidazole lactate	RA_GCST90132223	rs11062102	T	C	-0.1359	0.652851	0.0094	7.226e-48	209.018	2	TRUE	TRUE	1.257e-38
imidazole lactate	RA_GCST90132223	rs11076256	T	C	0.4917	0.0783778	0.0163	1.67e-200	909.966	2	TRUE	TRUE	7.1504e-169
imidazole lactate	RA_GCST90132223	rs113325960	A	G	0.1912	0.0122277	0.0404	2.207e-06	22.3982	2	TRUE	TRUE	1.71794e-05
imidazole lactate	RA_GCST90132223	rs12601778	T	C	-0.0645	0.447741	0.0091	1.234e-12	50.2385	2	TRUE	TRUE	2.43764e-10
imidazole lactate	RA_GCST90132223	rs143277630	T	C	-0.1859	0.0484744	0.0219	2.175e-17	72.0561	2	TRUE	TRUE	3.15616e-15
imidazole lactate	RA_GCST90132223	rs145281230	A	G	0.274	0.010344	0.0426	1.264e-10	41.3697	2	TRUE	TRUE	4.1811e-08
imidazole lactate	RA_GCST90132223	rs17736657	A	C	-0.0916	0.0632063	0.0183	5.447e-07	25.0547	2	TRUE	TRUE	8.62466e-06
imidazole lactate	RA_GCST90132223	rs182295482	T	C	-0.1821	0.0119398	0.0395	3.969e-06	21.2533	2	TRUE	TRUE	6.66395e-05
imidazole lactate	RA_GCST90132223	rs2253627	T	C	0.0638	0.136068	0.0133	1.519e-06	23.0111	2	TRUE	TRUE	1.81627e-05
imidazole lactate	RA_GCST90132223	rs2805099	A	C	-0.0567	0.714467	0.01	1.266e-08	32.1489	2	TRUE	TRUE	8.46902e-07
imidazole lactate	RA_GCST90132223	rs490379	A	C	0.0811	0.133913	0.0131	6.674e-10	38.3265	2	TRUE	TRUE	1.11512e-08
imidazole lactate	RA_GCST90132223	rs56688704	A	G	0.0492	0.227871	0.0106	3.726e-06	21.5436	2	TRUE	TRUE	1.92789e-05
imidazole lactate	RA_GCST90132223	rs60476496	T	C	0.049	0.260145	0.0101	1.179e-06	23.5369	2	TRUE	TRUE	2.19071e-05
imidazole lactate	RA_GCST90132223	rs61798917	A	G	0.0482	0.381338	0.0093	2.05e-07	26.8614	2	TRUE	TRUE	2.06477e-05
imidazole lactate	RA_GCST90132223	rs75272370	A	G	-0.0536	0.173234	0.0117	4.759e-06	20.9874	2	TRUE	TRUE	4.86734e-05
imidazole lactate	RA_GCST90132223	rs9641104	A	G	-0.1823	0.01153	0.0389	2.834e-06	21.9621	2	TRUE	TRUE	5.8415e-05
1-(1-enyl-palmitoyl)-2-arachidonoyl-GPC (P-16:0/20:4)*	RA_GCST90132223	rs1109746	T	C	-0.0325	0.522061	0.0071	4.99e-06	20.9532	2	TRUE	TRUE	0.000124276
1-(1-enyl-palmitoyl)-2-arachidonoyl-GPC (P-16:0/20:4)*	RA_GCST90132223	rs12977500	A	G	0.0471	0.144576	0.0103	4.98e-06	20.9106	2	TRUE	TRUE	0.000206276
1-(1-enyl-palmitoyl)-2-arachidonoyl-GPC (P-16:0/20:4)*	RA_GCST90132223	rs13252400	A	G	0.1044	0.023369	0.0211	7.647e-07	24.4814	2	TRUE	TRUE	2.60665e-05
1-(1-enyl-palmitoyl)-2-arachidonoyl-GPC (P-16:0/20:4)*	RA_GCST90132223	rs141502961	T	C	0.0449	0.186621	0.0095	2.375e-06	22.3381	2	TRUE	TRUE	0.000113442
1-(1-enyl-palmitoyl)-2-arachidonoyl-GPC (P-16:0/20:4)*	RA_GCST90132223	rs142337722	T	G	0.1411	0.0176993	0.029	1.125e-06	23.6733	2	TRUE	TRUE	9.66036e-06
1-(1-enyl-palmitoyl)-2-arachidonoyl-GPC (P-16:0/20:4)*	RA_GCST90132223	rs145585186	A	G	-0.173	0.0104967	0.0364	1.957e-06	22.5886	2	TRUE	TRUE	9.58604e-06
1-(1-enyl-palmitoyl)-2-arachidonoyl-GPC (P-16:0/20:4)*	RA_GCST90132223	rs149638632	A	C	-0.1203	0.0178442	0.026	3.7e-06	21.4084	2	TRUE	TRUE	2.37579e-05
1-(1-enyl-palmitoyl)-2-arachidonoyl-GPC (P-16:0/20:4)*	RA_GCST90132223	rs174564	A	G	0.2285	0.33398	0.0073	2.22e-214	979.776	2	TRUE	TRUE	1.25025e-169
1-(1-enyl-palmitoyl)-2-arachidonoyl-GPC (P-16:0/20:4)*	RA_GCST90132223	rs1878022	T	C	0.034	0.651619	0.0074	3.833e-06	21.1103	2	TRUE	TRUE	7.76288e-05
1-(1-enyl-palmitoyl)-2-arachidonoyl-GPC (P-16:0/20:4)*	RA_GCST90132223	rs2110073	T	C	0.0842	0.0994362	0.0115	2.28e-13	53.6079	2	TRUE	TRUE	3.15972e-11
1-(1-enyl-palmitoyl)-2-arachidonoyl-GPC (P-16:0/20:4)*	RA_GCST90132223	rs2229738	T	C	-0.0692	0.0736827	0.0131	1.328e-07	27.9042	2	TRUE	TRUE	2.63721e-06
1-(1-enyl-palmitoyl)-2-arachidonoyl-GPC (P-16:0/20:4)*	RA_GCST90132223	rs2465913	A	G	0.0393	0.698484	0.0077	3.566e-07	26.0498	2	TRUE	TRUE	2.28058e-06
1-(1-enyl-palmitoyl)-2-arachidonoyl-GPC (P-16:0/20:4)*	RA_GCST90132223	rs56228609	T	C	0.0502	0.307381	0.0077	8.122e-11	42.5036	2	TRUE	TRUE	1.06668e-09
1-(1-enyl-palmitoyl)-2-arachidonoyl-GPC (P-16:0/20:4)*	RA_GCST90132223	rs72719193	A	G	-0.1257	0.478615	0.0069	1.168e-73	331.873	2	TRUE	TRUE	4.09254e-63
1-(1-enyl-palmitoyl)-2-arachidonoyl-GPC (P-16:0/20:4)*	RA_GCST90132223	rs7412	T	C	0.0702	0.0861075	0.0125	1.769e-08	31.5395	2	TRUE	TRUE	5.34682e-07
1-(1-enyl-palmitoyl)-2-arachidonoyl-GPC (P-16:0/20:4)*	RA_GCST90132223	rs76027443	A	G	-0.0588	0.183786	0.0091	8.9e-11	41.7515	2	TRUE	TRUE	6.63926e-09
1-(1-enyl-palmitoyl)-2-arachidonoyl-GPC (P-16:0/20:4)*	RA_GCST90132223	rs79215615	A	G	0.1588	0.0163283	0.0304	1.717e-07	27.2869	2	TRUE	TRUE	1.40723e-06
1-(1-enyl-palmitoyl)-2-arachidonoyl-GPC (P-16:0/20:4)*	RA_GCST90132223	rs919687	A	G	-0.0365	0.409951	0.0072	3.423e-07	25.6993	2	TRUE	TRUE	3.61491e-06
suberate (C8-DC)	RA_GCST90132223	rs111239590	T	C	-0.2256	0.0178082	0.0461	9.91e-07	23.9484	2	TRUE	TRUE	1.84084e-05
suberate (C8-DC)	RA_GCST90132223	rs11789921	A	G	-0.2447	0.014478	0.053	3.96e-06	21.3165	2	TRUE	TRUE	2.94888e-05
suberate (C8-DC)	RA_GCST90132223	rs34357043	T	G	-0.2333	0.0221258	0.0407	9.883e-09	32.858	2	TRUE	TRUE	4.56122e-07
suberate (C8-DC)	RA_GCST90132223	rs5756130	T	C	-0.1593	0.0452476	0.0296	7.697e-08	28.9633	2	TRUE	TRUE	1.62076e-05
suberate (C8-DC)	RA_GCST90132223	rs76748468	T	C	0.2659	0.0116508	0.0573	3.456e-06	21.5341	2	TRUE	TRUE	2.56829e-05
N-formylmethionine	RA_GCST90132223	rs111401162	T	C	-0.0929	0.0170787	0.0203	4.825e-06	20.943	2	TRUE	TRUE	2.20975e-05
N-formylmethionine	RA_GCST90132223	rs11643278	A	G	0.0429	0.138171	0.0082	1.772e-07	27.3708	2	TRUE	TRUE	3.88042e-06
N-formylmethionine	RA_GCST90132223	rs13199873	A	C	-0.0266	0.593273	0.0056	1.935e-06	22.5625	2	TRUE	TRUE	0.000118073
N-formylmethionine	RA_GCST90132223	rs1450402	T	G	0.0838	0.0249873	0.018	3.066e-06	21.6742	2	TRUE	TRUE	2.32665e-05
N-formylmethionine	RA_GCST90132223	rs150416778	T	C	0.2244	0.0145074	0.0247	1.071e-19	82.5376	2	TRUE	TRUE	1.01733e-14
N-formylmethionine	RA_GCST90132223	rs1525434	T	C	0.061	0.0516926	0.0128	1.868e-06	22.7112	2	TRUE	TRUE	1.56536e-05
N-formylmethionine	RA_GCST90132223	rs17009683	A	G	0.1064	0.0132403	0.0231	4.158e-06	21.2158	2	TRUE	TRUE	5.04233e-05
N-formylmethionine	RA_GCST90132223	rs34496489	A	C	-0.0639	0.0434284	0.0133	1.699e-06	23.0833	2	TRUE	TRUE	1.87103e-05
N-formylmethionine	RA_GCST90132223	rs4048130	A	G	0.0321	0.206388	0.0067	1.653e-06	22.9541	2	TRUE	TRUE	9.36864e-06
N-formylmethionine	RA_GCST90132223	rs503693	A	C	0.0276	0.688359	0.0059	3.434e-06	21.8834	2	TRUE	TRUE	0.000128059
N-formylmethionine	RA_GCST90132223	rs504434	A	G	-0.0641	0.521562	0.0054	1.5e-32	140.906	2	TRUE	TRUE	1.41486e-25
N-formylmethionine	RA_GCST90132223	rs75342234	A	C	-0.1139	0.0137039	0.0239	1.951e-06	22.7118	2	TRUE	TRUE	1.1171e-05
N-formylmethionine	RA_GCST90132223	rs8107357	A	C	-0.0263	0.499604	0.0055	1.593e-06	22.8658	2	TRUE	TRUE	1.16903e-05
3-hydroxyphenylacetoylglutamine	RA_GCST90132223	rs111590707	A	C	0.1406	0.112519	0.0261	7.224e-08	29.0195	2	TRUE	TRUE	6.68445e-07
3-hydroxyphenylacetoylglutamine	RA_GCST90132223	rs11719419	A	G	-0.1393	0.0768216	0.0302	4.106e-06	21.2759	2	TRUE	TRUE	6.66732e-05
3-hydroxyphenylacetoylglutamine	RA_GCST90132223	rs12526330	T	C	0.11	0.143802	0.0229	1.557e-06	23.0735	2	TRUE	TRUE	4.46949e-06
3-hydroxyphenylacetoylglutamine	RA_GCST90132223	rs12677937	T	C	0.1445	0.0765288	0.0296	1.076e-06	23.8315	2	TRUE	TRUE	6.06123e-06
3-hydroxyphenylacetoylglutamine	RA_GCST90132223	rs56659807	T	C	-0.119	0.106222	0.0257	3.694e-06	21.4401	2	TRUE	TRUE	3.23915e-05
3-hydroxyphenylacetoylglutamine	RA_GCST90132223	rs60090626	A	G	0.087	0.67077	0.0174	5.645e-07	25	2	TRUE	TRUE	1.41712e-05
3-hydroxyphenylacetoylglutamine	RA_GCST90132223	rs7420693	T	C	-0.1	0.237324	0.0198	4.668e-07	25.5076	2	TRUE	TRUE	3.06738e-06
X-11478	RA_GCST90132223	rs11161620	A	G	-0.0967	0.256216	0.0143	1.373e-11	45.7279	2	TRUE	TRUE	7.10187e-10
X-11478	RA_GCST90132223	rs113366405	T	C	-0.1092	0.127991	0.0189	7.165e-09	33.3827	2	TRUE	TRUE	1.7173e-07
X-11478	RA_GCST90132223	rs144466803	A	G	-0.2986	0.0108414	0.0608	8.946e-07	24.1197	2	TRUE	TRUE	4.33743e-06
X-11478	RA_GCST90132223	rs1531022	A	G	-0.0608	0.466515	0.0129	2.407e-06	22.214	2	TRUE	TRUE	0.000263398
X-11478	RA_GCST90132223	rs2543025	T	C	0.062	0.423013	0.0127	1.157e-06	23.8328	2	TRUE	TRUE	9.57003e-05
X-11478	RA_GCST90132223	rs28595566	T	C	-0.2325	0.0173544	0.0495	2.635e-06	22.0615	2	TRUE	TRUE	1.57359e-05
X-11478	RA_GCST90132223	rs28859910	T	C	-0.1745	0.0347579	0.0342	3.4e-07	26.0339	2	TRUE	TRUE	3.16327e-05
X-11478	RA_GCST90132223	rs3007670	T	G	0.0614	0.616031	0.0129	1.791e-06	22.6546	2	TRUE	TRUE	1.89313e-05
X-11478	RA_GCST90132223	rs6027587	A	G	0.2521	0.0173845	0.0495	3.548e-07	25.9379	2	TRUE	TRUE	1.91811e-06
X-11478	RA_GCST90132223	rs6497483	A	G	0.2312	0.0256627	0.0409	1.55e-08	31.9543	2	TRUE	TRUE	1.92546e-07
X-11478	RA_GCST90132223	rs7116463	T	C	0.07	0.302602	0.0137	3.19e-07	26.1069	2	TRUE	TRUE	2.28569e-05
X-11478	RA_GCST90132223	rs78303338	T	C	-0.1424	0.0532965	0.0278	2.891e-07	26.238	2	TRUE	TRUE	1.64629e-06
X-12822	RA_GCST90132223	rs11161724	A	G	0.0829	0.0944297	0.018	4.229e-06	21.2111	2	TRUE	TRUE	3.92987e-05
X-12822	RA_GCST90132223	rs116848936	A	G	-0.1878	0.0162136	0.0405	3.6e-06	21.5021	2	TRUE	TRUE	1.58985e-05
X-12822	RA_GCST90132223	rs117919697	T	C	0.1606	0.0398606	0.0272	3.4e-09	34.8621	2	TRUE	TRUE	4.31959e-08
X-12822	RA_GCST90132223	rs12596535	T	C	0.1207	0.0429678	0.0252	1.594e-06	22.9411	2	TRUE	TRUE	6.65505e-06
X-12822	RA_GCST90132223	rs138895898	A	G	-0.1443	0.0334695	0.0316	4.846e-06	20.8525	2	TRUE	TRUE	2.58754e-05
X-12822	RA_GCST90132223	rs139802353	T	C	0.2091	0.0149032	0.0453	3.926e-06	21.3065	2	TRUE	TRUE	1.63899e-05
X-12822	RA_GCST90132223	rs2489553	A	G	0.053	0.51307	0.0104	3.468e-07	25.9708	2	TRUE	TRUE	1.79869e-05
X-12822	RA_GCST90132223	rs2762353	A	G	-0.2317	0.549703	0.0101	1.89e-115	526.271	2	TRUE	TRUE	1.22133e-94
X-12822	RA_GCST90132223	rs3799367	A	C	-0.081	0.345213	0.0109	1.189e-13	55.2226	2	TRUE	TRUE	3.47329e-11
X-12822	RA_GCST90132223	rs4149056	T	C	-0.0828	0.164862	0.0138	2.182e-09	36	2	TRUE	TRUE	2.75966e-08
X-12822	RA_GCST90132223	rs72551330	T	C	-0.2163	0.0130734	0.0438	7.937e-07	24.3874	2	TRUE	TRUE	1.55201e-05
X-12822	RA_GCST90132223	rs73035881	A	C	-0.1402	0.0329618	0.0297	2.4e-06	22.2835	2	TRUE	TRUE	2.76069e-05
X-12822	RA_GCST90132223	rs73244327	A	G	-0.1905	0.0159387	0.0414	4.272e-06	21.1733	2	TRUE	TRUE	3.05292e-05
X-12822	RA_GCST90132223	rs7485656	A	G	-0.0681	0.154122	0.0143	1.872e-06	22.6789	2	TRUE	TRUE	9.8886e-06
X-12822	RA_GCST90132223	rs7831792	A	G	-0.0517	0.522886	0.0103	5.604e-07	25.1946	2	TRUE	TRUE	1.13082e-05
X-12822	RA_GCST90132223	rs9674908	A	G	0.0671	0.321131	0.0111	1.414e-09	36.5426	2	TRUE	TRUE	2.36608e-06
uridine	RA_GCST90132223	rs111636952	A	G	-0.0849	0.0536059	0.018	2.292e-06	22.2469	2	TRUE	TRUE	3.87403e-05
uridine	RA_GCST90132223	rs131805	T	C	0.0694	0.776507	0.0095	2.036e-13	53.3669	2	TRUE	TRUE	3.46997e-10
uridine	RA_GCST90132223	rs342415	T	C	0.0366	0.539585	0.0079	3.927e-06	21.4639	2	TRUE	TRUE	7.24999e-05
uridine	RA_GCST90132223	rs66731853	A	G	-0.0852	0.32034	0.0084	3.537e-24	102.878	2	TRUE	TRUE	2.99418e-18
uridine	RA_GCST90132223	rs6980015	A	G	-0.0455	0.300329	0.0086	1.06e-07	27.9915	2	TRUE	TRUE	9.22625e-07
uridine	RA_GCST90132223	rs7153192	A	G	0.0363	0.558382	0.0079	4.994e-06	21.1134	2	TRUE	TRUE	8.56786e-05
uridine	RA_GCST90132223	rs7341420	T	C	-0.0637	0.602844	0.008	1.529e-15	63.4014	2	TRUE	TRUE	1.73651e-13
uridine	RA_GCST90132223	rs9578394	T	C	-0.0994	0.0375207	0.0216	4.079e-06	21.177	2	TRUE	TRUE	1.78002e-05
uridine	RA_GCST90132223	rs9959367	A	C	0.0926	0.0391061	0.0203	4.896e-06	20.808	2	TRUE	TRUE	3.97891e-05
myristate (14:0)	RA_GCST90132223	rs111780744	T	C	-0.2137	0.0184458	0.0449	1.941e-06	22.6525	2	TRUE	TRUE	9.3326e-06
myristate (14:0)	RA_GCST90132223	rs113451467	A	G	-0.1018	0.084443	0.0211	1.43e-06	23.2772	2	TRUE	TRUE	2.29393e-05
myristate (14:0)	RA_GCST90132223	rs143111293	A	G	-0.1456	0.0366512	0.0312	3.106e-06	21.7778	2	TRUE	TRUE	7.88314e-05
myristate (14:0)	RA_GCST90132223	rs4965168	T	C	-0.0696	0.812088	0.0152	4.812e-06	20.9668	2	TRUE	TRUE	5.50376e-05
myristate (14:0)	RA_GCST90132223	rs6752605	T	C	-0.071	0.805663	0.0147	1.41e-06	23.3282	2	TRUE	TRUE	2.80799e-05
myristate (14:0)	RA_GCST90132223	rs6795560	T	C	-0.1578	0.0311047	0.0325	1.163e-06	23.5748	2	TRUE	TRUE	1.14722e-05
myristate (14:0)	RA_GCST90132223	rs72955114	T	C	-0.1124	0.0749641	0.0218	2.359e-07	26.584	2	TRUE	TRUE	1.75683e-05
myristate (14:0)	RA_GCST90132223	rs7769272	T	G	0.0552	0.570954	0.0117	2.138e-06	22.259	2	TRUE	TRUE	4.20717e-05
myristate (14:0)	RA_GCST90132223	rs7775338	T	C	-0.0769	0.190664	0.0146	1.269e-07	27.7426	2	TRUE	TRUE	6.03155e-06
myristate (14:0)	RA_GCST90132223	rs900986	T	C	0.0593	0.649263	0.0121	8.945e-07	24.0181	2	TRUE	TRUE	2.78774e-05
myristate (14:0)	RA_GCST90132223	rs9459492	A	G	0.0528	0.569256	0.0116	4.82e-06	20.7182	2	TRUE	TRUE	0.000105894
X-12193	RA_GCST90132223	rs111851830	T	C	0.1147	0.0520754	0.025	4.536e-06	21.0497	2	TRUE	TRUE	1.58683e-05
X-12193	RA_GCST90132223	rs11777237	A	C	-0.0597	0.582515	0.0121	7.515e-07	24.3432	2	TRUE	TRUE	5.76469e-06
X-12193	RA_GCST90132223	rs1352705	A	G	0.0721	0.846002	0.0145	6.493e-07	24.7249	2	TRUE	TRUE	4.1047e-06
X-12193	RA_GCST90132223	rs140782226	T	C	-0.1194	0.0436195	0.0255	2.818e-06	21.9244	2	TRUE	TRUE	1.63568e-05
X-12193	RA_GCST90132223	rs149333612	T	C	0.2078	0.0163067	0.0448	3.493e-06	21.5147	2	TRUE	TRUE	3.36335e-05
X-12193	RA_GCST90132223	rs16900949	T	G	0.2092	0.0154073	0.0423	7.401e-07	24.4592	2	TRUE	TRUE	1.97225e-05
X-12193	RA_GCST90132223	rs4628594	A	G	0.05	0.594932	0.0107	2.843e-06	21.836	2	TRUE	TRUE	0.000193141
X-12193	RA_GCST90132223	rs56289931	A	G	-0.0544	0.524838	0.0104	1.841e-07	27.3609	2	TRUE	TRUE	3.10031e-06
X-12193	RA_GCST90132223	rs61753376	A	G	0.1659	0.0244127	0.0363	4.791e-06	20.8872	2	TRUE	TRUE	5.184e-05
3-amino-2-piperidone	RA_GCST90132223	rs112290676	T	C	-0.1679	0.0114381	0.0356	2.477e-06	22.2434	2	TRUE	TRUE	3.97698e-05
3-amino-2-piperidone	RA_GCST90132223	rs11244629	A	G	0.0587	0.777037	0.0089	4.312e-11	43.5007	2	TRUE	TRUE	7.8418e-10
3-amino-2-piperidone	RA_GCST90132223	rs113666815	T	C	0.1573	0.0102315	0.0343	4.471e-06	21.0314	2	TRUE	TRUE	3.03301e-05
3-amino-2-piperidone	RA_GCST90132223	rs1282588	T	C	0.0847	0.0407996	0.0178	2.057e-06	22.6426	2	TRUE	TRUE	1.46385e-05
3-amino-2-piperidone	RA_GCST90132223	rs143620965	A	G	0.1487	0.0139381	0.031	1.653e-06	23.009	2	TRUE	TRUE	1.72426e-05
3-amino-2-piperidone	RA_GCST90132223	rs2168101	A	C	-0.0378	0.290291	0.008	2.287e-06	22.3256	2	TRUE	TRUE	2.33936e-05
3-amino-2-piperidone	RA_GCST90132223	rs2246012	T	C	0.0466	0.160026	0.0096	1.118e-06	23.5629	2	TRUE	TRUE	0.000305511
3-amino-2-piperidone	RA_GCST90132223	rs56023417	T	C	0.0505	0.129783	0.0107	2.289e-06	22.2749	2	TRUE	TRUE	0.000235281
3-amino-2-piperidone	RA_GCST90132223	rs6797720	A	G	-0.0337	0.5462	0.0072	3.143e-06	21.9076	2	TRUE	TRUE	2.71497e-05
3-amino-2-piperidone	RA_GCST90132223	rs6808041	T	C	-0.0399	0.231744	0.0084	2.279e-06	22.5625	2	TRUE	TRUE	0.000174696
3-amino-2-piperidone	RA_GCST90132223	rs9306251	T	C	-0.06	0.0928955	0.0125	1.742e-06	23.04	2	TRUE	TRUE	7.33538e-06
3-amino-2-piperidone	RA_GCST90132223	rs9888796	T	C	0.0422	0.728703	0.008	1.275e-07	27.8256	2	TRUE	TRUE	1.66152e-06
1-arachidonoyl-GPC (20:4n6)*	RA_GCST90132223	rs11230889	A	C	0.0601	0.159493	0.0112	7.538e-08	28.7947	2	TRUE	TRUE	4.89033e-06
1-arachidonoyl-GPC (20:4n6)*	RA_GCST90132223	rs13142110	T	C	-0.0424	0.467543	0.0085	5.641e-07	24.8825	2	TRUE	TRUE	5.19001e-05
1-arachidonoyl-GPC (20:4n6)*	RA_GCST90132223	rs2214226	A	G	0.0418	0.668606	0.0091	3.986e-06	21.0994	2	TRUE	TRUE	0.000263992
1-arachidonoyl-GPC (20:4n6)*	RA_GCST90132223	rs2257147	T	C	0.1618	0.0165807	0.0346	2.904e-06	21.8678	2	TRUE	TRUE	0.000130576
1-arachidonoyl-GPC (20:4n6)*	RA_GCST90132223	rs28456	A	G	0.343	0.297604	0.0089	1e-300	1485.28	2	TRUE	TRUE	1.28321e-251
1-arachidonoyl-GPC (20:4n6)*	RA_GCST90132223	rs2954021	A	G	0.0559	0.509802	0.0084	3.232e-11	44.2859	2	TRUE	TRUE	4.65439e-09
1-arachidonoyl-GPC (20:4n6)*	RA_GCST90132223	rs38136	A	G	-0.0411	0.3561	0.0088	3.007e-06	21.8131	2	TRUE	TRUE	0.000914059
1-arachidonoyl-GPC (20:4n6)*	RA_GCST90132223	rs55727637	T	C	-0.0598	0.310205	0.009	3.649e-11	44.1486	2	TRUE	TRUE	3.11866e-09
1-arachidonoyl-GPC (20:4n6)*	RA_GCST90132223	rs58489806	T	C	-0.0772	0.0919495	0.0148	1.761e-07	27.2089	2	TRUE	TRUE	4.63846e-06
1-arachidonoyl-GPC (20:4n6)*	RA_GCST90132223	rs61779809	T	C	0.0602	0.20847	0.0104	6.707e-09	33.5063	2	TRUE	TRUE	1.25864e-06
1-arachidonoyl-GPC (20:4n6)*	RA_GCST90132223	rs76546175	A	G	0.1105	0.037223	0.0231	1.654e-06	22.8823	2	TRUE	TRUE	1.41457e-05
1-arachidonoyl-GPC (20:4n6)*	RA_GCST90132223	rs78738213	A	G	-0.1067	0.0326429	0.0229	3.295e-06	21.7099	2	TRUE	TRUE	4.47372e-05
catechol sulfate	RA_GCST90132223	rs114889280	A	C	0.1971	0.019698	0.0422	3.023e-06	21.8147	2	TRUE	TRUE	6.07419e-05
catechol sulfate	RA_GCST90132223	rs141385586	A	G	0.2984	0.0103987	0.0609	9.591e-07	24.0084	2	TRUE	TRUE	5.18238e-06
catechol sulfate	RA_GCST90132223	rs141493548	T	C	0.2243	0.0169706	0.0491	4.819e-06	20.8687	2	TRUE	TRUE	5.81163e-05
catechol sulfate	RA_GCST90132223	rs143550070	T	G	0.2493	0.0162987	0.0534	3.084e-06	21.7953	2	TRUE	TRUE	1.83354e-05
catechol sulfate	RA_GCST90132223	rs144607587	T	C	0.0724	0.179397	0.0157	3.968e-06	21.2656	2	TRUE	TRUE	6.17558e-05
catechol sulfate	RA_GCST90132223	rs2232181	T	C	0.191	0.025694	0.0417	4.758e-06	20.9795	2	TRUE	TRUE	4.43407e-05
catechol sulfate	RA_GCST90132223	rs2472297	T	C	0.0738	0.242815	0.0138	8.331e-08	28.5992	2	TRUE	TRUE	1.10343e-06
catechol sulfate	RA_GCST90132223	rs4410790	T	C	-0.0738	0.624159	0.0123	1.954e-09	36	2	TRUE	TRUE	9.39711e-07
catechol sulfate	RA_GCST90132223	rs6997515	A	C	-0.0573	0.534816	0.012	1.781e-06	22.8006	2	TRUE	TRUE	2.27439e-05
catechol sulfate	RA_GCST90132223	rs73126254	T	C	-0.1929	0.0240161	0.0393	9.193e-07	24.0924	2	TRUE	TRUE	4.92955e-05
catechol sulfate	RA_GCST90132223	rs7323950	A	G	0.0612	0.673655	0.0129	2.012e-06	22.5073	2	TRUE	TRUE	2.28128e-05
catechol sulfate	RA_GCST90132223	rs76200376	A	G	0.2206	0.0140728	0.0478	3.957e-06	21.2988	2	TRUE	TRUE	5.22426e-05
X-21607	RA_GCST90132223	rs1126742	A	G	-0.142	0.134101	0.0162	1.625e-18	76.8328	2	TRUE	TRUE	2.11888e-16
X-21607	RA_GCST90132223	rs115139918	A	G	-0.1974	0.0195314	0.0399	7.571e-07	24.4765	2	TRUE	TRUE	2.32154e-05
X-21607	RA_GCST90132223	rs11626972	A	G	0.2236	0.41878	0.0113	2.975e-87	391.55	2	TRUE	TRUE	4.69224e-74
X-21607	RA_GCST90132223	rs117738937	T	C	-0.1355	0.0371147	0.0295	4.284e-06	21.0977	2	TRUE	TRUE	5.16103e-05
X-21607	RA_GCST90132223	rs11778409	A	G	0.0725	0.17581	0.0143	4.338e-07	25.7042	2	TRUE	TRUE	1.85295e-05
X-21607	RA_GCST90132223	rs1425655	A	C	0.0539	0.493164	0.011	9.905e-07	24.01	2	TRUE	TRUE	5.70942e-06
X-21607	RA_GCST90132223	rs149556176	T	C	-0.2999	0.0128751	0.0503	2.427e-09	35.5481	2	TRUE	TRUE	4.03975e-08
X-21607	RA_GCST90132223	rs211718	T	C	-0.2362	0.700157	0.0118	1.6e-89	400.678	2	TRUE	TRUE	1.6921e-75
X-21607	RA_GCST90132223	rs2174835	A	G	0.0519	0.459679	0.0111	3.193e-06	21.8619	2	TRUE	TRUE	2.71938e-05
X-21607	RA_GCST90132223	rs28415528	A	G	-0.1834	0.317081	0.0117	1.755e-55	245.712	2	TRUE	TRUE	3.72959e-46
X-21607	RA_GCST90132223	rs73184298	T	C	0.2395	0.0101056	0.0499	1.571e-06	23.0362	2	TRUE	TRUE	9.81524e-06
X-21607	RA_GCST90132223	rs9509913	A	G	0.0611	0.294071	0.0122	5.081e-07	25.082	2	TRUE	TRUE	5.48834e-06
5alpha-androstan-3beta,17beta-diol monosulfate (2)	RA_GCST90132223	rs139943078	T	G	0.2054	0.0248553	0.0428	1.622e-06	23.031	2	TRUE	TRUE	8.73656e-06
5alpha-androstan-3beta,17beta-diol monosulfate (2)	RA_GCST90132223	rs142122182	A	G	-0.0982	0.153383	0.0181	5.447e-08	29.4351	2	TRUE	TRUE	1.9982e-06
5alpha-androstan-3beta,17beta-diol monosulfate (2)	RA_GCST90132223	rs148982377	T	C	1.0047	0.0205305	0.0447	5.38e-112	505.194	2	TRUE	TRUE	7.92644e-94
5alpha-androstan-3beta,17beta-diol monosulfate (2)	RA_GCST90132223	rs1939769	A	G	0.1257	0.938247	0.0269	2.87e-06	21.8356	2	TRUE	TRUE	5.51029e-05
5alpha-androstan-3beta,17beta-diol monosulfate (2)	RA_GCST90132223	rs2123886	A	C	0.1084	0.291421	0.0147	1.829e-13	54.3781	2	TRUE	TRUE	1.88934e-11
5alpha-androstan-3beta,17beta-diol monosulfate (2)	RA_GCST90132223	rs2342307	A	G	0.0932	0.61695	0.0134	3.787e-12	48.3751	2	TRUE	TRUE	6.78456e-08
5alpha-androstan-3beta,17beta-diol monosulfate (2)	RA_GCST90132223	rs61924725	A	G	-0.1976	0.0258597	0.0427	3.681e-06	21.415	2	TRUE	TRUE	3.42646e-05
5alpha-androstan-3beta,17beta-diol monosulfate (2)	RA_GCST90132223	rs62486484	A	C	0.2172	0.0191321	0.047	3.787e-06	21.3562	2	TRUE	TRUE	1.67189e-05
5alpha-androstan-3beta,17beta-diol monosulfate (2)	RA_GCST90132223	rs7147306	T	G	-0.06	0.424405	0.013	4.034e-06	21.3018	2	TRUE	TRUE	2.1014e-05
5alpha-androstan-3beta,17beta-diol monosulfate (2)	RA_GCST90132223	rs73067080	T	C	-0.0974	0.174665	0.0171	1.224e-08	32.4434	2	TRUE	TRUE	1.20707e-07
5alpha-androstan-3beta,17beta-diol monosulfate (2)	RA_GCST90132223	rs75332417	T	C	-0.2343	0.0153974	0.0501	2.875e-06	21.871	2	TRUE	TRUE	4.77393e-05
5alpha-androstan-3beta,17beta-diol monosulfate (2)	RA_GCST90132223	rs78424818	A	C	0.2202	0.018074	0.0472	3.105e-06	21.7646	2	TRUE	TRUE	2.52368e-05
5alpha-androstan-3beta,17beta-diol monosulfate (2)	RA_GCST90132223	rs80273507	T	C	0.0938	0.133697	0.0191	8.6e-07	24.1179	2	TRUE	TRUE	1.36458e-05
X-24556	RA_GCST90132223	rs113195684	A	G	0.2488	0.0136884	0.0535	3.362e-06	21.6268	2	TRUE	TRUE	1.55658e-05
X-24556	RA_GCST90132223	rs1165195	T	G	0.1707	0.545232	0.0112	3.631e-52	232.29	2	TRUE	TRUE	2.09013e-41
X-24556	RA_GCST90132223	rs12451302	T	G	-0.0608	0.531414	0.0114	9.525e-08	28.4444	2	TRUE	TRUE	1.06347e-05
X-24556	RA_GCST90132223	rs12652137	A	G	-0.0555	0.666083	0.0121	4.536e-06	21.0385	2	TRUE	TRUE	0.00012625
X-24556	RA_GCST90132223	rs12996946	T	C	0.2711	0.0112514	0.0523	2.183e-07	26.8693	2	TRUE	TRUE	2.56435e-05
X-24556	RA_GCST90132223	rs145316803	T	C	-0.2742	0.0102867	0.0591	3.502e-06	21.5258	2	TRUE	TRUE	2.94175e-05
X-24556	RA_GCST90132223	rs147931858	T	C	-0.2053	0.0165769	0.0446	4.101e-06	21.1889	2	TRUE	TRUE	7.71162e-05
X-24556	RA_GCST90132223	rs1530010	T	G	0.1067	0.0698745	0.0223	1.687e-06	22.8939	2	TRUE	TRUE	0.000114894
X-24556	RA_GCST90132223	rs1966544	A	G	-0.0604	0.725978	0.013	3.428e-06	21.5867	2	TRUE	TRUE	2.03396e-05
X-24556	RA_GCST90132223	rs2071426	T	C	0.1195	0.292052	0.0124	5.705e-22	92.8736	2	TRUE	TRUE	2.01988e-19
X-24556	RA_GCST90132223	rs59767327	T	C	0.0587	0.278919	0.0126	3.377e-06	21.7038	2	TRUE	TRUE	0.000131786
X-24556	RA_GCST90132223	rs639281	T	C	0.0688	0.798355	0.0144	1.883e-06	22.8272	2	TRUE	TRUE	7.31514e-06
X-24556	RA_GCST90132223	rs73086263	T	C	0.1056	0.073983	0.0218	1.276e-06	23.4647	2	TRUE	TRUE	6.41285e-06
X-24556	RA_GCST90132223	rs7615977	T	C	0.062	0.750331	0.013	1.986e-06	22.7456	2	TRUE	TRUE	1.50747e-05
X-24556	RA_GCST90132223	rs78205672	T	G	0.1155	0.059161	0.0246	2.59e-06	22.0442	2	TRUE	TRUE	0.000214103
X-24556	RA_GCST90132223	rs78750683	T	C	0.2564	0.0103542	0.0556	4.015e-06	21.266	2	TRUE	TRUE	5.46805e-05
X-24556	RA_GCST90132223	rs9451520	T	C	-0.0641	0.229132	0.0135	2.104e-06	22.5449	2	TRUE	TRUE	1.35292e-05
5-acetylamino-6-formylamino-3-methyluracil	RA_GCST90132223	rs118074685	T	C	-0.1734	0.0469563	0.0332	1.73e-07	27.2786	2	TRUE	TRUE	9.98791e-07
5-acetylamino-6-formylamino-3-methyluracil	RA_GCST90132223	rs12542232	T	C	-0.0992	0.217453	0.0174	1.271e-08	32.5031	2	TRUE	TRUE	3.10837e-07
5-acetylamino-6-formylamino-3-methyluracil	RA_GCST90132223	rs1686468	A	G	-0.0771	0.707038	0.0165	2.793e-06	21.8344	2	TRUE	TRUE	0.000320425
5-acetylamino-6-formylamino-3-methyluracil	RA_GCST90132223	rs34670962	A	C	-0.0807	0.222047	0.0175	4.099e-06	21.2653	2	TRUE	TRUE	0.00014119
5-acetylamino-6-formylamino-3-methyluracil	RA_GCST90132223	rs35446829	A	G	-0.2084	0.0284512	0.0444	2.729e-06	22.0308	2	TRUE	TRUE	3.12335e-05
5-acetylamino-6-formylamino-3-methyluracil	RA_GCST90132223	rs4410790	T	C	-0.0755	0.628147	0.0149	3.941e-07	25.6756	2	TRUE	TRUE	4.32088e-05
5-acetylamino-6-formylamino-3-methyluracil	RA_GCST90132223	rs4646246	A	G	-0.7042	0.181229	0.0174	1e-300	1637.92	2	TRUE	TRUE	3.0808e-288
5-acetylamino-6-formylamino-3-methyluracil	RA_GCST90132223	rs62494001	A	G	-0.0963	0.197783	0.018	8.627e-08	28.6225	2	TRUE	TRUE	2.05396e-06
5-acetylamino-6-formylamino-3-methyluracil	RA_GCST90132223	rs663663	A	G	0.1803	0.0355429	0.0385	2.754e-06	21.9316	2	TRUE	TRUE	1.59246e-05
5-acetylamino-6-formylamino-3-methyluracil	RA_GCST90132223	rs73048950	T	C	0.2388	0.0212853	0.0485	8.695e-07	24.2429	2	TRUE	TRUE	1.08502e-05
5-acetylamino-6-formylamino-3-methyluracil	RA_GCST90132223	rs7316076	A	G	0.0876	0.791609	0.0178	8.362e-07	24.2197	2	TRUE	TRUE	4.95135e-06
5-acetylamino-6-formylamino-3-methyluracil	RA_GCST90132223	rs7581646	A	C	-0.1015	0.142975	0.0207	9.443e-07	24.0432	2	TRUE	TRUE	4.84188e-06
X-21821	RA_GCST90132223	rs1133607	T	C	-0.1385	0.0926764	0.0225	7.134e-10	37.8909	2	TRUE	TRUE	6.84484e-09
X-21821	RA_GCST90132223	rs117075313	A	G	0.1633	0.0522209	0.0298	4.483e-08	30.0289	2	TRUE	TRUE	3.11149e-07
X-21821	RA_GCST90132223	rs12207351	T	C	-0.0775	0.181122	0.0167	3.653e-06	21.5363	2	TRUE	TRUE	4.01622e-05
X-21821	RA_GCST90132223	rs141865211	A	G	0.2	0.0245958	0.0424	2.456e-06	22.2499	2	TRUE	TRUE	5.15855e-05
X-21821	RA_GCST90132223	rs148620777	A	G	-0.2518	0.0177984	0.0516	1.083e-06	23.8129	2	TRUE	TRUE	3.58914e-05
X-21821	RA_GCST90132223	rs149968069	T	C	0.2326	0.0187677	0.0495	2.635e-06	22.0805	2	TRUE	TRUE	1.12015e-05
X-21821	RA_GCST90132223	rs17392161	A	G	-0.1758	0.0295486	0.0379	3.44e-06	21.5159	2	TRUE	TRUE	0.000132494
X-21821	RA_GCST90132223	rs4988235	A	G	-0.07	0.616693	0.0131	8.321e-08	28.5531	2	TRUE	TRUE	8.14652e-06
X-21821	RA_GCST90132223	rs76631463	T	C	0.2815	0.012183	0.0585	1.503e-06	23.155	2	TRUE	TRUE	1.59298e-05
X-21821	RA_GCST90132223	rs7826908	A	G	-0.063	0.66142	0.0137	4.541e-06	21.1466	2	TRUE	TRUE	0.000133678
1-palmitoyl-2-dihomo-linolenoyl-GPC (16:0/20:3n3 or 6)*	RA_GCST90132223	rs113801037	T	C	0.0594	0.0451428	0.0129	3.953e-06	21.2028	2	TRUE	TRUE	2.7881e-05
1-palmitoyl-2-dihomo-linolenoyl-GPC (16:0/20:3n3 or 6)*	RA_GCST90132223	rs12928099	A	C	0.0581	0.286929	0.0059	4.834e-23	96.9724	2	TRUE	TRUE	1.31897e-19
1-palmitoyl-2-dihomo-linolenoyl-GPC (16:0/20:3n3 or 6)*	RA_GCST90132223	rs185345226	T	C	0.1302	0.0106411	0.0268	1.198e-06	23.6022	2	TRUE	TRUE	5.99798e-05
1-palmitoyl-2-dihomo-linolenoyl-GPC (16:0/20:3n3 or 6)*	RA_GCST90132223	rs2913767	A	G	-0.0281	0.742649	0.0061	3.649e-06	21.2204	2	TRUE	TRUE	0.000293876
1-palmitoyl-2-dihomo-linolenoyl-GPC (16:0/20:3n3 or 6)*	RA_GCST90132223	rs58477993	T	C	0.0624	0.0431729	0.0136	4.647e-06	21.0519	2	TRUE	TRUE	2.28708e-05
1-palmitoyl-2-dihomo-linolenoyl-GPC (16:0/20:3n3 or 6)*	RA_GCST90132223	rs62102945	A	G	0.0382	0.124036	0.008	1.683e-06	22.8006	2	TRUE	TRUE	0.000102951
1-palmitoyl-2-dihomo-linolenoyl-GPC (16:0/20:3n3 or 6)*	RA_GCST90132223	rs6732155	T	C	0.0289	0.239895	0.0062	2.828e-06	21.7276	2	TRUE	TRUE	1.55624e-05
1-palmitoyl-2-dihomo-linolenoyl-GPC (16:0/20:3n3 or 6)*	RA_GCST90132223	rs72759777	A	G	-0.0504	0.0798335	0.01	5.126e-07	25.4016	2	TRUE	TRUE	1.15748e-05
1-palmitoyl-2-dihomo-linolenoyl-GPC (16:0/20:3n3 or 6)*	RA_GCST90132223	rs73551819	A	G	-0.0479	0.0783961	0.0099	1.278e-06	23.41	2	TRUE	TRUE	5.11942e-05
1-palmitoyl-2-dihomo-linolenoyl-GPC (16:0/20:3n3 or 6)*	RA_GCST90132223	rs739846	A	G	-0.0475	0.0774859	0.0099	1.622e-06	23.0206	2	TRUE	TRUE	2.79827e-05
1-palmitoyl-2-dihomo-linolenoyl-GPC (16:0/20:3n3 or 6)*	RA_GCST90132223	rs968567	T	C	0.1259	0.172	0.0071	5.61e-71	314.438	2	TRUE	TRUE	3.50541e-49
glyco-beta-muricholate**	RA_GCST90132223	rs113956711	T	C	-0.1786	0.0406933	0.0383	3.182e-06	21.7453	2	TRUE	TRUE	5.30209e-05
glyco-beta-muricholate**	RA_GCST90132223	rs114722476	T	C	-0.3307	0.0115354	0.0683	1.298e-06	23.4437	2	TRUE	TRUE	0.000206604
glyco-beta-muricholate**	RA_GCST90132223	rs115778578	T	C	-0.2939	0.0185504	0.0592	6.781e-07	24.6465	2	TRUE	TRUE	9.03232e-06
glyco-beta-muricholate**	RA_GCST90132223	rs117503177	A	G	-0.1756	0.0437689	0.0364	1.387e-06	23.2727	2	TRUE	TRUE	9.35746e-06
glyco-beta-muricholate**	RA_GCST90132223	rs1333113	T	C	0.0758	0.612546	0.0154	9.179e-07	24.2269	2	TRUE	TRUE	1.20445e-05
glyco-beta-muricholate**	RA_GCST90132223	rs141511255	T	C	0.2161	0.0313626	0.0433	5.934e-07	24.9077	2	TRUE	TRUE	1.07875e-05
glyco-beta-muricholate**	RA_GCST90132223	rs143698605	A	G	-0.4398	0.0120287	0.0664	3.464e-11	43.8707	2	TRUE	TRUE	1.6137e-09
glyco-beta-muricholate**	RA_GCST90132223	rs148982377	T	C	-0.8651	0.0407265	0.0374	3.56e-118	535.044	2	TRUE	TRUE	8.31916e-100
glyco-beta-muricholate**	RA_GCST90132223	rs17073902	A	G	-0.3505	0.0113848	0.0696	4.802e-07	25.3605	2	TRUE	TRUE	4.2165e-06
glyco-beta-muricholate**	RA_GCST90132223	rs2587671	T	C	0.0946	0.83917	0.0206	4.44e-06	21.0886	2	TRUE	TRUE	2.93011e-05
glyco-beta-muricholate**	RA_GCST90132223	rs296369	T	C	0.1058	0.831961	0.02	1.32e-07	27.9841	2	TRUE	TRUE	8.60365e-07
glyco-beta-muricholate**	RA_GCST90132223	rs3949447	A	G	0.1009	0.180406	0.0192	1.511e-07	27.6172	2	TRUE	TRUE	5.41611e-06
glyco-beta-muricholate**	RA_GCST90132223	rs62471929	A	G	0.2424	0.0493501	0.0343	1.489e-12	49.9433	2	TRUE	TRUE	7.08241e-10
glyco-beta-muricholate**	RA_GCST90132223	rs722241	T	G	-0.1021	0.807943	0.0191	8.76e-08	28.5749	2	TRUE	TRUE	8.98723e-07
glyco-beta-muricholate**	RA_GCST90132223	rs72716657	T	C	0.1517	0.0705636	0.0306	6.901e-07	24.577	2	TRUE	TRUE	2.545e-05
X-12013	RA_GCST90132223	rs114036797	T	C	-0.3043	0.0183608	0.0648	2.687e-06	22.0523	2	TRUE	TRUE	1.39948e-05
X-12013	RA_GCST90132223	rs12208393	T	C	-0.1309	0.108138	0.0285	4.409e-06	21.0955	2	TRUE	TRUE	1.43516e-05
X-12013	RA_GCST90132223	rs12525751	A	G	-0.1015	0.22703	0.0204	6.207e-07	24.7555	2	TRUE	TRUE	3.4636e-05
X-12013	RA_GCST90132223	rs12904079	A	G	-0.082	0.350818	0.0179	4.583e-06	20.9856	2	TRUE	TRUE	6.15984e-05
X-12013	RA_GCST90132223	rs150545864	A	G	0.3229	0.0161238	0.0702	4.265e-06	21.1574	2	TRUE	TRUE	2.71284e-05
X-12013	RA_GCST90132223	rs62022376	A	G	-0.1679	0.0738429	0.0339	7.386e-07	24.5303	2	TRUE	TRUE	2.56055e-06
X-12013	RA_GCST90132223	rs7080266	A	G	-0.0818	0.349933	0.0177	4.006e-06	21.358	2	TRUE	TRUE	5.34088e-05
X-12013	RA_GCST90132223	rs73165456	A	G	-0.3718	0.0115559	0.0765	1.173e-06	23.6209	2	TRUE	TRUE	6.45523e-06
X-15503	RA_GCST90132223	rs115512704	T	C	0.1283	0.0248512	0.0278	3.992e-06	21.2992	2	TRUE	TRUE	0.00013255
X-15503	RA_GCST90132223	rs117055782	A	C	0.1528	0.0213291	0.0331	3.977e-06	21.3104	2	TRUE	TRUE	0.000181301
X-15503	RA_GCST90132223	rs117390344	T	C	-0.1902	0.0115177	0.0412	3.971e-06	21.3121	2	TRUE	TRUE	3.27699e-05
X-15503	RA_GCST90132223	rs1473822	T	C	0.0404	0.550085	0.0087	3.378e-06	21.5637	2	TRUE	TRUE	6.90069e-05
X-15503	RA_GCST90132223	rs1669780	A	G	0.0576	0.842984	0.0123	2.619e-06	21.9298	2	TRUE	TRUE	3.74513e-05
X-15503	RA_GCST90132223	rs2616942	A	G	0.0549	0.805561	0.011	5.852e-07	24.9092	2	TRUE	TRUE	3.83197e-06
X-15503	RA_GCST90132223	rs352931	A	G	0.1206	0.209093	0.0107	1.775e-29	127.036	2	TRUE	TRUE	2.95178e-24
X-15503	RA_GCST90132223	rs61825638	T	C	0.1709	0.239997	0.0105	8.011e-60	264.914	2	TRUE	TRUE	2.51933e-49
X-15503	RA_GCST90132223	rs6913893	T	C	0.1096	0.0394989	0.0226	1.263e-06	23.5182	2	TRUE	TRUE	5.12616e-05
X-15503	RA_GCST90132223	rs75973670	A	G	-0.0695	0.0926957	0.0147	2.184e-06	22.353	2	TRUE	TRUE	1.78585e-05
X-12104	RA_GCST90132223	rs116002189	T	C	0.2152	0.0214983	0.0462	3.234e-06	21.697	2	TRUE	TRUE	1.89763e-05
X-12104	RA_GCST90132223	rs118087570	T	C	0.1295	0.0575174	0.0274	2.323e-06	22.3377	2	TRUE	TRUE	8.82951e-06
X-12104	RA_GCST90132223	rs145011340	T	C	0.2668	0.0103109	0.0575	3.558e-06	21.5296	2	TRUE	TRUE	6.02314e-05
X-12104	RA_GCST90132223	rs150181176	A	G	-0.1607	0.0318544	0.0349	4.109e-06	21.2022	2	TRUE	TRUE	6.42552e-05
X-12104	RA_GCST90132223	rs72677406	T	G	-0.1362	0.0483719	0.0298	4.843e-06	20.8892	2	TRUE	TRUE	0.000724512
X-12104	RA_GCST90132223	rs974190	T	C	-0.0628	0.342201	0.013	1.465e-06	23.3363	2	TRUE	TRUE	2.52861e-05
S-adenosylhomocysteine (SAH)	RA_GCST90132223	rs11623170	A	G	-0.0487	0.217941	0.0102	1.952e-06	22.7959	2	TRUE	TRUE	3.89582e-05
S-adenosylhomocysteine (SAH)	RA_GCST90132223	rs117843963	A	G	-0.1603	0.0165748	0.0338	2.164e-06	22.4923	2	TRUE	TRUE	1.26964e-05
S-adenosylhomocysteine (SAH)	RA_GCST90132223	rs12618625	T	C	-0.0494	0.533777	0.0086	7.556e-09	32.9957	2	TRUE	TRUE	6.61561e-08
S-adenosylhomocysteine (SAH)	RA_GCST90132223	rs1275549	A	G	0.0422	0.701074	0.0092	4.956e-06	21.0402	2	TRUE	TRUE	1.56033e-05
S-adenosylhomocysteine (SAH)	RA_GCST90132223	rs14314	A	C	-0.1066	0.367574	0.0086	6.153e-35	153.645	2	TRUE	TRUE	6.14495e-30
S-adenosylhomocysteine (SAH)	RA_GCST90132223	rs1576811	T	C	-0.0829	0.085325	0.0154	6.755e-08	28.9779	2	TRUE	TRUE	1.78296e-05
S-adenosylhomocysteine (SAH)	RA_GCST90132223	rs188013740	A	G	-0.131	0.0223235	0.0287	4.938e-06	20.8343	2	TRUE	TRUE	2.47329e-05
S-adenosylhomocysteine (SAH)	RA_GCST90132223	rs2090305	T	C	0.0423	0.67863	0.0093	4.988e-06	20.6878	2	TRUE	TRUE	1.87606e-05
S-adenosylhomocysteine (SAH)	RA_GCST90132223	rs28418298	T	C	-0.0491	0.229332	0.01	9.333e-07	24.1081	2	TRUE	TRUE	7.35632e-05
S-adenosylhomocysteine (SAH)	RA_GCST90132223	rs28731368	T	C	0.1008	0.045664	0.0205	8.644e-07	24.1776	2	TRUE	TRUE	8.22437e-06
S-adenosylhomocysteine (SAH)	RA_GCST90132223	rs4870906	A	G	0.0408	0.576843	0.0087	2.752e-06	21.9929	2	TRUE	TRUE	8.23675e-06
S-adenosylhomocysteine (SAH)	RA_GCST90132223	rs58912104	A	C	0.1028	0.0363679	0.0221	3.385e-06	21.6372	2	TRUE	TRUE	2.81671e-05
S-adenosylhomocysteine (SAH)	RA_GCST90132223	rs715	T	C	0.0431	0.304283	0.0092	2.618e-06	21.9472	2	TRUE	TRUE	1.22368e-05
S-adenosylhomocysteine (SAH)	RA_GCST90132223	rs72642362	A	G	-0.063	0.156306	0.0117	7.386e-08	28.9941	2	TRUE	TRUE	4.49868e-07
S-adenosylhomocysteine (SAH)	RA_GCST90132223	rs75398407	T	G	-0.078	0.0892602	0.0163	1.724e-06	22.8989	2	TRUE	TRUE	0.000121273
S-adenosylhomocysteine (SAH)	RA_GCST90132223	rs76958512	T	C	0.0735	0.0715367	0.0161	4.939e-06	20.8412	2	TRUE	TRUE	2.45961e-05
S-adenosylhomocysteine (SAH)	RA_GCST90132223	rs7731281	T	G	0.0781	0.0649583	0.0171	4.93e-06	20.8598	2	TRUE	TRUE	1.56803e-05
S-adenosylhomocysteine (SAH)	RA_GCST90132223	rs9313211	A	G	0.0787	0.0667473	0.017	3.606e-06	21.4315	2	TRUE	TRUE	2.69659e-05
X-13866	RA_GCST90132223	rs11626972	A	G	0.0845	0.429153	0.0123	6.689e-12	47.1958	2	TRUE	TRUE	9.78764e-10
X-13866	RA_GCST90132223	rs117472904	T	C	-0.1785	0.0276503	0.0357	5.719e-07	25	2	TRUE	TRUE	1.556e-05
X-13866	RA_GCST90132223	rs1177442	A	G	-0.3366	0.545871	0.0116	1.45e-184	842	2	TRUE	TRUE	1.27585e-150
X-13866	RA_GCST90132223	rs12142897	A	G	-0.1511	0.0484057	0.029	1.951e-07	27.1477	2	TRUE	TRUE	1.97187e-06
X-13866	RA_GCST90132223	rs17162838	T	C	0.0982	0.0935017	0.0205	1.733e-06	22.9464	2	TRUE	TRUE	1.00863e-05
X-13866	RA_GCST90132223	rs17730281	A	G	-0.0692	0.217414	0.0145	1.808e-06	22.7759	2	TRUE	TRUE	1.28018e-05
X-13866	RA_GCST90132223	rs1796257	A	G	-0.0689	0.783395	0.0146	2.25e-06	22.2706	2	TRUE	TRUE	3.0969e-05
X-13866	RA_GCST90132223	rs28558748	A	G	-0.2507	0.0121185	0.0522	1.558e-06	23.0658	2	TRUE	TRUE	6.64492e-06
X-13866	RA_GCST90132223	rs3799367	A	C	-0.1021	0.345237	0.0126	5.89e-16	65.6614	2	TRUE	TRUE	4.90698e-13
X-13866	RA_GCST90132223	rs3815112	A	G	-0.1053	0.0861142	0.0213	7.416e-07	24.4398	2	TRUE	TRUE	2.01916e-05
X-13866	RA_GCST90132223	rs4149056	T	C	-0.1033	0.164745	0.0161	1.549e-10	41.167	2	TRUE	TRUE	3.04828e-09
X-13866	RA_GCST90132223	rs6578859	A	C	-0.0907	0.0997565	0.0197	4.216e-06	21.1974	2	TRUE	TRUE	1.57369e-05
X-13866	RA_GCST90132223	rs7001314	T	C	-0.0605	0.33875	0.0126	1.722e-06	23.0552	2	TRUE	TRUE	2.30082e-05
X-13866	RA_GCST90132223	rs7311753	T	C	0.108	0.9282	0.0236	4.707e-06	20.9423	2	TRUE	TRUE	2.91724e-05
X-13866	RA_GCST90132223	rs78451955	T	C	-0.1521	0.0399422	0.0321	2.124e-06	22.4517	2	TRUE	TRUE	1.36619e-05
phenylacetylglutamate	RA_GCST90132223	rs117113249	A	G	0.2832	0.012773	0.0608	3.193e-06	21.696	2	TRUE	TRUE	9.12205e-06
phenylacetylglutamate	RA_GCST90132223	rs117470690	T	C	0.2525	0.0188815	0.0523	1.407e-06	23.3088	2	TRUE	TRUE	3.80526e-05
phenylacetylglutamate	RA_GCST90132223	rs12409667	A	C	0.1093	0.0880876	0.0238	4.394e-06	21.0905	2	TRUE	TRUE	0.000118413
phenylacetylglutamate	RA_GCST90132223	rs13316556	T	C	0.3101	0.0103098	0.0642	1.358e-06	23.331	2	TRUE	TRUE	6.07978e-06
phenylacetylglutamate	RA_GCST90132223	rs2091650	T	C	-0.0644	0.486822	0.0136	2.247e-06	22.423	2	TRUE	TRUE	3.17864e-05
phenylacetylglutamate	RA_GCST90132223	rs35653512	A	G	-0.083	0.169426	0.0181	4.79e-06	21.0281	2	TRUE	TRUE	1.83086e-05
phenylacetylglutamate	RA_GCST90132223	rs3757131	T	C	0.1625	0.453292	0.0136	5.434e-33	142.767	2	TRUE	TRUE	3.85718e-26
phenylacetylglutamate	RA_GCST90132223	rs3848674	A	G	0.0785	0.217079	0.0169	3.448e-06	21.5758	2	TRUE	TRUE	2.24957e-05
phenylacetylglutamate	RA_GCST90132223	rs55980115	T	C	-0.2031	0.0257025	0.0432	2.568e-06	22.1031	2	TRUE	TRUE	1.20639e-05
phenylacetylglutamate	RA_GCST90132223	rs61770499	A	G	-0.1466	0.050971	0.0309	2.011e-06	22.5087	2	TRUE	TRUE	1.05925e-05
phenylacetylglutamate	RA_GCST90132223	rs76004872	T	C	-0.1643	0.0400193	0.0346	2.045e-06	22.5488	2	TRUE	TRUE	2.70632e-05
phenylacetylglutamate	RA_GCST90132223	rs76858033	A	G	-0.2257	0.0200414	0.0475	2.015e-06	22.5775	2	TRUE	TRUE	2.95104e-05
1-stearoyl-2-docosahexaenoyl-GPC (18:0/22:6)	RA_GCST90132223	rs11651620	A	G	-0.0552	0.538962	0.0079	1.971e-12	48.8229	2	TRUE	TRUE	6.39744e-09
1-stearoyl-2-docosahexaenoyl-GPC (18:0/22:6)	RA_GCST90132223	rs174546	T	C	-0.1326	0.327683	0.0085	5.022e-55	243.36	2	TRUE	TRUE	2.12357e-40
1-stearoyl-2-docosahexaenoyl-GPC (18:0/22:6)	RA_GCST90132223	rs17479862	A	G	-0.0666	0.0874827	0.0138	1.413e-06	23.2911	2	TRUE	TRUE	1.5316e-05
1-stearoyl-2-docosahexaenoyl-GPC (18:0/22:6)	RA_GCST90132223	rs35491981	T	C	0.0406	0.281434	0.0087	3.211e-06	21.7778	2	TRUE	TRUE	2.98286e-05
1-stearoyl-2-docosahexaenoyl-GPC (18:0/22:6)	RA_GCST90132223	rs3778167	T	C	0.0622	0.438325	0.008	6.137e-15	60.4506	2	TRUE	TRUE	1.42697e-10
1-stearoyl-2-docosahexaenoyl-GPC (18:0/22:6)	RA_GCST90132223	rs60526338	A	G	-0.0529	0.138797	0.0115	4.19e-06	21.16	2	TRUE	TRUE	6.38952e-05
1-stearoyl-2-docosahexaenoyl-GPC (18:0/22:6)	RA_GCST90132223	rs6582999	A	G	-0.0632	0.860155	0.0114	2.699e-08	30.7344	2	TRUE	TRUE	4.54656e-06
1-stearoyl-2-docosahexaenoyl-GPC (18:0/22:6)	RA_GCST90132223	rs715	T	C	0.0397	0.311749	0.0085	3.277e-06	21.8144	2	TRUE	TRUE	1.89259e-05
1-stearoyl-2-docosahexaenoyl-GPC (18:0/22:6)	RA_GCST90132223	rs7214685	A	G	0.0526	0.141381	0.0115	4.768e-06	20.9207	2	TRUE	TRUE	2.92874e-05
1-stearoyl-2-docosahexaenoyl-GPC (18:0/22:6)	RA_GCST90132223	rs72956279	A	G	-0.0868	0.0453199	0.0188	3.802e-06	21.3169	2	TRUE	TRUE	7.20238e-05
1-stearoyl-2-docosahexaenoyl-GPC (18:0/22:6)	RA_GCST90132223	rs9471975	T	C	-0.0481	0.577021	0.008	1.735e-09	36.1502	2	TRUE	TRUE	6.97803e-07
1-arachidonylglycerol (20:4)	RA_GCST90132223	rs116858397	A	G	-0.1039	0.0756394	0.0227	4.732e-06	20.9498	2	TRUE	TRUE	0.000557218
1-arachidonylglycerol (20:4)	RA_GCST90132223	rs11733875	A	G	0.0569	0.503151	0.0122	3.104e-06	21.7523	2	TRUE	TRUE	2.38771e-05
[truncated: 81 more rows]

## Sheet: Table S4
exposure	outcome	SNP	effect_allele.exposure	other_allele.exposure	beta.exposure	eaf.exposure	se.exposure	pval.exposure	F.value	action	mr_keep	steiger_dir	steiger_pval
[truncated: 762 more rows]

[truncated: 36 more sheets: Table S5, Table S6, Table S7, Table S8, Table S9, Table S10, Table S11, Table S12, Table S13, Table S14, Table S15, Table S16, Table S17, Table S18, Table S19, Table S20, Table S21, Table S22, Table S23, Table S24 …]
