# Supplementary material for: Causal association between plasma metabolites and diverse autoimmune diseases: a two-sample bidirectional mendelian randomization study
Source: Front Immunol. 2024 Nov 7;15:1437688. doi: 10.3389/fimmu.2024.1437688 (PMC11578997; doi:10.3389/fimmu.2024.1437688)
Supplement: Supplementary file 3 [file Table2.xlsx]

## Sheet: Forward MR analysis
Disease(Outcome)	Metabolite Name(Exposure)	Known or Predicted Function	Common Cell Types
IBD	2-hydroxy-4-(methylthio)butanoic acid	Unknown	Unknown
	sphingomyelin (d18:2/16:0, d18:1/16:1)	Cell membrane component, signal transduction	Various cell types
	sphingosine	Cell signaling, apoptosis	Various cell types
MS	N-acetylcitrulline	Involved in urea cycle, anti-inflammatory	Liver cells
	Threonate	Amino acid metabolism	Various cell types
RA	1-(1-enyl-palmitoyl)-2-arachidonoyl-GPC (P-16:0/20:4)	Cell membrane component	Neuronal cells
	1-arachidonoyl-GPC (20:4n6)	Cell membrane component, signal transduction	Various cell types
	1-oleoyl-2-linoleoyl-GPE (18:1/18:2)	Cell membrane component	Various cell types
	1-palmitoleoyl-2-linoleoyl-GPC (16:1/18:3)	Cell membrane component	Various cell types
	1-palmitoyl-2-linoleoyl-GPC (16:0/18:2)	Cell membrane component	Various cell types
	1-palmitoyl-2-linoleoyl-GPE (16:0/18:2)	Cell membrane component	Various cell types
	1-stearoyl-2-arachidonoyl-GPC (18:0/20:4)	Cell membrane component	Various cell types
	1-stearoyl-2-linoleoyl-GPE (18:0/18:2)	Cell membrane component	Various cell types
	1-stearoyl-2-oleoyl-GPE (18:0/18:1)	Cell membrane component	Various cell types
	5alpha-androstan-3beta,17beta-diol monosulfate (2)	Unknown	Unknown
	androsterone sulfate	Unknown	Unknown
	metabolonic lactone sulfate	Unknown	Unknown
TID	beta-hydroxyisovaleroylcarnitine	Fatty acid metabolism	Cardiac muscle cells
	1-palmitoyl-2-dihomo-linolenoyl-GPC (16:0/20:3n3 or 6)	Cell membrane component	Various cell types
	glycocholate	Bile acid metabolism	Liver cells

## Sheet: Reverse MR analysis
Disease(Exposure)	Metabolite Name(Outcome)	Known or Predicted Function	Common Cell Types
IBD	homoarginine	May be related to nitric oxide synthesis	Endothelial cells, Neurons
	vanillylmandelate (VMA)	Metabolite of catecholamines, possibly related to neurotransmitters	Neurons, Adrenal cells
	11beta-hydroxyandrosterone glucuronide	Metabolite of androgens, possibly related to sexual hormone functions	Adrenal cortex cells, Gonadal cells
RA	2-hydroxy-3-methylvalerate	Fatty acid metabolism product, possibly related to energy metabolism	Liver cells, Muscle cells
	4-methyl-2-oxopentanoate	Ketone body metabolism product, possibly related to energy metabolism	Liver cells
	alpha-ketobutyrate	Amino acid metabolism product, possibly related to energy metabolism	Liver cells, Muscle cells
	creatine	Energy storage molecule, related to muscle function	Muscle cells
	glutamate	Neurotransmitter, related to the nervous system function	Neurons
	isovalerylcarnitine (C5)	Fatty acid metabolism product, possibly related to energy metabolism	Liver cells, Heart cells
	S-adenosylhomocysteine (SAH)	Byproduct of methylation reactions, possibly related to gene expression regulation	Various cell types
	valine	Essential amino acid, involved in protein synthesis	Various cell types
	11beta-hydroxyandrosterone glucuronide	Metabolite of androgens, possibly related to sexual hormone functions	Adrenal cortex cells, Gonadal cells
	alpha-ketoglutarate	Amino acid metabolism product, part of the citric acid cycle	Mitochondria in various cell types
	1-linoleoyl-GPC (18:2)	Phospholipid, possibly related to cell membrane structure and function	Various cell types
	1-stearoyl-2-arachidonoyl-GPI (18:0/20:4)	Phospholipid, possibly related to inflammatory responses	Immune cells
	androstenediol (3beta,17beta) monosulfate (2)	Metabolite of androgens, possibly related to sexual hormone functions	Gonadal cells, Adrenal cortex cells
	butyrylcarnitine (C4)	Fatty acid metabolism product, possibly related to energy metabolism	Heart cells, Liver cells
	ceramide (d18:1/14:0, d16:1/16:0)	Cellular signaling molecule, possibly related to apoptosis	Various cell types
	glycosyl-N-palmitoyl-sphingosine (d18:1/16:0)	Cell membrane component, possibly related to cell signaling	Various cell types
	propionylcarnitine (C3)	Fatty acid metabolism product, possibly related to energy metabolism	Heart cells, Liver cells
	ergothioneine	Antioxidant, possibly related to cellular protection	Various cell types
SLE	glutamate	Neurotransmitter, involved in excitatory signaling	Neurons
	leucine	Essential amino acid, involved in protein synthesis	Various cell types
	tryptophan	Essential amino acid, involved in neurotransmitter synthesis	Various cell types
	valine	Essential amino acid, involved in protein synthesis	Various cell types
	erythronate*	Involved in sugar metabolism	Various cell types
	glycerate	Glycolysis and gluconeogenesis pathways	Various cell types
	1-(1-enyl-palmitoyl)-2-oleoyl-GPC (P-16:0/18:1)*	Phospholipid, may be involved in cell membrane structure and signal transduction	Various cell types
	1-(1-enyl-palmitoyl)-2-palmitoyl-GPC (P-16:0/16:0)*	Phospholipid, may be involved in cell membrane structure and signal transduction	Various cell types
	1,2-dipalmitoyl-GPC (16:0/16:0)	Phospholipid, may be involved in cell membrane structure	Various cell types
	1-stearoyl-2-linoleoyl-GPE (18:0/18:2)*	Phospholipid, may be involved in cell membrane structure and signal transduction	Various cell types
	1-stearoyl-2-oleoyl-GPE (18:0/18:1)	Phospholipid, may be involved in cell membrane structure and signal transduction	Various cell types
	linoleoyl-arachidonoyl-glycerol (18:2/20:4) [2]*	Phospholipid, may be involved in inflammatory responses	Various cell types
	oleoyl-linoleoyl-glycerol (18:1/18:2) [2]*	Phospholipid, may be involved in cell membrane structure and signal transduction	Various cell types
	3-(3-amino-3-carboxypropyl)uridine*	Nucleotide derivative, may be involved in RNA metabolism	Various cell types
	5-methyluridine (ribothymidine)	Nucleotide derivative, may be involved in DNA methylation	Various cell types
	N-acetyl-beta-alanine	May be involved in neurotransmitter synthesis	Neurons
	gamma-glutamylvaline	Peptide, may be involved in protein synthesis or signal transduction	Various cell types
	3-formylindole	May be involved in tryptophan metabolism	Various cell types
	3-indoleglyoxylic acid	Tryptophan metabolite, may be involved in signal transduction	Various cell types
	Erythritol	Sugar alcohol, may be involved in energy storage and transport	Various cell types
T1D	4-acetamidobutanoate	Amino acid derivative, may be involved in metabolic pathways	Various cell types
	4-hydroxyglutamate	Amino acid derivative, potential role in metabolic processes	Various cell types
	C-glycosyltryptophan	Tryptophan conjugate, function may relate to protein modification	Various cell types
	homocitrulline	Amino acid derivative, potential role in metabolic pathways	Various cell types
	lanthionine	Amino acid derivative, may have structural roles in certain organisms	Bacterial cells
	N-acetyl-3-methylhistidine	Histidine derivative, potential role in metabolic processes	Various cell types
	N-acetyl-isoputreanine	Amino acid derivative, function unclear	Unknown
	N-acetylkynurenine	Tryptophan metabolite, involved in immune response and neurotransmission	Various cell types
	N-acetylmethionine	Methionine derivative, involved in methylation reactions	Various cell types
	N-alpha-acetylornithine	Ornithine derivative, potential role in metabolic pathways	Various cell types
	arabonate/xylonate	Sugar acid derivatives, function unclear	Unknown
	1-(1-enyl-palmitoyl)-2-linoleoyl-GPC (P-16:0/18:2)*	Lipid metabolite, potential role in lipid metabolism	Various cell types
	1-(1-enyl-palmitoyl)-2-linoleoyl-GPE (P-16:0/18:2)*	Lipid metabolite, potential role in lipid metabolism	Various cell types
	1-(1-enyl-stearoyl)-2-linoleoyl-GPE (P-18:0/18:2)*	Lipid metabolite, potential role in lipid metabolism	Various cell types
	1-(1-enyl-stearoyl)-2-oleoyl-GPE (P-18:0/18:1)	Lipid metabolite, potential role in lipid metabolism	Various cell types
	1-linolenoyl-GPC (18:3)*	Lipid metabolite, potential role in lipid metabolism	Various cell types
	1-linoleoyl-GPC (18:2)	Lipid metabolite, potential role in lipid metabolism	Various cell types
	1-linoleoyl-GPE (18:2)*	Lipid metabolite, potential role in lipid metabolism	Various cell types
	1-palmitoyl-2-stearoyl-GPC (16:0/18:0)	Lipid metabolite, potential role in lipid metabolism	Various cell types
	21-hydroxypregnenolone disulfate	Steroid metabolite, potential role in hormone synthesis	Adrenal cortex cells
	2-hydroxyoctanoate	Fatty acid derivative, potential role in fatty acid metabolism	Various cell types
	3-hydroxysebacate	Fatty acid derivative, potential role in fatty acid metabolism	Various cell types
	androstenediol (3beta,17beta) monosulfate (1)	Steroid metabolite, potential role in hormone synthesis	Gonadal cells
	dehydroepiandrosterone sulfate (DHEA-S)	Steroid hormone precursor, potential role in hormone synthesis	Adrenal cortex cells
	glycolithocholate	Bile acid metabolite, involved in digestion and detoxification	Liver cells
	hexadecanedioate (C16-DC)	Fatty acid derivative, potential role in fatty acid metabolism	Various cell types
	hexanoylglutamine	Amino acid and fatty acid conjugate, potential role in nitrogen transport	Various cell types
